# Supplementary material for: Dataset of mountain pine beetle outbreak dynamics and direct control in Cypress Hills, SK
Source: Data Brief. 2020 Feb 17;29:105293. doi: 10.1016/j.dib.2020.105293 (PMC7044510; doi:10.1016/j.dib.2020.105293)
Supplement: Multimedia component 1 [file mmc1.zip]

Archive with 2 entries (2 files):
- Dataset1_100x100m.csv
- Dataset2_500x500m.csv
