# Supplementary material for: Dataset of mountain pine beetle outbreak dynamics and direct control in Cypress Hills, SK
Source: Data Brief. 2020 Feb 17;29:105293. doi: 10.1016/j.dib.2020.105293 (PMC7044510; doi:10.1016/j.dib.2020.105293)
Supplement: Multimedia component 1 [file mmc1.zip › Dataset1_100x100m.csv]

CellID	Year	MPB	Latitude	Longitude	Elevation	Slope	Aspect	Northerness	Easterness	Tmax	Tmin_Summer	Tmin_Winter	DegreeDays	ColdTolerance	RelativeHumidity	SMI	WindSpeed	PeakEmergence	PineCover	PineHeight	PineAge	Stems	BP0	BP1	BP2	BP3	BP0red	BP1red	BP2red	BP3red	BP0man	BP1man	BP2man	BP3man	Dist2BorderS
79	2006	0	49.5528563161	-109.8997653638	1203	8.98	351	0.987688340595138	-0.156434465040231	33.7749	3.8913	-33.8883	1529.337585	0.35759	68.0570666666667	42.1722666666667	12.93065	207	0.009434880253453	3.09854992872442	14.7036788187452	0	0	0	0	0	0	0	0	0	0	0	0	0	2968.59202306738
79	2007	0	49.5528563161	-109.8997653638	1203	8.98	351	0.987688340595138	-0.156434465040231	35.3536	3.0579	-32.0423	1549.38732	0.43986	69.3728666666667	57.9034666666667	12.7489	208	0.011321856304144	2.47883994297945	11.762943054996	0	0	0	0	0	0	0	0	0	0	0	0	0	2968.59202306738
79	2008	0	49.5528563161	-109.8997653638	1203	8.98	351	0.987688340595138	-0.156434465040231	32.5999	3.2765	-36.8793	1274.797082	0.42656	64.8152333333333	82.2524	13.42855	220	0.013208832354835	1.8591299572347	8.82220729124765	0	0	0	0	0	0	0	0	0	0	0	0	0	2968.59202306738
79	2009	0	49.5528563161	-109.8997653638	1203	8.98	351	0.987688340595138	-0.156434465040231	29.0402	2.4425	-33.1293	1275.992585	0.32944	62.2958666666667	93.5639333333333	12.1061	222	0.015095808405525	1.23941997148972	5.88147152749843	0	0	0	0	0	0	0	0	0	0	0	0	0	2968.59202306738
79	2010	0	49.5528563161	-109.8997653638	1203	8.98	351	0.987688340595138	-0.156434465040231	30.9167	1.9486	-30.5122	1247.734623	0.45137	65.5112666666667	95.1198666666667	12.0257	222	0.016982784456216	0.619709985744748	2.94073576374922	0	0	0	0	0	0	0	0	0	0	0	0	0	2968.59202306738
79	2011	0	49.5528563161	-109.8997653638	1203	8.98	351	0.987688340595138	-0.156434465040231	31.9898	4.2163	-33.0063	1231.037201	0.40761	72.9279333333333	94.9553	12.6037	217	0.018869760506906	0	0	0	0	0	0	0	0	0	0	0	0	0	0	0	2968.59202306738
79	2012	0	49.5528563161	-109.8997653638	1203	8.98	351	0.987688340595138	-0.156434465040231	32.1561	3.505	-33.8447	1600.526057	0.42088	63.4621333333333	85.6981	12.10905	212	0.020756736557597	0	0	0	0	0	0	0	0	0	0	0	0	0	0	0	2968.59202306738
79	2013	0	49.5528563161	-109.8997653638	1203	8.98	351	0.987688340595138	-0.156434465040231	30.6532	3.5304	-34.2443	1402.034266	0.6895	65.9941666666667	68.8665666666667	11.8841	217	0.022643712608288	0	0	0	0	0	0	0	0	0	0	0	0	0	0	0	2968.59202306738
79	2014	0	49.5528563161	-109.8997653638	1203	8.98	351	0.987688340595138	-0.156434465040231	31.3988	1.4986	-32.7394	1404.735173	0.37166	64.9436333333333	75.2837	12.52105	218	0.024530688658978	0	0	0	0	0	0	0	0	0	0	0	0	0	0	0	2968.59202306738
79	2015	0	49.5528563161	-109.8997653638	1203	8.98	351	0.987688340595138	-0.156434465040231	34.1037	0.8279	-28.1958	1506.740262	0.49789	58.7771333333333	77.8692333333333	12.96955	210	0.026417664709668	0	0	0	0	0	0	0	0	0	0	0	0	0	0	0	2968.59202306738
79	2016	0	49.5528563161	-109.8997653638	1203	8.98	351	0.987688340595138	-0.156434465040231	27.793	5.5778	-27.2738	1407.606653	0.76904	63.6374333333333	87.5497333333333	12.57305	221	0.028304640760359	0	0	0	0	0	0	0	0	0	0	0	0	0	0	0	2968.59202306738
79	2017	0	49.5528563161	-109.8997653638	1203	8.98	351	0.987688340595138	-0.156434465040231	32.1331	5.0408	-28.9772	1477.932186	0.56238	65.7261666666667	84.7784	13.20415	208	0.030191616811049	0	0	0	0	0	0	0	0	0	0	0	0	0	0	0	2968.59202306738
79	2018	0	49.5528563161	-109.8997653638	1203	8.98	351	0.987688340595138	-0.156434465040231	36.9113	0.0379	-30.6766	1605.500809	0.52578	67.0256333333333	42.1258333333333	13.3614	210	0.03207859286174	0	0	0	0	0	0	0	0	0	0	0	0	0	0	0	2968.59202306738
80	2006	0	49.5528563161	-109.8983803638	1206	8.35	14.8	0.966823388604459	0.25544575793579	33.7145	3.8814	-33.883	1523.50613	0.35738	68.0581333333333	42.5912	12.9179	207	0	3.03454427153997	14.1616969880688	0	0	0	0	0	0	0	0	0	0	0	0	0	3028.0244554128
80	2007	0	49.5528563161	-109.8983803638	1206	8.35	14.8	0.966823388604459	0.25544575793579	35.2851	3.0559	-32.0353	1543.766639	0.43953	69.3795333333333	58.4958	12.73615	208	0	2.42763541723207	11.3293575904545	0	0	0	0	0	0	0	0	0	0	0	0	0	3028.0244554128
80	2008	0	49.5528563161	-109.8983803638	1206	8.35	14.8	0.966823388604459	0.25544575793579	32.5481	3.269	-36.8625	1269.392326	0.42768	64.822	82.7892666666667	13.41435	220	0	1.82072656292394	8.4970181928411	0	0	0	0	0	0	0	0	0	0	0	0	0	3028.0244554128
80	2009	0	49.5528563161	-109.8983803638	1206	8.35	14.8	0.966823388604459	0.25544575793579	28.9722	2.4314	-33.1192	1270.671151	0.32904	62.3095	94.4117333333333	12.09345	222	0	1.21381770861603	5.6646787952277	0	0	0	0	0	0	0	0	0	0	0	0	0	3028.0244554128
80	2010	0	49.5528563161	-109.8983803638	1206	8.35	14.8	0.966823388604459	0.25544575793579	30.8468	1.9364	-30.4874	1242.701064	0.45116	65.5127666666667	95.1599666666667	12.0107	222	0	0.606908854308131	2.8323393976134	0	0	0	0	0	0	0	0	0	0	0	0	0	3028.0244554128
80	2011	0	49.5528563161	-109.8983803638	1206	8.35	14.8	0.966823388604459	0.25544575793579	31.9264	4.205	-32.9887	1225.82624	0.40765	72.9367333333333	95.0028	12.59215	217	0	0	0	0	0	0	0	0	0	0	0	0	0	0	0	0	3028.0244554128
80	2012	0	49.5528563161	-109.8983803638	1206	8.35	14.8	0.966823388604459	0.25544575793579	32.0923	3.4981	-33.8345	1594.538028	0.4205	63.4661333333333	86.3397	12.09815	212	0	0	0	0	0	0	0	0	0	0	0	0	0	0	0	0	3028.0244554128
80	2013	0	49.5528563161	-109.8983803638	1206	8.35	14.8	0.966823388604459	0.25544575793579	30.5977	3.5169	-34.2223	1396.780061	0.68906	65.9995666666667	69.7599333333333	11.87235	218	0	0	0	0	0	0	0	0	0	0	0	0	0	0	0	0	3028.0244554128
80	2014	0	49.5528563161	-109.8983803638	1206	8.35	14.8	0.966823388604459	0.25544575793579	31.3302	1.4864	-32.7425	1399.479371	0.37202	64.9361	76.5277	12.5066	218	0	0	0	0	0	0	0	0	0	0	0	0	0	0	0	0	3028.0244554128
80	2015	0	49.5528563161	-109.8983803638	1206	8.35	14.8	0.966823388604459	0.25544575793579	34.0406	0.8334	-28.1943	1501.414276	0.49794	58.7633	79.9605666666667	12.955	210	0	0	0	0	0	0	0	0	0	0	0	0	0	0	0	0	3028.0244554128
80	2016	0	49.5528563161	-109.8983803638	1206	8.35	14.8	0.966823388604459	0.25544575793579	27.749	5.5746	-27.318	1403.411142	0.76975	63.6271	88.7370333333333	12.55965	221	0	0	0	0	0	0	0	0	0	0	0	0	0	0	0	0	3028.0244554128
80	2017	0	49.5528563161	-109.8983803638	1206	8.35	14.8	0.966823388604459	0.25544575793579	32.0976	5.0257	-29.0228	1474.071742	0.55821	65.7481	84.9339	13.24525	208	0	0	0	0	0	0	0	0	0	0	0	0	0	0	0	0	3028.0244554128
80	2018	0	49.5528563161	-109.8983803638	1206	8.35	14.8	0.966823388604459	0.25544575793579	36.8466	0.0487	-30.6286	1601.279916	0.52531	67.0125	42.4448333333333	13.3869	210	0	0	0	0	0	0	0	0	0	0	0	0	0	0	0	0	3028.0244554128
81	2006	0	49.5528563161	-109.8969953638	1200	7.05	46.2	0.692143173870407	0.721760228098362	33.8239	3.907	-33.8826	1534.050268	0.35662	68.064	41.9869	12.92625	207	0.003530393867403	3.05619028929527	14.3772697801815	0	0	0	0	0	0	0	0	0	0	0	0	0	3089.1348490963
81	2007	0	49.5528563161	-109.8969953638	1200	7.05	46.2	0.692143173870407	0.721760228098362	35.3861	3.0789	-32.044	1553.758079	0.4398	69.3844666666667	57.7195333333333	12.74405	208	0.002824315093922	2.44495223143622	11.5018158241455	0	0	0	0	0	0	0	0	0	0	0	0	0	3089.1348490963
81	2008	0	49.5528563161	-109.8969953638	1200	7.05	46.2	0.692143173870407	0.721760228098362	32.649	3.2959	-36.8777	1279.404646	0.42615	64.8182	81.6865666666667	13.42275	220	0.002118236320442	1.83371417357716	8.62636186810869	0	0	0	0	0	0	0	0	0	0	0	0	0	3089.1348490963
81	2009	0	49.5528563161	-109.8969953638	1200	7.05	46.2	0.692143173870407	0.721760228098362	29.066	2.4599	-33.1399	1280.660186	0.32821	62.3012666666667	92.5272	12.10105	222	0.001412157546961	1.22247611571788	5.75090791207276	0	0	0	0	0	0	0	0	0	0	0	0	0	3089.1348490963
81	2010	0	49.5528563161	-109.8969953638	1200	7.05	46.2	0.692143173870407	0.721760228098362	30.9636	1.9547	-30.5155	1252.369956	0.45125	65.5091	95.0998	12.01955	222	0.000706078773481	0.611238057858827	2.87545395603684	0	0	0	0	0	0	0	0	0	0	0	0	0	3089.1348490963
81	2011	0	49.5528563161	-109.8969953638	1200	7.05	46.2	0.692143173870407	0.721760228098362	32.0122	4.23	-33.0191	1235.212884	0.40696	72.9304666666667	94.9337	12.59905	217	0	0	0	0	0	0	0	0	0	0	0	0	0	0	0	0	3089.1348490963
81	2012	0	49.5528563161	-109.8969953638	1200	7.05	46.2	0.692143173870407	0.721760228098362	32.2072	3.516	-33.848	1605.290821	0.42076	63.4652666666667	85.1102666666667	12.1039	211	0	0	0	0	0	0	0	0	0	0	0	0	0	0	0	0	3089.1348490963
81	2013	0	49.5528563161	-109.8969953638	1200	7.05	46.2	0.692143173870407	0.721760228098362	30.7026	3.5382	-34.2524	1406.412858	0.68796	65.9952666666667	68.0837666666667	11.87945	217	0	0	0	0	0	0	0	0	0	0	0	0	0	0	0	0	3089.1348490963
81	2014	0	49.5528563161	-109.8969953638	1200	7.05	46.2	0.692143173870407	0.721760228098362	31.4264	1.5086	-32.7531	1409.159829	0.37153	64.9399	74.1154	12.5155	218	0	0	0	0	0	0	0	0	0	0	0	0	0	0	0	0	3089.1348490963
81	2015	0	49.5528563161	-109.8969953638	1200	7.05	46.2	0.692143173870407	0.721760228098362	34.1557	0.8462	-28.2131	1512.224672	0.49722	58.7705666666667	76.0489666666667	12.96295	210	0	0	0	0	0	0	0	0	0	0	0	0	0	0	0	0	3089.1348490963
81	2016	0	49.5528563161	-109.8969953638	1200	7.05	46.2	0.692143173870407	0.721760228098362	27.8383	5.59	-27.2013	1412.512419	0.76902	63.1394	86.6399333333333	12.56555	221	0	0	0	0	0	0	0	0	0	0	0	0	0	0	0	0	3089.1348490963
81	2017	0	49.5528563161	-109.8969953638	1200	7.05	46.2	0.692143173870407	0.721760228098362	32.1294	5.0536	-28.9033	1481.116571	0.56645	65.6971333333333	84.7026	13.1587	208	0	0	0	0	0	0	0	0	0	0	0	0	0	0	0	0	3089.1348490963
81	2018	0	49.5528563161	-109.8969953638	1200	7.05	46.2	0.692143173870407	0.721760228098362	36.963	0.0327	-30.7109	1608.660193	0.52608	66.6895	41.9929666666667	13.3235	210	0	0	0	0	0	0	0	0	0	0	0	0	0	0	0	0	3089.1348490963
82	2006	0	49.5528563161	-109.8956103638	1188	4.5	52.3	0.611527040185831	0.79122353296749	34.0371	3.9564	-33.8849	1554.884631	0.35607	68.0733	40.7618666666667	12.95055	207	4.16390724580037	2.98351902909167	13.8138799823528	16.8825381230545	0	0	0	0	0	0	0	0	0	0	0	0	3152.68494486384
82	2007	0	49.5528563161	-109.8956103638	1188	4.5	52.3	0.611527040185831	0.79122353296749	35.6052	3.1186	-32.0648	1573.635206	0.43982	69.3877333333333	56.0914666666667	12.76765	207	3.33112579664021	2.38681522327329	11.051103985882	13.578312210193	0	0	0	0	0	0	0	0	0	0	0	0	3152.68494486384
82	2008	0	49.5528563161	-109.8956103638	1188	4.5	52.3	0.611527040185831	0.79122353296749	32.8421	3.3461	-36.9131	1299.207304	0.42327	64.8063666666667	79.5663	13.44845	219	2.49834434748004	1.79011141745491	8.2883279894113	10.2740862973315	0	0	0	0	0	0	0	0	0	0	0	0	3152.68494486384
82	2009	0	49.5528563161	-109.8956103638	1188	4.5	52.3	0.611527040185831	0.79122353296749	29.2731	2.5152	-33.1811	1300.288509	0.32809	62.2767	87.8468333333333	12.12405	222	1.6655628983201	1.19340761163653	5.52555199294056	6.96986038446994	0	0	0	0	0	0	0	0	0	0	0	0	3152.68494486384
82	2010	0	49.5528563161	-109.8956103638	1188	4.5	52.3	0.611527040185831	0.79122353296749	31.1945	1.9929	-30.579	1271.3409	0.45172	65.5013666666667	94.9651	12.04655	221	0.832781449159938	0.596703805818152	2.76277599646983	3.66563447160934	0	0	0	0	0	0	0	0	0	0	0	0	3152.68494486384
82	2011	0	49.5528563161	-109.8956103638	1188	4.5	52.3	0.611527040185831	0.79122353296749	32.2018	4.2792	-33.0822	1253.863984	0.40614	72.9129333333333	94.7518	12.62005	217	0	0	0	0.361408558747826	0	0	0	0	0	0	0	0	0	0	0	0	3152.68494486384
82	2012	0	49.5528563161	-109.8956103638	1188	4.5	52.3	0.611527040185831	0.79122353296749	32.4305	3.5473	-33.875	1626.469184	0.42145	63.4606333333333	82.6207	12.1223	211	0	0	0	0	0	0	0	0	0	0	0	0	0	0	0	0	3152.68494486384
82	2013	0	49.5528563161	-109.8956103638	1188	4.5	52.3	0.611527040185831	0.79122353296749	30.905	3.5824	-34.3191	1425.494946	0.68694	65.9838333333333	64.7725	11.90085	217	0	0	0	0	0	0	0	0	0	0	0	0	0	0	0	0	3152.68494486384
82	2014	0	49.5528563161	-109.8956103638	1188	4.5	52.3	0.611527040185831	0.79122353296749	31.6378	1.5537	-32.7662	1428.324709	0.37061	64.9520333333333	70.2172	12.5417	217	0	0	0	0	0	0	0	0	0	0	0	0	0	0	0	0	3152.68494486384
82	2015	0	49.5528563161	-109.8956103638	1188	4.5	52.3	0.611527040185831	0.79122353296749	34.3786	0.8624	-28.2446	1533.061183	0.49558	58.7923666666667	69.2610333333333	12.9872	210	0	0	0	0	0	0	0	0	0	0	0	0	0	0	0	0	3152.68494486384
82	2016	0	49.5528563161	-109.8956103638	1188	4.5	52.3	0.611527040185831	0.79122353296749	28.0092	5.6169	-26.9643	1429.647045	0.76738	63.1280666666667	83.0106333333333	12.58535	220	0	0	0	0	0	0	0	0	0	0	0	0	0	0	0	0	3152.68494486384
82	2017	0	49.5528563161	-109.8956103638	1188	4.5	52.3	0.611527040185831	0.79122353296749	32.2089	5.1117	-28.664	1495.11065	0.58321	65.6017333333333	84.1664333333333	12.99595	208	0	0	0	0	0	0	0	0	0	0	0	0	0	0	0	0	3152.68494486384
82	2018	0	49.5528563161	-109.8956103638	1188	4.5	52.3	0.611527040185831	0.79122353296749	37.1897	-0.0003	-30.877	1623.47241	0.52786	66.6883333333333	41.0123666666667	13.20975	209	0	0	0	0	0	0	0	0	0	0	0	0	0	0	0	0	3152.68494486384
83	2006	0	49.5528563161	-109.8942253638	1184	3.35	35.9	0.810041640445796	0.586372356735789	34.106	3.9742	-33.8831	1561.650154	0.35592	68.0782333333333	40.3986333333333	12.9555	207	8.07957071847068	2.82207863586677	12.5295852069712	34.3082647385036	0	0	0	0	0	0	0	0	0	0	0	0	3217.64345360592
83	2007	0	49.5528563161	-109.8942253638	1184	3.35	35.9	0.810041640445796	0.586372356735789	35.6803	3.136	-32.0711	1580.121157	0.44006	69.3927333333333	55.5817333333333	12.77225	207	6.51413153027715	2.25766290869342	10.023668165577	27.939321609585	0	0	0	0	0	0	0	0	0	0	0	0	3217.64345360592
83	2008	0	49.5528563161	-109.8942253638	1184	3.35	35.9	0.810041640445796	0.586372356735789	32.906	3.3655	-36.9205	1305.740445	0.42268	64.8043333333333	78.8299	13.4532	219	4.94869234208363	1.69324718151984	7.51775112418272	21.5703784806683	0	0	0	0	0	0	0	0	0	0	0	0	3217.64345360592
83	2009	0	49.5528563161	-109.8942253638	1184	3.35	35.9	0.810041640445796	0.586372356735789	29.3418	2.535	-33.1949	1306.767941	0.32818	62.2722	86.1032333333333	12.12835	222	3.38325315389011	1.12883145434648	5.01183408278848	15.2014353517498	0	0	0	0	0	0	0	0	0	0	0	0	3217.64345360592
83	2010	0	49.5528563161	-109.8942253638	1184	3.35	35.9	0.810041640445796	0.586372356735789	31.2669	2.0042	-30.5956	1277.652309	0.45183	65.4984	94.9193666666667	12.0516	221	1.81781396569704	0.564415727173127	2.50591704139424	8.83249222283303	0	0	0	0	0	0	0	0	0	0	0	0	3217.64345360592
83	2011	0	49.5528563161	-109.8942253638	1184	3.35	35.9	0.810041640445796	0.586372356735789	32.2633	4.296	-33.1023	1259.947079	0.40593	72.9092666666667	94.6648333333333	12.624	216	0.252374777503519	0	0	2.46354909391448	0	0	0	0	0	0	0	0	0	0	0	0	3217.64345360592
83	2012	0	49.5528563161	-109.8942253638	1184	3.35	35.9	0.810041640445796	0.586372356735789	32.5024	3.5556	-33.8819	1633.249235	0.42159	63.4606	81.7684	12.1254	211	0	0	0	0	0	0	0	0	0	0	0	0	0	0	0	0	3217.64345360592
83	2013	0	49.5528563161	-109.8942253638	1184	3.35	35.9	0.810041640445796	0.586372356735789	30.9712	3.5957	-34.3388	1431.786656	0.68642	65.9812333333333	63.7002	11.9049	216	0	0	0	0	0	0	0	0	0	0	0	0	0	0	0	0	3217.64345360592
83	2014	0	49.5528563161	-109.8942253638	1184	3.35	35.9	0.810041640445796	0.586372356735789	31.709	1.5682	-32.7736	1434.649826	0.37041	64.9538333333333	69.0396333333333	12.54655	217	0	0	0	0	0	0	0	0	0	0	0	0	0	0	0	0	3217.64345360592
83	2015	0	49.5528563161	-109.8942253638	1184	3.35	35.9	0.810041640445796	0.586372356735789	34.4508	0.8726	-28.2583	1540.074933	0.49527	58.7952	67.3294333333333	12.99095	209	0	0	0	0	0	0	0	0	0	0	0	0	0	0	0	0	3217.64345360592
83	2016	0	49.5528563161	-109.8942253638	1184	3.35	35.9	0.810041640445796	0.586372356735789	28.0666	5.6277	-26.8739	1435.447176	0.76702	63.1191	82.0126666666667	12.58765	220	0	0	0	0	0	0	0	0	0	0	0	0	0	0	0	0	3217.64345360592
83	2017	0	49.5528563161	-109.8942253638	1184	3.35	35.9	0.810041640445796	0.586372356735789	32.2349	5.1313	-28.574	1499.773604	0.58938	65.5695	83.9839333333333	12.9431	207	0	0	0	0	0	0	0	0	0	0	0	0	0	0	0	0	3217.64345360592
83	2018	0	49.5528563161	-109.8942253638	1184	3.35	35.9	0.810041640445796	0.586372356735789	37.263	-0.0094	-30.9278	1628.393025	0.52849	66.6850666666667	40.7154333333333	13.17125	209	0	0	0	0	0	0	0	0	0	0	0	0	0	0	0	0	3217.64345360592
84	2006	0	49.5528563161	-109.8928403638	1184	3.35	35.9	0.810041640445796	0.586372356735789	34.1061	3.9761	-33.8796	1561.600294	0.35576	68.0809	40.4457666666667	12.9499	207	8.28112537365496	2.69258975763319	11.4643465701884	36.1393144681679	0	0	0	0	0	0	0	0	0	0	0	0	3284.83978757618
84	2007	0	49.5528563161	-109.8928403638	1184	3.35	35.9	0.810041640445796	0.586372356735789	35.6813	3.1423	-32.0696	1580.086314	0.43996	69.3988333333333	55.6766	12.76645	207	6.72322078776006	2.15407180610669	9.17147725614996	30.6507193081525	0	0	0	0	0	0	0	0	0	0	0	0	3284.83978757618
84	2008	0	49.5528563161	-109.8928403638	1184	3.35	35.9	0.810041640445796	0.586372356735789	32.9085	3.3693	-36.9145	1305.814343	0.42308	64.8075333333333	78.7965666666667	13.44665	219	5.16531620186515	1.61555385457996	6.87860794211247	25.1621241481371	0	0	0	0	0	0	0	0	0	0	0	0	3284.83978757618
84	2009	0	49.5528563161	-109.8928403638	1184	3.35	35.9	0.810041640445796	0.586372356735789	29.3388	2.537	-33.1951	1306.874024	0.32799	62.2785	85.9841666666667	12.12255	222	3.6074116159698	1.07703590305323	4.58573862807498	19.6735289881235	0	0	0	0	0	0	0	0	0	0	0	0	3284.83978757618
84	2010	0	49.5528563161	-109.8928403638	1184	3.35	35.9	0.810041640445796	0.586372356735789	31.2635	2.0021	-30.5888	1277.796872	0.45174	65.4981333333333	94.9187333333333	12.04465	221	2.04950703007489	0.538517951526728	2.29286931403749	14.1849338281081	0	0	0	0	0	0	0	0	0	0	0	0	3284.83978757618
84	2011	0	49.5528563161	-109.8928403638	1184	3.35	35.9	0.810041640445796	0.586372356735789	32.2589	4.2967	-33.1008	1259.901756	0.40589	72.913	94.6652666666667	12.61865	216	0.491602444179989	0	0	8.69633866809272	0	0	0	0	0	0	0	0	0	0	0	0	3284.83978757618
84	2012	0	49.5528563161	-109.8928403638	1184	3.35	35.9	0.810041640445796	0.586372356735789	32.5025	3.5578	-33.8797	1633.098296	0.42146	63.4629666666667	81.7696	12.1201	211	0	0	0	3.20774350807733	0	0	0	0	0	0	0	0	0	0	0	0	3284.83978757618
84	2013	0	49.5528563161	-109.8928403638	1184	3.35	35.9	0.810041640445796	0.586372356735789	30.9728	3.5937	-34.3342	1431.847113	0.68594	65.9833666666667	63.6957333333333	11.8995	216	0	0	0	0	0	0	0	0	0	0	0	0	0	0	0	0	3284.83978757618
84	2014	0	49.5528563161	-109.8928403638	1184	3.35	35.9	0.810041640445796	0.586372356735789	31.708	1.5675	-32.779	1434.720949	0.37053	64.9501333333333	68.9536333333333	12.54005	217	0	0	0	0	0	0	0	0	0	0	0	0	0	0	0	0	3284.83978757618
84	2015	0	49.5528563161	-109.8928403638	1184	3.35	35.9	0.810041640445796	0.586372356735789	34.4513	0.8805	-28.2635	1540.425954	0.49531	58.7884	67.2967333333333	12.98405	209	0	0	0	0	0	0	0	0	0	0	0	0	0	0	0	0	3284.83978757618
84	2016	0	49.5528563161	-109.8928403638	1184	3.35	35.9	0.810041640445796	0.586372356735789	28.07	5.6308	-26.8624	1435.887529	0.76726	63.1106	82.0576666666667	12.5807	220	0	0	0	0	0	0	0	0	0	0	0	0	0	0	0	0	3284.83978757618
84	2017	0	49.5528563161	-109.8928403638	1184	3.35	35.9	0.810041640445796	0.586372356735789	32.2328	5.1308	-28.5626	1499.858729	0.58983	65.5669333333333	83.9819666666667	12.9413	207	0	0	0	0	0	0	0	0	0	0	0	0	0	0	0	0	3284.83978757618
84	2018	0	49.5528563161	-109.8928403638	1184	3.35	35.9	0.810041640445796	0.586372356735789	37.2632	-0.0072	-30.9224	1628.445343	0.52842	66.6787666666667	40.7405333333333	13.16645	209	0	0	0	0	0	0	0	0	0	0	0	0	0	0	0	0	3284.83978757618
85	2006	0	49.5528563161	-109.8914553638	1180	4.82	38.2	0.785856893175402	0.618408395357554	34.0878	3.9939	-33.8778	1561.838082	0.35647	68.0858333333333	40.3091666666667	12.95515	207	7.71115610772449	2.68527537542423	11.5467620302243	35.5807576739389	0	0	0	0	0	0	0	0	0	0	0	0	3353.20213075466
85	2007	0	49.5528563161	-109.8914553638	1180	4.82	38.2	0.785856893175402	0.618408395357554	35.6672	3.1597	-32.0763	1580.261553	0.44036	69.4038	55.3874	12.7714	207	6.34387938990676	2.14822030033929	9.23740962417924	32.9664565617604	0	0	0	0	0	0	0	0	0	0	0	0	3353.20213075466
85	2008	0	49.5528563161	-109.8914553638	1180	4.82	38.2	0.785856893175402	0.618408395357554	32.8948	3.3887	-36.9218	1306.133096	0.423	64.8053333333333	78.3391333333333	13.45185	219	4.97660267208903	1.61116522525458	6.9280572181342	30.3521554495828	0	0	0	0	0	0	0	0	0	0	0	0	3353.20213075466
85	2009	0	49.5528563161	-109.8914553638	1180	4.82	38.2	0.785856893175402	0.618408395357554	29.3319	2.5568	-33.209	1306.986263	0.32918	62.2737333333333	85.0736666666667	12.12725	222	3.6093259542713	1.07411015016964	4.61870481208916	27.7378543374043	0	0	0	0	0	0	0	0	0	0	0	0	3353.20213075466
85	2010	0	49.5528563161	-109.8914553638	1180	4.82	38.2	0.785856893175402	0.618408395357554	31.2373	2.0133	-30.6055	1278.338661	0.45201	65.4951	94.9024	12.05005	221	2.24204923645357	0.537055075084709	2.30935240604504	25.1235532252267	0	0	0	0	0	0	0	0	0	0	0	0	3353.20213075466
85	2011	0	49.5528563161	-109.8914553638	1180	4.82	38.2	0.785856893175402	0.618408395357554	32.2571	4.3134	-33.1212	1260.635699	0.40617	72.9091666666667	94.6161333333333	12.6229	216	0.874772518636291	0	0	22.5092521130482	0	0	0	0	0	0	0	0	0	0	0	0	3353.20213075466
85	2012	0	49.5528563161	-109.8914553638	1180	4.82	38.2	0.785856893175402	0.618408395357554	32.4783	3.5659	-33.8864	1633.258484	0.42169	63.4628333333333	81.1902666666667	12.1234	211	0	0	0	19.8949510008706	0	0	0	0	0	0	0	0	0	0	0	0	3353.20213075466
85	2013	0	49.5528563161	-109.8914553638	1180	4.82	38.2	0.785856893175402	0.618408395357554	30.9566	3.6069	-34.3542	1432.284068	0.68595	65.9806666666667	62.7476	11.90385	216	0	0	0	17.2806498886921	0	0	0	0	0	0	0	0	0	0	0	0	3353.20213075466
85	2014	0	49.5528563161	-109.8914553638	1180	4.82	38.2	0.785856893175402	0.618408395357554	31.6937	1.582	-32.7859	1435.251172	0.37063	64.952	67.7418333333333	12.54515	217	0	0	0	14.6663487765145	0	0	0	0	0	0	0	0	0	0	0	0	3353.20213075466
85	2015	0	49.5528563161	-109.8914553638	1180	4.82	38.2	0.785856893175402	0.618408395357554	34.4265	0.8905	-28.2771	1540.755977	0.49539	58.7913333333333	65.4877333333333	12.9881	209	0	0	0	12.052047664336	0	0	0	0	0	0	0	0	0	0	0	0	3353.20213075466
85	2016	0	49.5528563161	-109.8914553638	1180	4.82	38.2	0.785856893175402	0.618408395357554	28.0667	5.6416	-26.7688	1435.622782	0.76693	63.1020333333333	80.9840666666667	12.58315	220	0	0	0	9.43774655215839	0	0	0	0	0	0	0	0	0	0	0	0	3353.20213075466
85	2017	0	49.5528563161	-109.8914553638	1180	4.82	38.2	0.785856893175402	0.618408395357554	32.1789	5.1507	-28.4701	1498.940068	0.6009	65.5354	84.0762666666667	12.8898	207	0	0	0	6.82344543997988	0	0	0	0	0	0	0	0	0	0	0	0	3353.20213075466
85	2018	0	49.5528563161	-109.8914553638	1180	4.82	38.2	0.785856893175402	0.618408395357554	37.2363	-0.0159	-30.9723	1627.299316	0.52907	66.6759	40.7792333333333	13.129	209	0	0	0	4.20914432780228	0	0	0	0	0	0	0	0	0	0	0	0	3353.20213075466
86	2006	0	49.5528563161	-109.8900703638	1174	6.91	42.3	0.73963109497861	0.673012513509773	34.064	4.0197	-33.8767	1562.507468	0.35756	68.0920333333333	40.2660333333333	12.96635	207	12.7749443157099	3.94318502489682	18.4247577591841	121.196026064339	0	0	0	0	0	0	0	0	0	0	0	0	3423.62124109607
86	2007	0	49.5528563161	-109.8900703638	1174	6.91	42.3	0.73963109497861	0.673012513509773	35.6478	3.1827	-32.0877	1580.813996	0.44099	69.4080333333333	55.2024333333333	12.78215	207	11.7182470517541	3.15454801991746	14.7398062073471	110.816364761442	0	0	0	0	0	0	0	0	0	0	0	0	3423.62124109607
86	2008	0	49.5528563161	-109.8900703638	1174	6.91	42.3	0.73963109497861	0.673012513509773	32.8764	3.416	-36.9355	1306.852043	0.42265	64.8001333333333	77.9421666666667	13.4634	219	10.6615497877983	2.36591101493809	11.0548546555101	100.436703458541	0	0	0	0	0	0	0	0	0	0	0	0	3423.62124109607
86	2009	0	49.5528563161	-109.8900703638	1174	6.91	42.3	0.73963109497861	0.673012513509773	29.3253	2.5857	-33.2296	1307.394373	0.331	62.2628666666667	84.4303	12.1376	221	9.60485252384251	1.57727400995873	7.3699031036731	90.057042155644	0	0	0	0	0	0	0	0	0	0	0	0	3423.62124109607
86	2010	0	49.5528563161	-109.8900703638	1174	6.91	42.3	0.73963109497861	0.673012513509773	31.2045	2.0311	-30.6341	1279.349559	0.45245	65.4905333333333	94.8981666666667	12.06225	221	8.54815525988624	0.788637004979364	3.68495155183609	79.6773808527469	0	0	0	0	0	0	0	0	0	0	0	0	3423.62124109607
86	2011	0	49.5528563161	-109.8900703638	1174	6.91	42.3	0.73963109497861	0.673012513509773	32.2585	4.3382	-33.1526	1261.994319	0.40656	72.9011	94.5955666666667	12.6324	216	7.49145799593043	0	0	69.2977195498461	0	0	0	0	0	0	0	0	0	0	0	0	3423.62124109607
86	2012	0	49.5528563161	-109.8900703638	1174	6.91	42.3	0.73963109497861	0.673012513509773	32.4464	3.5764	-33.8969	1633.877472	0.42207	63.4613666666667	80.9274333333333	12.1314	211	6.43476073197462	0	0	58.9180582469489	0	0	0	0	0	0	0	0	0	0	0	0	3423.62124109607
86	2013	0	49.5528563161	-109.8900703638	1174	6.91	42.3	0.73963109497861	0.673012513509773	30.9352	3.6276	-34.387	1433.159149	0.68621	65.9752333333333	62.3735666666667	11.91345	216	5.37806346801881	0	0	48.5383969440518	0	0	0	0	0	0	0	0	0	0	0	0	3423.62124109607
86	2014	0	49.5528563161	-109.8900703638	1174	6.91	42.3	0.73963109497861	0.673012513509773	31.6755	1.6041	-32.7928	1436.261786	0.37067	64.9568666666667	67.3731666666667	12.55665	217	4.321366204063	0	0	38.158735641151	0	0	0	0	0	0	0	0	0	0	0	0	3423.62124109607
86	2015	0	49.5528563161	-109.8900703638	1174	6.91	42.3	0.73963109497861	0.673012513509773	34.3934	0.9012	-28.2946	1541.381439	0.49531	58.7992	64.9157	12.9979	209	3.26466894010673	0	0	27.7790743382538	0	0	0	0	0	0	0	0	0	0	0	0	3423.62124109607
86	2016	0	49.5528563161	-109.8900703638	1174	6.91	42.3	0.73963109497861	0.673012513509773	28.4142	5.9737	-26.8766	1428.31774	0.76632	63.0939	80.7845666666667	12.59055	220	2.20797167615092	0	0	17.3994130353567	0	0	0	0	0	0	0	0	0	0	0	0	3423.62124109607
86	2017	0	49.5528563161	-109.8900703638	1174	6.91	42.3	0.73963109497861	0.673012513509773	32.0328	5.0405	-28.4764	1496.669975	0.62835	65.4906666666667	84.1244	12.8159	208	1.15127441219511	0	0	7.01975173245592	0	0	0	0	0	0	0	0	0	0	0	0	3423.62124109607
86	2018	0	49.5528563161	-109.8900703638	1174	6.91	42.3	0.73963109497861	0.673012513509773	37.168	0.0416	-31.7024	1621.443457	0.51767	66.6757333333333	41.1379	13.07755	209	0.094577148239296	0	0	0	0	0	0	0	0	0	0	0	0	0	0	0	3423.62124109607
97	2006	0	49.5537563161	-109.8997653638	1190	4.83	3.7	0.997915618272179	0.064532308252958	34.007	3.9423	-33.8946	1551.973858	0.35673	68.0645	40.8196	12.95915	207	0	2.90419503077851	13.6533333652214	0	0	0	0	0	0	0	0	0	0	0	0	0	2887.66616365125
97	2007	0	49.5537563161	-109.8997653638	1190	4.83	3.7	0.997915618272179	0.064532308252958	35.6015	3.1717	-32.1981	1571.926045	0.43992	69.3721333333333	57.0363	12.77705	207	0	2.32335602462285	10.9226666921768	0	0	0	0	0	0	0	0	0	0	0	0	0	2887.66616365125
97	2008	0	49.5537563161	-109.8997653638	1190	4.83	3.7	0.997915618272179	0.064532308252958	32.8082	3.3271	-36.9241	1296.417864	0.42279	64.8005	80.3839	13.4594	219	0	1.74251701846697	8.19200001913305	0	0	0	0	0	0	0	0	0	0	0	0	0	2887.66616365125
97	2009	0	49.5537563161	-109.8997653638	1190	4.83	3.7	0.997915618272179	0.064532308252958	29.2595	2.4991	-33.1733	1297.142034	0.32888	62.2632333333333	89.2898	12.13305	222	0	1.16167801231131	5.4613333460884	0	0	0	0	0	0	0	0	0	0	0	0	0	2887.66616365125
97	2010	0	49.5537563161	-109.8997653638	1190	4.83	3.7	0.997915618272179	0.064532308252958	31.1707	1.9917	-30.5878	1268.131708	0.45186	65.5015666666667	94.9801	12.0582	221	0	0.580839006155657	2.73066667304374	0	0	0	0	0	0	0	0	0	0	0	0	0	2887.66616365125
97	2011	0	49.5537563161	-109.8997653638	1190	4.83	3.7	0.997915618272179	0.064532308252958	32.193	4.2684	-33.0753	1251.249766	0.40652	72.9034333333333	94.7784666666667	12.62885	217	0	0	0	0	0	0	0	0	0	0	0	0	0	0	0	0	2887.66616365125
97	2012	0	49.5537563161	-109.8997653638	1190	4.83	3.7	0.997915618272179	0.064532308252958	32.3997	3.5373	-33.8777	1623.714056	0.42172	63.4544	83.0351333333333	12.13155	211	0	0	0	0	0	0	0	0	0	0	0	0	0	0	0	0	2887.66616365125
97	2013	0	49.5537563161	-109.8997653638	1190	4.83	3.7	0.997915618272179	0.064532308252958	30.8729	3.5792	-34.3199	1422.606697	0.68847	65.9779666666667	65.2925	11.90995	217	0	0	0	0	0	0	0	0	0	0	0	0	0	0	0	0	2887.66616365125
97	2014	0	49.5537563161	-109.8997653638	1190	4.83	3.7	0.997915618272179	0.064532308252958	31.6212	1.5475	-32.7497	1425.391167	0.37048	64.9584333333333	70.8879666666667	12.55215	217	0	0	0	0	0	0	0	0	0	0	0	0	0	0	0	0	2887.66616365125
97	2015	0	49.5537563161	-109.8997653638	1190	4.83	3.7	0.997915618272179	0.064532308252958	34.3469	0.84	-28.2266	1529.121796	0.4959	58.8043666666667	70.1926333333333	12.9998	210	0	0	0	0	0	0	0	0	0	0	0	0	0	0	0	0	2887.66616365125
97	2016	0	49.5537563161	-109.8997653638	1190	4.83	3.7	0.997915618272179	0.064532308252958	27.9762	5.6047	-27.0447	1426.194182	0.76703	63.1527666666667	83.4108	12.5996	220	0	0	0	0	0	0	0	0	0	0	0	0	0	0	0	0	2887.66616365125
97	2017	0	49.5537563161	-109.8997653638	1190	4.83	3.7	0.997915618272179	0.064532308252958	32.2202	5.1023	-28.7443	1493.17361	0.57776	65.6235666666667	84.2203333333333	13.0274	208	0	0	0	0	0	0	0	0	0	0	0	0	0	0	0	0	2887.66616365125
97	2018	0	49.5537563161	-109.8997653638	1190	4.83	3.7	0.997915618272179	0.064532308252958	37.1585	0.0009	-30.8588	1621.520522	0.5277	66.7030333333333	41.3268333333333	13.2034	209	0	0	0	0	0	0	0	0	0	0	0	0	0	0	0	0	2887.66616365125
98	2006	0	49.5537563161	-109.8983803638	1190	6.8	11.4	0.980271174621722	0.197657340379126	33.9238	3.9443	-33.891	1545.699065	0.35753	68.0671666666667	41.2310666666667	12.9535	207	0.251004601950115	2.86491129474416	13.301163590384	0	0	0	0	0	0	0	0	0	0	0	0	0	2948.72900301083
98	2007	0	49.5537563161	-109.8983803638	1190	6.8	11.4	0.980271174621722	0.197657340379126	35.5215	3.1785	-32.1967	1565.880778	0.4408	69.3782333333333	57.5443	12.77125	208	0.204780118667927	2.29192903579519	10.6409308723069	0	0	0	0	0	0	0	0	0	0	0	0	0	2948.72900301083
98	2008	0	49.5537563161	-109.8983803638	1190	6.8	11.4	0.980271174621722	0.197657340379126	32.7366	3.331	-36.918	1290.573407	0.42377	64.8036666666667	80.7975333333333	13.4528	219	0.158555635385753	1.71894677684645	7.98069815423059	0	0	0	0	0	0	0	0	0	0	0	0	0	2948.72900301083
98	2009	0	49.5537563161	-109.8983803638	1190	6.8	11.4	0.980271174621722	0.197657340379126	29.1878	2.5012	-33.1735	1291.18339	0.32994	62.2695666666667	90.4637	12.12725	222	0.112331152103565	1.14596451789771	5.32046543615343	0	0	0	0	0	0	0	0	0	0	0	0	0	2948.72900301083
98	2010	0	49.5537563161	-109.8983803638	1190	6.8	11.4	0.980271174621722	0.197657340379126	31.0727	1.9896	-30.5808	1262.776686	0.45193	65.5012666666667	95.0183	12.0512	222	0.066106668821391	0.572982258948741	2.66023271807626	0	0	0	0	0	0	0	0	0	0	0	0	0	2948.72900301083
98	2011	0	49.5537563161	-109.8983803638	1190	6.8	11.4	0.980271174621722	0.197657340379126	32.131	4.2692	-33.0738	1246.124582	0.40707	72.9072	94.8346	12.6235	217	0.019882185539203	0	0	0	0	0	0	0	0	0	0	0	0	0	0	0	2948.72900301083
98	2012	0	49.5537563161	-109.8983803638	1190	6.8	11.4	0.980271174621722	0.197657340379126	32.3076	3.5396	-33.8754	1617.22028	0.4217	63.4568333333333	83.6832666666667	12.12625	211	0	0	0	0	0	0	0	0	0	0	0	0	0	0	0	0	2948.72900301083
98	2013	0	49.5537563161	-109.8983803638	1190	6.8	11.4	0.980271174621722	0.197657340379126	30.7955	3.5772	-34.3153	1417.12372	0.68857	65.9801333333333	66.1294666666667	11.90455	217	0	0	0	0	0	0	0	0	0	0	0	0	0	0	0	0	2948.72900301083
98	2014	0	49.5537563161	-109.8983803638	1190	6.8	11.4	0.980271174621722	0.197657340379126	31.5424	1.5468	-32.7552	1419.970857	0.37093	64.9546666666667	71.8324666666667	12.54555	217	0	0	0	0	0	0	0	0	0	0	0	0	0	0	0	0	2948.72900301083
98	2015	0	49.5537563161	-109.8983803638	1190	6.8	11.4	0.980271174621722	0.197657340379126	34.2544	0.8479	-28.2319	1523.082907	0.49658	58.7975333333333	71.9749333333333	12.99285	210	0	0	0	0	0	0	0	0	0	0	0	0	0	0	0	0	2948.72900301083
98	2016	0	49.5537563161	-109.8983803638	1190	6.8	11.4	0.980271174621722	0.197657340379126	27.9214	5.6077	-27.0341	1420.756405	0.76731	63.1442	84.3623333333333	12.5927	220	0	0	0	0	0	0	0	0	0	0	0	0	0	0	0	0	2948.72900301083
98	2017	0	49.5537563161	-109.8983803638	1190	6.8	11.4	0.980271174621722	0.197657340379126	32.1465	5.1016	-28.7338	1487.92377	0.57821	65.6212	84.3753	13.0259	208	0	0	0	0	0	0	0	0	0	0	0	0	0	0	0	0	2948.72900301083
98	2018	0	49.5537563161	-109.8983803638	1190	6.8	11.4	0.980271174621722	0.197657340379126	37.0628	0.0031	-30.8534	1615.823885	0.5275	66.697	41.6852666666667	13.19885	210	0	0	0	0	0	0	0	0	0	0	0	0	0	0	0	0	2948.72900301083
99	2006	0	49.5537563161	-109.8969953638	1187	6.81	23.5	0.917060074385124	0.398749068925246	33.9408	3.9581	-33.8888	1548.151757	0.35757	68.0715333333333	41.1177333333333	12.95565	207	0.006270703910262	2.9867871598542	14.3345379749662	0	0	0	0	0	0	0	0	0	0	0	0	0	3011.44778871122
99	2007	0	49.5537563161	-109.8969953638	1187	6.81	23.5	0.917060074385124	0.398749068925246	35.538	3.1938	-32.2015	1568.175367	0.44099	69.3836	57.3812333333333	12.77305	207	0.007524844692314	2.38942972788323	11.4676303799724	0	0	0	0	0	0	0	0	0	0	0	0	0	3011.44778871122
99	2008	0	49.5537563161	-109.8969953638	1187	6.81	23.5	0.917060074385124	0.398749068925246	32.7544	3.3466	-36.922	1292.98694	0.42353	64.8030333333333	80.3962333333333	13.45455	219	0.008778985474367	1.79207229591248	8.60072278497955	0	0	0	0	0	0	0	0	0	0	0	0	0	3011.44778871122
99	2009	0	49.5537563161	-109.8969953638	1187	6.81	23.5	0.917060074385124	0.398749068925246	29.2042	2.5166	-33.184	1293.518975	0.33016	62.2679	89.6401666666667	12.1288	222	0.010033126256419	1.19471486394173	5.73381518998576	0	0	0	0	0	0	0	0	0	0	0	0	0	3011.44778871122
99	2010	0	49.5537563161	-109.8969953638	1187	6.81	23.5	0.917060074385124	0.398749068925246	31.087	1.9976	-30.5914	1265.236475	0.45205	65.4991	95.0039666666667	12.053	222	0.011287267038471	0.59735743197075	2.86690759499288	0	0	0	0	0	0	0	0	0	0	0	0	0	3011.44778871122
99	2011	0	49.5537563161	-109.8969953638	1187	6.81	23.5	0.917060074385124	0.398749068925246	32.1474	4.282	-33.0885	1248.520574	0.407	72.9054666666667	94.8112	12.62495	217	0.012541407820523	0	0	0	0	0	0	0	0	0	0	0	0	0	0	0	3011.44778871122
99	2012	0	49.5537563161	-109.8969953638	1187	6.81	23.5	0.917060074385124	0.398749068925246	32.3235	3.5466	-33.8802	1619.6621	0.42179	63.4574	83.3304333333333	12.1271	211	0.013795548602575	0	0	0	0	0	0	0	0	0	0	0	0	0	0	0	3011.44778871122
99	2013	0	49.5537563161	-109.8969953638	1187	6.81	23.5	0.917060074385124	0.398749068925246	30.813	3.5867	-34.3288	1419.488047	0.68814	65.9788	65.6705	11.90605	217	0.015049689384628	0	0	0	0	0	0	0	0	0	0	0	0	0	0	0	3011.44778871122
99	2014	0	49.5537563161	-109.8969953638	1187	6.81	23.5	0.917060074385124	0.398749068925246	31.5569	1.5575	-32.7622	1422.389701	0.3709	64.9549666666667	71.2554	12.54745	217	0.01630383016668	0	0	0	0	0	0	0	0	0	0	0	0	0	0	0	3011.44778871122
99	2015	0	49.5537563161	-109.8969953638	1187	6.81	23.5	0.917060074385124	0.398749068925246	34.2703	0.8576	-28.2435	1525.780277	0.49638	58.7979333333333	71.0532	12.99385	210	0.017557970948732	0	0	0	0	0	0	0	0	0	0	0	0	0	0	0	3011.44778871122
99	2016	0	49.5537563161	-109.8969953638	1187	6.81	23.5	0.917060074385124	0.398749068925246	27.9413	5.6166	-26.9657	1422.853293	0.7671	63.1351333333333	83.8789333333333	12.59255	220	0.018812111730784	0	0	0	0	0	0	0	0	0	0	0	0	0	0	0	3011.44778871122
99	2017	0	49.5537563161	-109.8969953638	1187	6.81	23.5	0.917060074385124	0.398749068925246	32.1301	5.1159	-28.6652	1489.180238	0.58275	65.596	84.3172333333333	12.98515	208	0.020066252512836	0	0	0	0	0	0	0	0	0	0	0	0	0	0	0	3011.44778871122
99	2018	0	49.5537563161	-109.8969953638	1187	6.81	23.5	0.917060074385124	0.398749068925246	37.078	-0.0034	-30.8908	1617.028021	0.52789	66.6928666666667	41.6204	13.16745	209	0.021320393294889	0	0	0	0	0	0	0	0	0	0	0	0	0	0	0	3011.44778871122
100	2006	0	49.5537563161	-109.8956103638	1183	4.82	28.5	0.878817112661965	0.477158760259608	34.0554	3.9759	-33.887	1558.319526	0.35673	68.0765	40.5579	12.9606	207	1.7225531948061	3.00354605839789	14.4845455287641	6.77182500295885	0	0	0	0	0	0	0	0	0	0	0	0	3076.60180178984
100	2007	0	49.5537563161	-109.8956103638	1183	4.82	28.5	0.878817112661965	0.477158760259608	35.6524	3.2119	-32.2086	1577.916581	0.44032	69.3886333333333	56.6715333333333	12.7776	207	1.41494403368995	2.40283684671817	11.5876364230107	6.17200658133584	0	0	0	0	0	0	0	0	0	0	0	0	3076.60180178984
100	2008	0	49.5537563161	-109.8956103638	1183	4.82	28.5	0.878817112661965	0.477158760259608	32.859	3.3661	-36.9294	1302.725803	0.42252	64.8009666666667	79.4081	13.45935	219	1.10733487257392	1.80212763503869	8.69072731725828	5.57218815971282	0	0	0	0	0	0	0	0	0	0	0	0	3076.60180178984
100	2009	0	49.5537563161	-109.8956103638	1183	4.82	28.5	0.878817112661965	0.477158760259608	29.3058	2.5365	-33.1978	1303.305993	0.32933	62.2633333333333	87.1923333333333	12.1332	222	0.799725711457768	1.2014184233592	5.79381821150491	4.97236973808981	0	0	0	0	0	0	0	0	0	0	0	0	3076.60180178984
100	2010	0	49.5537563161	-109.8956103638	1183	4.82	28.5	0.878817112661965	0.477158760259608	31.2114	2.0088	-30.6079	1274.555836	0.45206	65.4961333333333	94.9402333333333	12.05805	221	0.49211655034162	0.600709211679487	2.89690910575246	4.3725513164668	0	0	0	0	0	0	0	0	0	0	0	0	3076.60180178984
100	2011	0	49.5537563161	-109.8956103638	1183	4.82	28.5	0.878817112661965	0.477158760259608	32.2365	4.2988	-33.1087	1257.35525	0.40635	72.9017333333333	94.6950666666667	12.6289	216	0.184507389225587	0	0	3.77273289484401	0	0	0	0	0	0	0	0	0	0	0	0	3076.60180178984
100	2012	0	49.5537563161	-109.8956103638	1183	4.82	28.5	0.878817112661965	0.477158760259608	32.446	3.5549	-33.887	1629.944507	0.42184	63.4573333333333	82.1101333333333	12.13015	211	0	0	0	3.172914473221	0	0	0	0	0	0	0	0	0	0	0	0	3076.60180178984
100	2013	0	49.5537563161	-109.8956103638	1183	4.82	28.5	0.878817112661965	0.477158760259608	30.9226	3.6	-34.3486	1428.77008	0.68717	65.9761333333333	64.1278333333333	11.9101	217	0	0	0	2.57309605159799	0	0	0	0	0	0	0	0	0	0	0	0	3076.60180178984
100	2014	0	49.5537563161	-109.8956103638	1183	4.82	28.5	0.878817112661965	0.477158760259608	31.6655	1.572	-32.7695	1431.679944	0.37048	64.9567666666667	69.5318333333333	12.5523	217	0	0	0	1.97327762997497	0	0	0	0	0	0	0	0	0	0	0	0	3076.60180178984
100	2015	0	49.5537563161	-109.8956103638	1183	4.82	28.5	0.878817112661965	0.477158760259608	34.3935	0.8679	-28.2572	1536.305199	0.49545	58.8007666666667	68.0917	12.99765	210	0	0	0	1.37345920835196	0	0	0	0	0	0	0	0	0	0	0	0	3076.60180178984
100	2016	0	49.5537563161	-109.8956103638	1183	4.82	28.5	0.878817112661965	0.477158760259608	28.0306	5.6274	-26.8756	1431.934875	0.76671	63.1261666666667	82.3862666666667	12.59485	220	0	0	0	0.773640786729175	0	0	0	0	0	0	0	0	0	0	0	0	3076.60180178984
100	2017	0	49.5537563161	-109.8956103638	1183	4.82	28.5	0.878817112661965	0.477158760259608	32.1908	5.1353	-28.5754	1496.748236	0.58886	65.5638333333333	84.0612333333333	12.9325	207	0	0	0	0.173822365106162	0	0	0	0	0	0	0	0	0	0	0	0	3076.60180178984
100	2018	0	49.5537563161	-109.8956103638	1183	4.82	28.5	0.878817112661965	0.477158760259608	37.2039	-0.0126	-30.9417	1625.036103	0.52861	66.6898333333333	41.1433666666667	13.12815	209	0	0	0	0	0	0	0	0	0	0	0	0	0	0	0	0	3076.60180178984
101	2006	0	49.5537563161	-109.8942253638	1180	3.84	35.3	0.81613759008016	0.577857624383505	34.1226	3.9898	-33.8847	1564.534819	0.35627	68.0809	40.2351333333333	12.96315	207	6.09120050258207	2.87445588310379	13.4274090878444	20.6510174277446	0	0	0	0	0	0	0	0	0	0	0	0	3143.13187478808
101	2007	0	49.5537563161	-109.8942253638	1180	3.84	35.3	0.81613759008016	0.577857624383505	35.7198	3.2272	-32.2139	1583.856301	0.44042	69.3939333333333	56.2517333333333	12.7798	207	4.87296040206593	2.29956470648312	10.7419272702755	16.5208139421957	0	0	0	0	0	0	0	0	0	0	0	0	3143.13187478808
101	2008	0	49.5537563161	-109.8942253638	1180	3.84	35.3	0.81613759008016	0.577857624383505	32.9212	3.3817	-36.9333	1308.712278	0.42198	64.8001	78.7629333333333	13.46155	219	3.65472030154933	1.72467352986223	8.05644545270661	12.3906104566468	0	0	0	0	0	0	0	0	0	0	0	0	3143.13187478808
101	2009	0	49.5537563161	-109.8942253638	1180	3.84	35.3	0.81613759008016	0.577857624383505	29.3656	2.552	-33.2083	1309.306195	0.32894	62.2613	85.6386	12.1352	221	2.43648020103274	1.14978235324156	5.37096363513774	8.26040697109784	0	0	0	0	0	0	0	0	0	0	0	0	3143.13187478808
101	2010	0	49.5537563161	-109.8942253638	1180	3.84	35.3	0.81613759008016	0.577857624383505	31.2824	2.0167	-30.6187	1280.34792	0.45209	65.4937666666667	94.9010333333333	12.06035	221	1.21824010051614	0.574891176620667	2.68548181756887	4.1302034855471	0	0	0	0	0	0	0	0	0	0	0	0	3143.13187478808
101	2011	0	49.5537563161	-109.8942253638	1180	3.84	35.3	0.81613759008016	0.577857624383505	32.289	4.3116	-33.1235	1262.824258	0.40598	72.8997333333333	94.6071666666667	12.63075	216	0	0	0	0	0	0	0	0	0	0	0	0	0	0	0	0	3143.13187478808
101	2012	0	49.5537563161	-109.8942253638	1180	3.84	35.3	0.81613759008016	0.577857624383505	32.5171	3.5615	-33.8914	1636.190937	0.42187	63.4578333333333	81.3412333333333	12.1313	211	0	0	0	0	0	0	0	0	0	0	0	0	0	0	0	0	3143.13187478808
101	2013	0	49.5537563161	-109.8942253638	1180	3.84	35.3	0.81613759008016	0.577857624383505	30.9873	3.6095	-34.3625	1434.492024	0.68647	65.9746	63.1335333333333	11.912	216	0	0	0	0	0	0	0	0	0	0	0	0	0	0	0	0	3143.13187478808
101	2014	0	49.5537563161	-109.8942253638	1180	3.84	35.3	0.81613759008016	0.577857624383505	31.7287	1.5827	-32.776	1437.423086	0.37026	64.9572333333333	68.4643	12.5545	217	0	0	0	0	0	0	0	0	0	0	0	0	0	0	0	0	3143.13187478808
101	2015	0	49.5537563161	-109.8942253638	1180	3.84	35.3	0.81613759008016	0.577857624383505	34.4649	0.8773	-28.2687	1542.846677	0.49506	58.8013	66.3578666666667	12.99895	209	0	0	0	0	0	0	0	0	0	0	0	0	0	0	0	0	3143.13187478808
101	2016	0	49.5537563161	-109.8942253638	1180	3.84	35.3	0.81613759008016	0.577857624383505	28.0852	5.6362	-26.8034	1437.539687	0.76648	63.1175333333333	81.3897	12.5949	220	0	0	0	0	0	0	0	0	0	0	0	0	0	0	0	0	3143.13187478808
101	2017	0	49.5537563161	-109.8942253638	1180	3.84	35.3	0.81613759008016	0.577857624383505	32.2189	5.15	-28.5039	1501.249563	0.59911	65.5395	83.9051666666667	12.89345	207	0	0	0	0	0	0	0	0	0	0	0	0	0	0	0	0	3143.13187478808
101	2018	0	49.5537563161	-109.8942253638	1180	3.84	35.3	0.81613759008016	0.577857624383505	37.2767	-0.0187	-30.9779	1629.772773	0.53023	66.6862666666667	40.8601	13.0982	209	0	0	0	0	0	0	0	0	0	0	0	0	0	0	0	0	3143.13187478808
102	2006	0	49.5537563161	-109.8928403638	1180	3.84	35.3	0.81613759008016	0.577857624383505	34.1227	3.9917	-33.8812	1564.484679	0.35611	68.0835333333333	40.1423666666667	12.9576	207	7.99734326792259	2.86794901576832	13.2810126864188	41.1013234769816	0	0	0	0	0	0	0	0	0	0	0	0	3211.88618951869
102	2007	0	49.5537563161	-109.8928403638	1180	3.84	35.3	0.81613759008016	0.577857624383505	35.7208	3.2339	-32.2125	1583.825744	0.44032	69.4	56.1604333333333	12.7741	207	6.43414331187068	2.29435921261461	10.6248101491346	33.9418312273192	0	0	0	0	0	0	0	0	0	0	0	0	3211.88618951869
102	2008	0	49.5537563161	-109.8928403638	1180	3.84	35.3	0.81613759008016	0.577857624383505	32.9238	3.3854	-36.9273	1308.778135	0.42238	64.8032666666667	78.5304666666667	13.45505	219	4.87094335581833	1.7207694094609	7.96860761185053	26.7823389776568	0	0	0	0	0	0	0	0	0	0	0	0	3211.88618951869
102	2009	0	49.5537563161	-109.8928403638	1180	3.84	35.3	0.81613759008016	0.577857624383505	29.3626	2.5539	-33.2085	1309.410704	0.32875	62.2676333333333	84.9922666666667	12.12945	221	3.30774339976597	1.14717960630719	5.31240507456732	19.6228467279961	0	0	0	0	0	0	0	0	0	0	0	0	3211.88618951869
102	2010	0	49.5537563161	-109.8928403638	1180	3.84	35.3	0.81613759008016	0.577857624383505	31.279	2.0146	-30.6119	1280.492365	0.452	65.4935	94.8864666666667	12.05345	221	1.74454344371406	0.573589803153709	2.65620253728321	12.4633544783337	0	0	0	0	0	0	0	0	0	0	0	0	3211.88618951869
102	2011	0	49.5537563161	-109.8928403638	1180	3.84	35.3	0.81613759008016	0.577857624383505	32.2847	4.3123	-33.1221	1262.77779	0.40594	72.9035	94.6048333333333	12.62545	216	0.181343487661707	0	0	5.30386222867128	0	0	0	0	0	0	0	0	0	0	0	0	3211.88618951869
102	2012	0	49.5537563161	-109.8928403638	1180	3.84	35.3	0.81613759008016	0.577857624383505	32.5171	3.5637	-33.8892	1636.037954	0.42173	63.4601666666667	80.9597666666667	12.12605	211	0	0	0	0	0	0	0	0	0	0	0	0	0	0	0	0	3211.88618951869
102	2013	0	49.5537563161	-109.8928403638	1180	3.84	35.3	0.81613759008016	0.577857624383505	30.9889	3.6074	-34.3579	1434.550663	0.686	65.9767333333333	62.4441666666667	11.90665	216	0	0	0	0	0	0	0	0	0	0	0	0	0	0	0	0	3211.88618951869
102	2014	0	49.5537563161	-109.8928403638	1180	3.84	35.3	0.81613759008016	0.577857624383505	31.7276	1.582	-32.7815	1437.492754	0.37039	64.9535	67.4135666666667	12.54805	217	0	0	0	0	0	0	0	0	0	0	0	0	0	0	0	0	3211.88618951869
102	2015	0	49.5537563161	-109.8928403638	1180	3.84	35.3	0.81613759008016	0.577857624383505	34.4655	0.8852	-28.2739	1543.197	0.49509	58.7945	64.8818666666667	12.992	209	0	0	0	0	0	0	0	0	0	0	0	0	0	0	0	0	3211.88618951869
102	2016	0	49.5537563161	-109.8928403638	1180	3.84	35.3	0.81613759008016	0.577857624383505	28.0886	5.6393	-26.7914	1437.981345	0.76672	63.1091333333333	80.5911	12.588	220	0	0	0	0	0	0	0	0	0	0	0	0	0	0	0	0	3211.88618951869
102	2017	0	49.5537563161	-109.8928403638	1180	3.84	35.3	0.81613759008016	0.577857624383505	32.2167	5.1496	-28.4922	1501.33231	0.5947	65.537	84.0041	12.8917	207	0	0	0	0	0	0	0	0	0	0	0	0	0	0	0	0	3211.88618951869
102	2018	0	49.5537563161	-109.8928403638	1180	3.84	35.3	0.81613759008016	0.577857624383505	37.2769	-0.0164	-30.9723	1629.828739	0.53017	66.6798333333333	40.8902666666667	13.0933	209	0	0	0	0	0	0	0	0	0	0	0	0	0	0	0	0	3211.88618951869
103	2006	0	49.5537563161	-109.8914553638	1174	5.44	48.5	0.662620048215738	0.748955720789002	34.1258	4.0175	-33.88	1567.162612	0.35683	68.0897666666667	39.9934333333333	12.9687	207	8.15404118303377	2.85983050910181	12.9839221157827	42.5532898804468	0	0	0	0	0	0	0	0	0	0	0	0	3281.76729242026
103	2007	0	49.5537563161	-109.8914553638	1174	5.44	48.5	0.662620048215738	0.748955720789002	35.7261	3.2576	-32.225	1586.279528	0.44089	69.4042333333333	55.8146	12.7848	207	6.68205738295183	2.2878644072814	10.3871376926263	38.0531255133701	0	0	0	0	0	0	0	0	0	0	0	0	3281.76729242026
103	2008	0	49.5537563161	-109.8914553638	1174	5.44	48.5	0.662620048215738	0.748955720789002	32.9291	3.4128	-36.9409	1311.385838	0.42181	64.7981	77.9768	13.4666	219	5.21007358286988	1.71589830546122	7.79035326946905	33.5529611462935	0	0	0	0	0	0	0	0	0	0	0	0	3281.76729242026
103	2009	0	49.5537563161	-109.8914553638	1174	5.44	48.5	0.662620048215738	0.748955720789002	29.3768	2.5828	-33.2292	1311.765843	0.3301	62.2567666666667	83.9365	12.1398	221	3.73808978278794	1.14393220364082	5.1935688463127	29.0527967792168	0	0	0	0	0	0	0	0	0	0	0	0	3281.76729242026
103	2010	0	49.5537563161	-109.8914553638	1174	5.44	48.5	0.662620048215738	0.748955720789002	31.2765	2.0323	-30.6405	1283.276341	0.45238	65.4889333333333	94.8767666666667	12.0656	221	2.26610598270645	0.571966101820408	2.59678442315635	24.5526324121402	0	0	0	0	0	0	0	0	0	0	0	0	3281.76729242026
103	2011	0	49.5537563161	-109.8914553638	1174	5.44	48.5	0.662620048215738	0.748955720789002	32.3034	4.337	-33.1535	1265.767806	0.40611	72.8954333333333	94.5497666666667	12.6349	216	0.794122182624506	0	0	20.0524680450617	0	0	0	0	0	0	0	0	0	0	0	0	3281.76729242026
103	2012	0	49.5537563161	-109.8914553638	1174	5.44	48.5	0.662620048215738	0.748955720789002	32.5148	3.5743	-33.8997	1638.710046	0.42207	63.4587	80.476	12.134	211	0	0	0	15.552303677985	0	0	0	0	0	0	0	0	0	0	0	0	3281.76729242026
103	2013	0	49.5537563161	-109.8914553638	1174	5.44	48.5	0.662620048215738	0.748955720789002	30.9928	3.6282	-34.3907	1437.2027	0.68602	65.9713	61.8128	11.91625	216	0	0	0	11.0521393109084	0	0	0	0	0	0	0	0	0	0	0	0	3281.76729242026
103	2014	0	49.5537563161	-109.8914553638	1174	5.44	48.5	0.662620048215738	0.748955720789002	31.7328	1.6041	-32.7884	1440.262322	0.37032	64.9583666666667	66.7703666666667	12.55945	217	0	0	0	6.55197494383174	0	0	0	0	0	0	0	0	0	0	0	0	3281.76729242026
103	2015	0	49.5537563161	-109.8914553638	1174	5.44	48.5	0.662620048215738	0.748955720789002	34.4622	0.8959	-28.2915	1545.8839	0.49493	58.8023666666667	63.8558	13.0018	209	0	0	0	2.05181057675327	0	0	0	0	0	0	0	0	0	0	0	0	3281.76729242026
103	2016	0	49.5537563161	-109.8914553638	1174	5.44	48.5	0.662620048215738	0.748955720789002	28.4555	5.9707	-26.8978	1432.500931	0.7661	63.1008666666667	80.1426333333333	12.59535	220	0	0	0	0	0	0	0	0	0	0	0	0	0	0	0	0	3281.76729242026
103	2017	0	49.5537563161	-109.8914553638	1174	5.44	48.5	0.662620048215738	0.748955720789002	32.093	5.039	-28.4972	1500.701805	0.6267	65.4919666666667	84.0067666666667	12.81745	207	0	0	0	0	0	0	0	0	0	0	0	0	0	0	0	0	3281.76729242026
103	2018	0	49.5537563161	-109.8914553638	1174	5.44	48.5	0.662620048215738	0.748955720789002	37.2413	0.0405	-31.701	1625.73956	0.51769	66.6797	41.1556666666667	13.04025	209	0	0	0	0	0	0	0	0	0	0	0	0	0	0	0	0	3281.76729242026
104	2006	0	49.5537563161	-109.8900703638	1163	6.61	51.5	0.62251463663762	0.782608156852414	34.187	4.0631	-33.8801	1576.310366	0.35784	68.0992	39.4369333333333	12.99515	206	7.83935069397194	2.77686267679951	12.2798792980111	40.8671950626685	0	0	0	0	0	0	0	0	0	0	0	0	3353.68537144121
104	2007	0	49.5537563161	-109.8900703638	1163	6.61	51.5	0.62251463663762	0.782608156852414	35.7943	3.2957	-32.2504	1594.900137	0.44194	69.4067666666667	54.8275333333333	12.8106	207	6.50600784412791	2.22149014143952	9.82390343840871	37.8852735857154	0	0	0	0	0	0	0	0	0	0	0	0	3353.68537144121
104	2008	0	49.5537563161	-109.8900703638	1163	6.61	51.5	0.62251463663762	0.782608156852414	32.9861	3.4602	-36.9699	1320.135906	0.4202	64.7854	76.6907666666667	13.49465	219	5.17266499428342	1.66611760607975	7.3679275788063	34.9033521087622	0	0	0	0	0	0	0	0	0	0	0	0	3353.68537144121
104	2009	0	49.5537563161	-109.8900703638	1163	6.61	51.5	0.62251463663762	0.782608156852414	29.4565	2.6344	-33.2669	1320.119321	0.33231	62.2303	81.4082666666667	12.16485	221	3.83932214443939	1.11074507071976	4.91195171920481	31.9214306318081	0	0	0	0	0	0	0	0	0	0	0	0	3353.68537144121
104	2010	0	49.5537563161	-109.8900703638	1163	6.61	51.5	0.62251463663762	0.782608156852414	31.3388	2.0664	-30.6983	1292.011562	0.45312	65.4802666666667	94.8186666666667	12.09515	221	2.50597929459536	0.555372535359993	2.4559758596024	28.9395091548549	0	0	0	0	0	0	0	0	0	0	0	0	3353.68537144121
104	2011	0	49.5537563161	-109.8900703638	1163	6.61	51.5	0.62251463663762	0.782608156852414	32.3842	4.3818	-33.2126	1274.737195	0.40615	72.8764333333333	94.4147666666667	12.65785	216	1.17263644475133	0	0	25.9575876779018	0	0	0	0	0	0	0	0	0	0	0	0	3353.68537144121
104	2012	0	49.5537563161	-109.8900703638	1163	6.61	51.5	0.62251463663762	0.782608156852414	32.5724	3.5911	-33.919	1647.953869	0.42267	63.4536333333333	79.0830333333333	12.1541	211	0	0	0	22.9756662009477	0	0	0	0	0	0	0	0	0	0	0	0	3353.68537144121
104	2013	0	49.5537563161	-109.8900703638	1163	6.61	51.5	0.62251463663762	0.782608156852414	31.0511	3.6678	-34.4561	1445.78867	0.68627	65.9588666666667	60.1485	11.9396	216	0	0	0	19.9937447239945	0	0	0	0	0	0	0	0	0	0	0	0	3353.68537144121
104	2014	0	49.5537563161	-109.8900703638	1163	6.61	51.5	0.62251463663762	0.782608156852414	31.8007	1.6451	-32.7946	1449.027823	0.36984	64.9709333333333	65.0188666666667	12.5868	217	0	0	0	17.0118232470413	0	0	0	0	0	0	0	0	0	0	0	0	3353.68537144121
104	2015	0	49.5537563161	-109.8900703638	1163	6.61	51.5	0.62251463663762	0.782608156852414	34.5178	0.9081	-28.3187	1554.808745	0.49423	58.8225	61.0392	13.02635	209	0	0	0	14.0299017700881	0	0	0	0	0	0	0	0	0	0	0	0	3353.68537144121
104	2016	0	49.5537563161	-109.8900703638	1163	6.61	51.5	0.62251463663762	0.782608156852414	28.5263	6.0077	-26.6804	1439.782118	0.76474	63.094	78.3656333333333	12.61535	220	0	0	0	11.0479802931341	0	0	0	0	0	0	0	0	0	0	0	0	3353.68537144121
104	2017	0	49.5537563161	-109.8900703638	1163	6.61	51.5	0.62251463663762	0.782608156852414	32.0429	5.0945	-28.28	1505.942877	0.64953	65.4155	83.7898333333333	12.6903	207	0	0	0	8.06605881618088	0	0	0	0	0	0	0	0	0	0	0	0	3353.68537144121
104	2018	0	49.5537563161	-109.8900703638	1163	6.61	51.5	0.62251463663762	0.782608156852414	37.2908	0.0239	-31.8934	1630.437868	0.51986	66.6883333333333	40.7641333333333	12.95455	209	0	0	0	5.08413733922771	0	0	0	0	0	0	0	0	0	0	0	0	3353.68537144121
115	2006	0	49.5546563161	-109.8997653638	1188	1.97	104.4	-0.248689887164855	0.968583161128631	34.1697	3.95	-33.8955	1564.94761	0.35468	68.0659333333333	40.1056666666667	12.96115	207	0.006279109979515	2.66835546723678	12.1781539134936	0	0	0	0	0	0	0	0	0	0	0	0	0	2807.97426583194
115	2007	0	49.5546563161	-109.8997653638	1188	1.97	104.4	-0.248689887164855	0.968583161128631	35.748	3.1761	-32.2003	1584.297913	0.4397	69.3738333333333	56.1868333333333	12.7791	207	0.007534931975417	2.13468437378947	9.74252313079523	0	0	0	0	0	0	0	0	0	0	0	0	0	2807.97426583194
115	2008	0	49.5546563161	-109.8997653638	1188	1.97	104.4	-0.248689887164855	0.968583161128631	32.9535	3.3353	-36.9304	1308.673218	0.4211	64.7990666666667	79.3355333333333	13.46165	219	0.00879075397132	1.60101328034193	7.30689234809597	0	0	0	0	0	0	0	0	0	0	0	0	0	2807.97426583194
115	2009	0	49.5546563161	-109.8997653638	1188	1.97	104.4	-0.248689887164855	0.968583161128631	29.3862	2.507	-33.1799	1309.621308	0.32629	62.2581333333333	86.5169333333333	12.1345	222	0.010046575967223	1.06734218689462	4.87126156539762	0	0	0	0	0	0	0	0	0	0	0	0	0	2807.97426583194
115	2010	0	49.5546563161	-109.8997653638	1188	1.97	104.4	-0.248689887164855	0.968583161128631	31.3529	1.9976	-30.5991	1279.67648	0.45166	65.4984	94.9067333333333	12.06055	221	0.011302397963126	0.53367109344731	2.43563078269926	0	0	0	0	0	0	0	0	0	0	0	0	0	2807.97426583194
115	2011	0	49.5546563161	-109.8997653638	1188	1.97	104.4	-0.248689887164855	0.968583161128631	32.3023	4.276	-33.0854	1262.030211	0.4052	72.8979333333333	94.6536666666667	12.63065	216	0.012558219959029	0	0	0	0	0	0	0	0	0	0	0	0	0	0	0	2807.97426583194
115	2012	0	49.5546563161	-109.8997653638	1188	1.97	104.4	-0.248689887164855	0.968583161128631	32.5777	3.5405	-33.883	1637.028178	0.42159	63.4529666666667	81.6453	12.13305	211	0.013814041954931	0	0	0	0	0	0	0	0	0	0	0	0	0	0	0	2807.97426583194
115	2013	0	49.5546563161	-109.8997653638	1188	1.97	104.4	-0.248689887164855	0.968583161128631	31.0275	3.5854	-34.3311	1434.137354	0.68701	65.9739	63.5382666666667	11.912	216	0.015069863950834	0	0	0	0	0	0	0	0	0	0	0	0	0	0	0	2807.97426583194
115	2014	0	49.5546563161	-109.8997653638	1188	1.97	104.4	-0.248689887164855	0.968583161128631	31.7618	1.5544	-32.7517	1436.870305	0.36973	64.9589333333333	68.8768666666667	12.55405	217	0.016325685946737	0	0	0	0	0	0	0	0	0	0	0	0	0	0	0	2807.97426583194
115	2015	0	49.5546563161	-109.8997653638	1188	1.97	104.4	-0.248689887164855	0.968583161128631	34.5266	0.8438	-28.233	1542.447758	0.49455	58.8055666666667	66.7675	13.0021	209	0.01758150794264	0	0	0	0	0	0	0	0	0	0	0	0	0	0	0	2807.97426583194
115	2016	0	49.5546563161	-109.8997653638	1188	1.97	104.4	-0.248689887164855	0.968583161128631	28.0935	5.6094	-27.0163	1438.451062	0.76669	63.1511	81.5494666666667	12.6021	220	0.018837329938542	0	0	0	0	0	0	0	0	0	0	0	0	0	0	0	2807.97426583194
115	2017	0	49.5546563161	-109.8997653638	1188	1.97	104.4	-0.248689887164855	0.968583161128631	32.336	5.1107	-28.7156	1503.827369	0.58044	65.6076666666667	83.9153	13.00165	207	0.020093151934445	0	0	0	0	0	0	0	0	0	0	0	0	0	0	0	2807.97426583194
115	2018	0	49.5546563161	-109.8997653638	1188	1.97	104.4	-0.248689887164855	0.968583161128631	37.3432	-0.0031	-30.8818	1632.804055	0.52927	66.7021333333333	40.686	13.1865	209	0.021348973930348	0	0	0	0	0	0	0	0	0	0	0	0	0	0	0	2807.97426583194
116	2006	0	49.5546563161	-109.8983803638	1182	2.78	70.6	0.332161131883703	0.943222657947601	34.1672	3.9757	-33.8944	1567.194833	0.35559	68.0720666666667	40.0011333333333	12.97125	207	0.266280102266805	2.61269891775191	11.7456373641262	0.850725465811365	0	0	0	0	0	0	0	0	0	0	0	0	2870.73156168939
116	2007	0	49.5546563161	-109.8983803638	1182	2.78	70.6	0.332161131883703	0.943222657947601	35.7533	3.1998	-32.2115	1586.364627	0.4403	69.3784	55.9294666666667	12.78875	207	0.225981997159451	2.09015913420149	9.39650989130132	0.702792102193371	0	0	0	0	0	0	0	0	0	0	0	0	2870.73156168939
116	2008	0	49.5546563161	-109.8983803638	1182	2.78	70.6	0.332161131883703	0.943222657947601	32.9537	3.3627	-36.9444	1310.884198	0.42067	64.7944333333333	78.8277666666667	13.472	219	0.185683892052097	1.56761935065106	7.04738241847554	0.554858738575376	0	0	0	0	0	0	0	0	0	0	0	0	2870.73156168939
116	2009	0	49.5546563161	-109.8983803638	1182	2.78	70.6	0.332161131883703	0.943222657947601	29.3995	2.5359	-33.2006	1311.552976	0.32789	62.2482	85.5992666666667	12.1438	221	0.145385786944729	1.04507956710063	4.69825494565066	0.406925374957382	0	0	0	0	0	0	0	0	0	0	0	0	2870.73156168939
116	2010	0	49.5546563161	-109.8983803638	1182	2.78	70.6	0.332161131883703	0.943222657947601	31.3432	2.0155	-30.6272	1282.055478	0.45207	65.4941	94.8906	12.07145	221	0.105087681837375	0.522539783550201	2.34912747282488	0.258992011339444	0	0	0	0	0	0	0	0	0	0	0	0	2870.73156168939
116	2011	0	49.5546563161	-109.8983803638	1182	2.78	70.6	0.332161131883703	0.943222657947601	32.3202	4.3009	-33.1164	1264.686871	0.40553	72.8904	94.6088	12.6391	216	0.064789576730007	0	0	0.11105864772145	0	0	0	0	0	0	0	0	0	0	0	0	2870.73156168939
116	2012	0	49.5546563161	-109.8983803638	1182	2.78	70.6	0.332161131883703	0.943222657947601	32.5688	3.5519	-33.8944	1639.227744	0.42198	63.4517	81.1916666666667	12.1402	211	0.024491471622653	0	0	0	0	0	0	0	0	0	0	0	0	0	0	0	2870.73156168939
116	2013	0	49.5546563161	-109.8983803638	1182	2.78	70.6	0.332161131883703	0.943222657947601	31.0259	3.6065	-34.363	1436.449175	0.68709	65.9688666666667	62.9863333333333	11.9207	216	0	0	0	0	0	0	0	0	0	0	0	0	0	0	0	0	2870.73156168939
116	2014	0	49.5546563161	-109.8983803638	1182	2.78	70.6	0.332161131883703	0.943222657947601	31.7661	1.5765	-32.76	1439.294871	0.36974	64.9634333333333	68.3050666666667	12.56445	217	0	0	0	0	0	0	0	0	0	0	0	0	0	0	0	0	2870.73156168939
116	2015	0	49.5546563161	-109.8983803638	1182	2.78	70.6	0.332161131883703	0.943222657947601	34.5165	0.8553	-28.251	1544.670652	0.49453	58.8132	65.8477333333333	13.0112	209	0	0	0	0	0	0	0	0	0	0	0	0	0	0	0	0	2870.73156168939
116	2016	0	49.5546563161	-109.8983803638	1182	2.78	70.6	0.332161131883703	0.943222657947601	28.1042	5.624	-26.889	1439.524281	0.76606	63.1417	80.9801	12.609	220	0	0	0	0	0	0	0	0	0	0	0	0	0	0	0	0	2870.73156168939
116	2017	0	49.5546563161	-109.8983803638	1182	2.78	70.6	0.332161131883703	0.943222657947601	32.2813	5.1399	-28.5884	1503.968372	0.58952	65.5603	83.8526666666667	12.92305	207	0	0	0	0	0	0	0	0	0	0	0	0	0	0	0	0	2870.73156168939
116	2018	0	49.5546563161	-109.8983803638	1182	2.78	70.6	0.332161131883703	0.943222657947601	37.3314	-0.0183	-30.9615	1632.756025	0.5301	66.7009	40.6526	13.1299	209	0	0	0	0	0	0	0	0	0	0	0	0	0	0	0	0	2870.73156168939
117	2006	0	49.5546563161	-109.8969953638	1178	3.34	44.7	0.710799473872992	0.703394702810504	34.1621	3.9935	-33.8924	1568.423042	0.35628	68.0771	39.9503	12.9765	207	0.505708824994414	2.82860925229625	13.54937227347	2.35577245987915	0	0	0	0	0	0	0	0	0	0	0	0	2935.11631654619
117	2007	0	49.5546563161	-109.8969953638	1178	3.34	44.7	0.710799473872992	0.703394702810504	35.7565	3.218	-32.2189	1587.512244	0.44069	69.3833666666667	55.7898666666667	12.79365	207	0.448840869456518	2.26288740183691	10.8394978187762	2.40810811293309	0	0	0	0	0	0	0	0	0	0	0	0	2935.11631654619
117	2008	0	49.5546563161	-109.8969953638	1178	3.34	44.7	0.710799473872992	0.703394702810504	32.9517	3.3824	-36.9515	1312.15404	0.4206	64.7922	78.4789333333333	13.4772	219	0.391972913918607	1.69716555137779	8.12962336408236	2.46044376598702	0	0	0	0	0	0	0	0	0	0	0	0	2935.11631654619
117	2009	0	49.5546563161	-109.8969953638	1178	3.34	44.7	0.710799473872992	0.703394702810504	29.407	2.5559	-33.2144	1312.644493	0.3291	62.2433	84.9419333333333	12.1484	221	0.335104958380711	1.13144370091845	5.41974890938764	2.51277941904097	0	0	0	0	0	0	0	0	0	0	0	0	2935.11631654619
117	2010	0	49.5546563161	-109.8969953638	1178	3.34	44.7	0.710799473872992	0.703394702810504	31.3319	2.0267	-30.6436	1283.482041	0.45231	65.4910333333333	94.8793666666667	12.07685	221	0.278237002842815	0.565721850459113	2.70987445469382	2.5651150720949	0	0	0	0	0	0	0	0	0	0	0	0	2935.11631654619
117	2011	0	49.5546563161	-109.8969953638	1178	3.34	44.7	0.710799473872992	0.703394702810504	32.3305	4.3177	-33.1367	1266.250051	0.40581	72.8864333333333	94.5641333333333	12.64335	216	0.221369047304918	0	0	2.61745072514884	0	0	0	0	0	0	0	0	0	0	0	0	2935.11631654619
117	2012	0	49.5546563161	-109.8969953638	1178	3.34	44.7	0.710799473872992	0.703394702810504	32.5592	3.56	-33.9008	1640.36616	0.4222	63.4515333333333	80.9169333333333	12.1435	211	0.164501091767022	0	0	2.66978637820279	0	0	0	0	0	0	0	0	0	0	0	0	2935.11631654619
117	2013	0	49.5546563161	-109.8969953638	1178	3.34	44.7	0.710799473872992	0.703394702810504	31.0222	3.6197	-34.3831	1437.806399	0.6871	65.9660333333333	62.6035333333333	11.92505	216	0.107633136229126	0	0	2.72212203125672	0	0	0	0	0	0	0	0	0	0	0	0	2935.11631654619
117	2014	0	49.5546563161	-109.8969953638	1178	3.34	44.7	0.710799473872992	0.703394702810504	31.7681	1.591	-32.7668	1440.732451	0.36981	64.9653333333333	67.9265666666667	12.56955	217	0.050765180691229	0	0	2.77445768431066	0	0	0	0	0	0	0	0	0	0	0	0	2935.11631654619
117	2015	0	49.5546563161	-109.8969953638	1178	3.34	44.7	0.710799473872992	0.703394702810504	34.5063	0.8653	-28.2645	1546.005969	0.4946	58.8160666666667	65.3091	13.01515	209	0	0	0	2.82679333736459	0	0	0	0	0	0	0	0	0	0	0	0	2935.11631654619
117	2016	0	49.5546563161	-109.8969953638	1178	3.34	44.7	0.710799473872992	0.703394702810504	28.1101	5.6346	-26.7973	1440.123027	0.76573	63.1329333333333	80.6325666666667	12.61145	220	0	0	0	2.87912899041854	0	0	0	0	0	0	0	0	0	0	0	0	2935.11631654619
117	2017	0	49.5546563161	-109.8969953638	1178	3.34	44.7	0.710799473872992	0.703394702810504	32.2432	5.1595	-28.4975	1503.941891	0.59588	65.5288333333333	83.8109666666667	12.87185	207	0	0	0	2.93146464347247	0	0	0	0	0	0	0	0	0	0	0	0	2935.11631654619
117	2018	0	49.5546563161	-109.8969953638	1178	3.34	44.7	0.710799473872992	0.703394702810504	37.3196	-0.0273	-31.0118	1632.577605	0.53072	66.6986	40.6263	13.0922	209	0	0	0	2.98380029652641	0	0	0	0	0	0	0	0	0	0	0	0	2935.11631654619
118	2006	0	49.5546563161	-109.8956103638	1176	3.38	26.2	0.897258369674328	0.441505852791745	34.1745	4.0034	-33.8896	1570.136333	0.35642	68.0809333333333	39.8791333333333	12.97645	207	0.400719297076677	2.94976158324266	14.5381675299341	6.07527102291488	0	0	0	0	0	0	0	0	0	0	0	0	3001.92626077421
118	2007	0	49.5546563161	-109.8956103638	1176	3.38	26.2	0.897258369674328	0.441505852791745	35.7746	3.2305	-32.2222	1589.167387	0.44081	69.3889	55.6536	12.79335	207	0.480863156492006	2.35980926659408	11.6305340239469	7.29032522749776	0	0	0	0	0	0	0	0	0	0	0	0	3001.92626077421
118	2008	0	49.5546563161	-109.8956103638	1176	3.38	26.2	0.897258369674328	0.441505852791745	32.9652	3.3941	-36.9519	1313.897065	0.42069	64.7926	78.1970666666667	13.47665	219	0.561007015907336	1.76985694994551	8.72290051796062	8.50537943208019	0	0	0	0	0	0	0	0	0	0	0	0	3001.92626077421
118	2009	0	49.5546563161	-109.8956103638	1176	3.38	26.2	0.897258369674328	0.441505852791745	29.423	2.567	-33.2214	1314.340723	0.32946	62.2439	84.3422333333333	12.148	221	0.641150875322666	1.17990463329693	5.81526701197345	9.72043363666307	0	0	0	0	0	0	0	0	0	0	0	0	3001.92626077421
118	2010	0	49.5546563161	-109.8956103638	1176	3.38	26.2	0.897258369674328	0.441505852791745	31.3416	2.0312	-30.6485	1285.266096	0.45236	65.4893666666667	94.8654333333333	12.07625	221	0.721294734737967	0.589952316648578	2.90763350598627	10.935487841246	0	0	0	0	0	0	0	0	0	0	0	0	3001.92626077421
118	2011	0	49.5546563161	-109.8956103638	1176	3.38	26.2	0.897258369674328	0.441505852791745	32.3448	4.3265	-33.1462	1267.931994	0.40586	72.8862333333333	94.5365666666667	12.64295	216	0.801438594153296	0	0	12.1505420458288	0	0	0	0	0	0	0	0	0	0	0	0	3001.92626077421
118	2012	0	49.5546563161	-109.8956103638	1176	3.38	26.2	0.897258369674328	0.441505852791745	32.5709	3.5651	-33.9028	1641.989814	0.42222	63.4526333333333	80.6623333333333	12.14265	211	0.881582453568626	0	0	13.3655962504117	0	0	0	0	0	0	0	0	0	0	0	0	3001.92626077421
118	2013	0	49.5546563161	-109.8956103638	1176	3.38	26.2	0.897258369674328	0.441505852791745	31.0352	3.6253	-34.391	1439.526705	0.6868	65.9656666666667	62.2802	11.92465	216	0.961726312983956	0	0	14.5806504549946	0	0	0	0	0	0	0	0	0	0	0	0	3001.92626077421
118	2014	0	49.5546563161	-109.8956103638	1176	3.38	26.2	0.897258369674328	0.441505852791745	31.784	1.5979	-32.7727	1442.488271	0.36985	64.9644666666667	67.5718666666667	12.56905	217	1.04187017239929	0	0	15.795704659577	0	0	0	0	0	0	0	0	0	0	0	0	3001.92626077421
118	2015	0	49.5546563161	-109.8956103638	1176	3.38	26.2	0.897258369674328	0.441505852791745	34.5181	0.8741	-28.2739	1547.996052	0.49456	58.8141333333333	64.7760666666667	13.01385	209	1.12201403181462	0	0	17.0107588641599	0	0	0	0	0	0	0	0	0	0	0	0	3001.92626077421
118	2016	0	49.5546563161	-109.8956103638	1176	3.38	26.2	0.897258369674328	0.441505852791745	28.1251	5.6415	-26.7443	1441.680721	0.76568	63.1245333333333	80.3493333333333	12.6093	220	1.20215789122994	0	0	18.2258130687428	0	0	0	0	0	0	0	0	0	0	0	0	3001.92626077421
118	2017	0	49.5546563161	-109.8956103638	1176	3.38	26.2	0.897258369674328	0.441505852791745	32.237	5.1693	-28.4453	1504.950264	0.59949	65.5121333333333	83.7583	12.84595	207	1.28230175064525	0	0	19.4408672733257	0	0	0	0	0	0	0	0	0	0	0	0	3001.92626077421
118	2018	0	49.5546563161	-109.8956103638	1176	3.38	26.2	0.897258369674328	0.441505852791745	37.3311	-0.0304	-31.0337	1633.588473	0.53105	66.6943666666667	40.5655666666667	13.07135	209	1.36244561006058	0	0	20.6559214779086	0	0	0	0	0	0	0	0	0	0	0	0	3001.92626077421
119	2006	0	49.5546563161	-109.8942253638	1175	3.84	34.5	0.824126188622016	0.566406236924833	34.1668	4.0093	-33.8865	1569.914487	0.35648	68.0842333333333	39.9222	12.97375	207	2.38630621160019	2.91654475470887	14.2330974869828	12.5195365099382	0	0	0	0	0	0	0	0	0	0	0	0	3070.07376410699
119	2007	0	49.5546563161	-109.8942253638	1175	3.84	34.5	0.824126188622016	0.566406236924833	35.7674	3.2401	-32.2232	1588.941103	0.44084	69.3946666666667	55.7179	12.7904	207	2.00930558195751	2.33323580376714	11.3864779895857	11.8764479786187	0	0	0	0	0	0	0	0	0	0	0	0	3070.07376410699
119	2008	0	49.5546563161	-109.8942253638	1175	3.84	34.5	0.824126188622016	0.566406236924833	32.9609	3.4018	-36.9491	1313.789214	0.42098	64.7943666666667	78.1237333333333	13.47315	219	1.63230495231494	1.74992685282541	8.53985849218952	11.2333594472993	0	0	0	0	0	0	0	0	0	0	0	0	3070.07376410699
119	2009	0	49.5546563161	-109.8942253638	1175	3.84	34.5	0.824126188622016	0.566406236924833	29.4154	2.5735	-33.2251	1314.209885	0.32962	62.2472666666667	84.2164	12.14495	221	1.25530432267237	1.16661790188346	5.69323899479332	10.59027091598	0	0	0	0	0	0	0	0	0	0	0	0	3070.07376410699
119	2010	0	49.5546563161	-109.8942253638	1175	3.84	34.5	0.824126188622016	0.566406236924833	31.329	2.0324	-30.6477	1285.29761	0.45237	65.4883	94.8665	12.07255	221	0.878303693029693	0.583308950941728	2.8466194973962	9.94718238466066	0	0	0	0	0	0	0	0	0	0	0	0	3070.07376410699
119	2011	0	49.5546563161	-109.8942253638	1175	3.84	34.5	0.824126188622016	0.566406236924833	32.3381	4.3312	-33.1502	1267.877768	0.40589	72.888	94.5348666666667	12.64015	216	0.501303063387127	0	0	9.3040938533411	0	0	0	0	0	0	0	0	0	0	0	0	3070.07376410699
119	2012	0	49.5546563161	-109.8942253638	1175	3.84	34.5	0.824126188622016	0.566406236924833	32.5614	3.5687	-33.9026	1641.673411	0.42217	63.4543333333333	80.6265333333333	12.13965	211	0.124302433744447	0	0	8.66100532202177	0	0	0	0	0	0	0	0	0	0	0	0	3070.07376410699
119	2013	0	49.5546563161	-109.8942253638	1175	3.84	34.5	0.824126188622016	0.566406236924833	31.0293	3.627	-34.3927	1439.454439	0.68645	65.9665	62.2439333333333	11.92185	216	0	0	0	8.01791679070243	0	0	0	0	0	0	0	0	0	0	0	0	3070.07376410699
119	2014	0	49.5546563161	-109.8942253638	1175	3.84	34.5	0.824126188622016	0.566406236924833	31.7755	1.601	-32.7784	1442.451486	0.36998	64.9622	67.4987	12.56565	217	0	0	0	7.37482825938287	0	0	0	0	0	0	0	0	0	0	0	0	3070.07376410699
119	2015	0	49.5546563161	-109.8942253638	1175	3.84	34.5	0.824126188622016	0.566406236924833	34.5087	0.8824	-28.2811	1548.09672	0.49461	58.8098333333333	64.7546333333333	13.0098	209	0	0	0	6.73173972806353	0	0	0	0	0	0	0	0	0	0	0	0	3070.07376410699
119	2016	0	49.5546563161	-109.8942253638	1175	3.84	34.5	0.824126188622016	0.566406236924833	28.4769	5.962	-26.949	1434.473719	0.76579	63.1162	80.5325666666667	12.60475	220	0	0	0	6.08865119674419	0	0	0	0	0	0	0	0	0	0	0	0	3070.07376410699
119	2017	0	49.5546563161	-109.8942253638	1175	3.84	34.5	0.824126188622016	0.566406236924833	32.1505	5.0326	-28.5477	1503.254078	0.62274	65.5026333333333	83.8236666666667	12.8324	207	0	0	0	5.44556266542463	0	0	0	0	0	0	0	0	0	0	0	0	3070.07376410699
119	2018	0	49.5546563161	-109.8942253638	1175	3.84	34.5	0.824126188622016	0.566406236924833	37.2921	0.0389	-31.6883	1628.58802	0.51756	66.6890333333333	40.9288	13.05855	209	0	0	0	4.8024741341053	0	0	0	0	0	0	0	0	0	0	0	0	3070.07376410699
120	2006	0	49.5546563161	-109.8928403638	1175	3.84	34.5	0.824126188622016	0.566406236924833	34.167	4.0113	-33.883	1569.863056	0.35632	68.0869	39.8413	12.96825	207	9.28746915450938	3.47223156229416	18.5331312603503	83.677610698327	0	0	0	0	0	0	0	0	0	0	0	0	3140.42667636569
120	2007	0	49.5546563161	-109.8928403638	1175	3.84	34.5	0.824126188622016	0.566406236924833	35.7684	3.2468	-32.222	1588.909795	0.44075	69.4007333333333	55.6395333333333	12.7847	207	7.49042068807512	2.77778524983523	14.82650500828	69.1722746348787	0	0	0	0	0	0	0	0	0	0	0	0	3140.42667636569
120	2008	0	49.5546563161	-109.8928403638	1175	3.84	34.5	0.824126188622016	0.566406236924833	32.9635	3.4056	-36.9431	1313.853716	0.42137	64.7975	77.8861333333333	13.4667	219	5.69337222164131	2.08333893737654	11.1198787562098	54.666938571434	0	0	0	0	0	0	0	0	0	0	0	0	3140.42667636569
120	2009	0	49.5546563161	-109.8928403638	1175	3.84	34.5	0.824126188622016	0.566406236924833	29.4124	2.5754	-33.2253	1314.31214	0.32943	62.2535333333333	83.5904666666667	12.13925	221	3.89632375520705	1.38889262491762	7.41325250413956	40.1616025079893	0	0	0	0	0	0	0	0	0	0	0	0	3140.42667636569
120	2010	0	49.5546563161	-109.8928403638	1175	3.84	34.5	0.824126188622016	0.566406236924833	31.3255	2.0303	-30.641	1285.440595	0.45228	65.488	94.8586333333333	12.06575	221	2.09927528877324	0.694446312458695	3.70662625206933	25.6562664445446	0	0	0	0	0	0	0	0	0	0	0	0	3140.42667636569
120	2011	0	49.5546563161	-109.8928403638	1175	3.84	34.5	0.824126188622016	0.566406236924833	32.3337	4.3319	-33.1488	1267.83002	0.40585	72.8917666666667	94.5223333333333	12.6349	216	0.30222682233898	0	0	11.1509303810963	0	0	0	0	0	0	0	0	0	0	0	0	3140.42667636569
120	2012	0	49.5546563161	-109.8928403638	1175	3.84	34.5	0.824126188622016	0.566406236924833	32.5614	3.5708	-33.9004	1641.517261	0.42204	63.4567	80.267	12.13445	211	0	0	0	0	0	0	0	0	0	0	0	0	0	0	0	0	3140.42667636569
120	2013	0	49.5546563161	-109.8928403638	1175	3.84	34.5	0.824126188622016	0.566406236924833	31.0309	3.625	-34.3882	1439.510864	0.68598	65.9686666666667	61.5483333333333	11.9165	216	0	0	0	0	0	0	0	0	0	0	0	0	0	0	0	0	3140.42667636569
120	2014	0	49.5546563161	-109.8928403638	1175	3.84	34.5	0.824126188622016	0.566406236924833	31.7744	1.6003	-32.7837	1442.519612	0.3701	64.9584333333333	66.4818666666667	12.55925	217	0	0	0	0	0	0	0	0	0	0	0	0	0	0	0	0	3140.42667636569
120	2015	0	49.5546563161	-109.8928403638	1175	3.84	34.5	0.824126188622016	0.566406236924833	34.5093	0.8901	-28.2863	1548.445323	0.49465	58.8030666666667	63.3265666666667	13.0029	209	0	0	0	0	0	0	0	0	0	0	0	0	0	0	0	0	3140.42667636569
120	2016	0	49.5546563161	-109.8928403638	1175	3.84	34.5	0.824126188622016	0.566406236924833	28.4798	5.9646	-26.9366	1434.95085	0.76603	63.1078	79.8292333333333	12.5978	220	0	0	0	0	0	0	0	0	0	0	0	0	0	0	0	0	3140.42667636569
120	2017	0	49.5546563161	-109.8928403638	1175	3.84	34.5	0.824126188622016	0.566406236924833	32.1484	5.0327	-28.5359	1503.35597	0.62326	65.5002333333333	83.9264666666667	12.8308	207	0	0	0	0	0	0	0	0	0	0	0	0	0	0	0	0	3140.42667636569
120	2018	0	49.5546563161	-109.8928403638	1175	3.84	34.5	0.824126188622016	0.566406236924833	37.2923	0.0414	-31.6811	1628.662066	0.51753	66.6824666666667	40.9781333333333	13.0536	209	0	0	0	0	0	0	0	0	0	0	0	0	0	0	0	0	3140.42667636569
121	2006	0	49.5546563161	-109.8914553638	1169	5.23	56	0.559192903470747	0.829037572555042	34.1877	4.0371	-33.8816	1573.87035	0.35679	68.0932333333333	39.6186	12.97985	206	10.9110849947451	3.53918349464948	18.7847881955367	102.748307883376	0	0	0	0	0	0	0	0	0	0	0	0	3211.86160165064
121	2007	0	49.5546563161	-109.8914553638	1169	5.23	56	0.559192903470747	0.829037572555042	35.7888	3.2706	-32.2349	1592.631907	0.44127	69.4049333333333	55.2331333333333	12.7959	207	8.9440846851171	2.83134679571958	15.0278305564289	87.2179800529339	0	0	0	0	0	0	0	0	0	0	0	0	3211.86160165064
121	2008	0	49.5546563161	-109.8914553638	1169	5.23	56	0.559192903470747	0.829037572555042	32.9845	3.4331	-36.9564	1317.719714	0.42066	64.7921666666667	77.2564333333333	13.47875	219	6.97708437548908	2.12351009678969	11.2708729173219	71.687652222492	0	0	0	0	0	0	0	0	0	0	0	0	3211.86160165064
121	2009	0	49.5546563161	-109.8914553638	1169	5.23	56	0.559192903470747	0.829037572555042	29.4398	2.6044	-33.246	1317.961066	0.33049	62.2422666666667	82.3425	12.15	221	5.01008406586061	1.41567339785979	7.51391527821397	56.1573243920502	0	0	0	0	0	0	0	0	0	0	0	0	3211.86160165064
121	2010	0	49.5546563161	-109.8914553638	1169	5.23	56	0.559192903470747	0.829037572555042	31.3433	2.048	-30.6695	1289.406778	0.45271	65.4832666666667	94.8354	12.07835	221	3.04308375623259	0.707836698929896	3.75695763910699	40.6269965616084	0	0	0	0	0	0	0	0	0	0	0	0	3211.86160165064
121	2011	0	49.5546563161	-109.8914553638	1169	5.23	56	0.559192903470747	0.829037572555042	32.3634	4.3566	-33.1804	1271.894322	0.40585	72.8833	94.4664	12.6448	216	1.07608344660457	0	0	25.0966687311666	0	0	0	0	0	0	0	0	0	0	0	0	3211.86160165064
121	2012	0	49.5546563161	-109.8914553638	1169	5.23	56	0.559192903470747	0.829037572555042	32.5787	3.5812	-33.9103	1645.546386	0.42232	63.4550666666667	79.6243	12.1428	211	0	0	0	9.56634090072475	0	0	0	0	0	0	0	0	0	0	0	0	3211.86160165064
121	2013	0	49.5546563161	-109.8914553638	1169	5.23	56	0.559192903470747	0.829037572555042	31.0515	3.6457	-34.4215	1443.327713	0.68587	65.963	60.7708666666667	11.92655	216	0	0	0	0	0	0	0	0	0	0	0	0	0	0	0	0	3211.86160165064
121	2014	0	49.5546563161	-109.8914553638	1169	5.23	56	0.559192903470747	0.829037572555042	31.7943	1.6224	-32.79	1446.447301	0.36993	64.9635	65.6381	12.57105	217	0	0	0	0	0	0	0	0	0	0	0	0	0	0	0	0	3211.86160165064
121	2015	0	49.5546563161	-109.8914553638	1169	5.23	56	0.559192903470747	0.829037572555042	34.5257	0.9005	-28.3036	1552.498756	0.4943	58.8109333333333	62.0046333333333	13.013	209	0	0	0	0	0	0	0	0	0	0	0	0	0	0	0	0	3211.86160165064
121	2016	0	49.5546563161	-109.8914553638	1169	5.23	56	0.559192903470747	0.829037572555042	28.5104	5.9859	-26.8152	1438.297082	0.7654	63.0999666666667	79.0023	12.6054	220	0	0	0	0	0	0	0	0	0	0	0	0	0	0	0	0	3211.86160165064
121	2017	0	49.5546563161	-109.8914553638	1169	5.23	56	0.559192903470747	0.829037572555042	32.1049	5.0625	-28.4141	1505.347051	0.63507	65.4562333333333	83.8409666666667	12.7587	207	0	0	0	0	0	0	0	0	0	0	0	0	0	0	0	0	3211.86160165064
121	2018	0	49.5546563161	-109.8914553638	1169	5.23	56	0.559192903470747	0.829037572555042	37.3045	0.0328	-31.7839	1630.272284	0.51857	66.6833333333333	40.8508666666667	13.00275	209	0	0	0	0	0	0	0	0	0	0	0	0	0	0	0	0	3211.86160165064
122	2006	0	49.5546563161	-109.8900703638	1159	5.11	65.6	0.413104429824542	0.910683660806177	34.3012	4.0787	-33.8811	1586.541232	0.35702	68.1021666666667	38.8998333333333	13.004	206	7.76880346582539	3.86081188540948	20.8865161020767	46.3261511515411	0	0	0	0	0	0	0	0	0	0	0	0	3285.30898048543
122	2007	0	49.5546563161	-109.8900703638	1159	5.11	65.6	0.413104429824542	0.910683660806177	35.907	3.3058	-32.2584	1604.667872	0.44294	69.4077666666667	54.0624666666667	12.81945	207	6.37124439742274	3.08864950832753	16.7092128816603	40.9761970206418	0	0	0	0	0	0	0	0	0	0	0	0	3285.30898048543
122	2008	0	49.5546563161	-109.8900703638	1159	5.11	65.6	0.413104429824542	0.910683660806177	33.0874	3.4768	-36.9817	1329.830629	0.41885	64.7805666666667	75.7554	13.50435	218	4.97368532902055	2.31648713124559	12.5319096612457	35.6262428897426	0	0	0	0	0	0	0	0	0	0	0	0	3285.30898048543
122	2009	0	49.5546563161	-109.8900703638	1159	5.11	65.6	0.413104429824542	0.910683660806177	29.5598	2.6517	-33.2803	1329.814633	0.33169	62.2180666666667	79.3881333333333	12.17285	221	3.57612626061791	1.54432475416365	8.35460644082923	30.2762887588415	0	0	0	0	0	0	0	0	0	0	0	0	3285.30898048543
122	2010	0	49.5546563161	-109.8900703638	1159	5.11	65.6	0.413104429824542	0.910683660806177	31.4653	2.0786	-30.7214	1301.234721	0.45314	65.4751	94.7554333333333	12.10535	220	2.17856719221527	0.772162377081941	4.17730322041461	24.9263346279422	0	0	0	0	0	0	0	0	0	0	0	0	3285.30898048543
122	2011	0	49.5546563161	-109.8900703638	1159	5.11	65.6	0.413104429824542	0.910683660806177	32.4763	4.3973	-33.2342	1283.594409	0.40547	72.8658333333333	94.3000333333333	12.6657	216	0.781008123812626	0	0	19.5763804970429	0	0	0	0	0	0	0	0	0	0	0	0	3285.30898048543
122	2012	0	49.5546563161	-109.8900703638	1159	5.11	65.6	0.413104429824542	0.910683660806177	32.6948	3.5963	-33.9269	1658.356493	0.42275	63.4505333333333	77.8475333333333	12.161	210	0	0	0	14.2264263661418	0	0	0	0	0	0	0	0	0	0	0	0	3285.30898048543
122	2013	0	49.5546563161	-109.8900703638	1159	5.11	65.6	0.413104429824542	0.910683660806177	31.1591	3.6815	-34.4813	1455.009075	0.68568	65.9514666666667	58.7133666666667	11.9478	216	0	0	0	8.87647223524255	0	0	0	0	0	0	0	0	0	0	0	0	3285.30898048543
122	2014	0	49.5546563161	-109.8900703638	1159	5.11	65.6	0.413104429824542	0.910683660806177	31.9095	1.6595	-32.7952	1458.273876	0.36927	64.9747333333333	63.5076666666667	12.5958	216	0	0	0	3.52651810434327	0	0	0	0	0	0	0	0	0	0	0	0	3285.30898048543
122	2015	0	49.5546563161	-109.8900703638	1159	5.11	65.6	0.413104429824542	0.910683660806177	34.6405	0.912	-28.3286	1565.099855	0.49335	58.8286	58.6896666666667	13.035	209	0	0	0	0	0	0	0	0	0	0	0	0	0	0	0	0	3285.30898048543
122	2016	0	49.5546563161	-109.8900703638	1159	5.11	65.6	0.413104429824542	0.910683660806177	28.6167	6.0197	-26.613	1449.074674	0.76417	63.0933666666667	76.9877666666667	12.62325	220	0	0	0	0	0	0	0	0	0	0	0	0	0	0	0	0	3285.30898048543
122	2017	0	49.5546563161	-109.8900703638	1159	5.11	65.6	0.413104429824542	0.910683660806177	32.1091	5.1136	-28.2135	1513.897845	0.65603	65.3879666666667	83.5379666666667	12.64595	207	0	0	0	0	0	0	0	0	0	0	0	0	0	0	0	0	3285.30898048543
122	2018	0	49.5546563161	-109.8900703638	1159	5.11	65.6	0.413104429824542	0.910683660806177	37.4177	0.0187	-31.9564	1638.587515	0.52211	66.6919333333333	40.2641333333333	12.9275	209	0	0	0	0	0	0	0	0	0	0	0	0	0	0	0	0	3285.30898048543
133	2006	0	49.5555563161	-109.8997653638	1194	5.15	166.6	-0.972775878209396	0.231747903494158	34.26	3.926	-33.8927	1569.211672	0.35223	68.0629	39.9201	12.9429	207	0	2.43653528965967	10.5854673302038	0	0	0	0	0	0	0	0	0	0	0	0	0	2729.62441065944
133	2007	0	49.5555563161	-109.8997653638	1194	5.15	166.6	-0.972775878209396	0.231747903494158	35.8199	3.1583	-32.1866	1588.464079	0.43872	69.3774333333333	56.15	12.76125	207	0	1.94922823172772	8.46837386416337	0	0	0	0	0	0	0	0	0	0	0	0	0	2729.62441065944
133	2008	0	49.5555563161	-109.8997653638	1194	5.15	166.6	-0.972775878209396	0.231747903494158	33.0343	3.3125	-36.9093	1312.750526	0.4212	64.8077333333333	79.2794	13.4421	219	0	1.46192117379576	6.35128039812207	0	0	0	0	0	0	0	0	0	0	0	0	0	2729.62441065944
133	2009	0	49.5555563161	-109.8997653638	1194	5.15	166.6	-0.972775878209396	0.231747903494158	29.4335	2.4794	-33.1592	1314.194826	0.3228	62.2740333333333	85.9471666666667	12.11645	222	0	0.974614115863801	4.23418693208168	0	0	0	0	0	0	0	0	0	0	0	0	0	2729.62441065944
133	2010	0	49.5555563161	-109.8997653638	1194	5.15	166.6	-0.972775878209396	0.231747903494158	31.4577	1.9766	-30.5637	1283.273925	0.45103	65.5003666666667	94.8862333333333	12.03995	221	0	0.487307057931844	2.11709346604039	0	0	0	0	0	0	0	0	0	0	0	0	0	2729.62441065944
133	2011	0	49.5555563161	-109.8997653638	1194	5.15	166.6	-0.972775878209396	0.231747903494158	32.3331	4.2514	-33.0526	1264.630206	0.40401	72.9069666666667	94.6399333333333	12.61465	216	0	0	0	0	0	0	0	0	0	0	0	0	0	0	0	0	2729.62441065944
133	2012	0	49.5555563161	-109.8997653638	1194	5.15	166.6	-0.972775878209396	0.231747903494158	32.684	3.5299	-33.8693	1641.417382	0.42085	63.4562333333333	81.4354666666667	12.11845	211	0	0	0	0	0	0	0	0	0	0	0	0	0	0	0	0	2729.62441065944
133	2013	0	49.5555563161	-109.8997653638	1194	5.15	166.6	-0.972775878209396	0.231747903494158	31.1145	3.5609	-34.2944	1437.687679	0.6855	65.9791333333333	63.2557666666667	11.89595	216	0	0	0	0	0	0	0	0	0	0	0	0	0	0	0	0	2729.62441065944
133	2014	0	49.5555563161	-109.8997653638	1194	5.15	166.6	-0.972775878209396	0.231747903494158	31.8297	1.5308	-32.7493	1440.286271	0.36944	64.9487	68.5596333333333	12.53415	217	0	0	0	0	0	0	0	0	0	0	0	0	0	0	0	0	2729.62441065944
133	2015	0	49.5555563161	-109.8997653638	1194	5.15	166.6	-0.972775878209396	0.231747903494158	34.6357	0.8423	-28.222	1547.474025	0.49387	58.7876333333333	66.1840333333333	12.9835	209	0	0	0	0	0	0	0	0	0	0	0	0	0	0	0	0	2729.62441065944
133	2016	0	49.5555563161	-109.8997653638	1194	5.15	166.6	-0.972775878209396	0.231747903494158	28.1479	5.5984	-27.138	1444.474827	0.76758	63.1512333333333	81.2746	12.58655	220	0	0	0	0	0	0	0	0	0	0	0	0	0	0	0	0	2729.62441065944
133	2017	0	49.5555563161	-109.8997653638	1194	5.15	166.6	-0.972775878209396	0.231747903494158	32.4612	5.0801	-28.8385	1509.753744	0.54673	65.6536333333333	83.8212	13.08255	207	0	0	0	0	0	0	0	0	0	0	0	0	0	0	0	0	2729.62441065944
133	2018	0	49.5555563161	-109.8997653638	1194	5.15	166.6	-0.972775878209396	0.231747903494158	37.4565	0.0167	-30.7898	1639.139465	0.52861	66.6967333333333	40.4369333333333	13.2427	209	0	0	0	0	0	0	0	0	0	0	0	0	0	0	0	0	2729.62441065944
134	2006	0	49.5555563161	-109.8983803638	1187	7.05	149.1	-0.858064905723644	0.51354125205817	34.3093	3.9556	-33.8923	1575.780889	0.35241	68.0695	39.594	12.955	207	0.009472780007186	2.30366296020873	9.68256958066922	0	0	0	0	0	0	0	0	0	0	0	0	0	2794.14083575449
134	2007	0	49.5555563161	-109.8983803638	1187	7.05	149.1	-0.858064905723644	0.51354125205817	35.8661	3.1846	-32.1992	1594.583379	0.4393	69.3819	55.6162333333333	12.7729	207	0.011367336008623	1.842930368167	7.74605566453511	0	0	0	0	0	0	0	0	0	0	0	0	0	2794.14083575449
134	2008	0	49.5555563161	-109.8983803638	1187	7.05	149.1	-0.858064905723644	0.51354125205817	33.0805	3.3436	-36.9271	1319.012016	0.42003	64.8020666666667	78.4372333333333	13.4546	219	0.01326189201006	1.38219777612517	5.80954174840144	0	0	0	0	0	0	0	0	0	0	0	0	0	2794.14083575449
134	2009	0	49.5555563161	-109.8983803638	1187	7.05	149.1	-0.858064905723644	0.51354125205817	29.4829	2.5126	-33.1833	1320.212053	0.32341	62.2619333333333	84.1348	12.1277	221	0.015156448011497	0.921465184083445	3.87302783226733	0	0	0	0	0	0	0	0	0	0	0	0	0	2794.14083575449
134	2010	0	49.5555563161	-109.8983803638	1187	7.05	149.1	-0.858064905723644	0.51354125205817	31.5056	1.998	-30.5977	1289.47958	0.4514	65.4955666666667	94.8492333333333	12.0531	221	0.017051004012934	0.460732592041722	1.93651391613366	0	0	0	0	0	0	0	0	0	0	0	0	0	2794.14083575449
134	2011	0	49.5555563161	-109.8983803638	1187	7.05	149.1	-0.858064905723644	0.51354125205817	32.3829	4.2804	-33.0888	1270.892415	0.40385	72.8979666666667	94.5594666666667	12.6249	216	0.018945560014371	0	0	0	0	0	0	0	0	0	0	0	0	0	0	0	2794.14083575449
134	2012	0	49.5555563161	-109.8983803638	1187	7.05	149.1	-0.858064905723644	0.51354125205817	32.731	3.5445	-33.8837	1648.081468	0.42124	63.4544666666667	80.5103333333333	12.12725	211	0.020840116015808	0	0	0	0	0	0	0	0	0	0	0	0	0	0	0	2794.14083575449
134	2013	0	49.5555563161	-109.8983803638	1187	7.05	149.1	-0.858064905723644	0.51354125205817	31.1617	3.5858	-34.3318	1443.795899	0.68505	65.9731666666667	62.1488666666667	11.90645	216	0.022734672017245	0	0	0	0	0	0	0	0	0	0	0	0	0	0	0	2794.14083575449
134	2014	0	49.5555563161	-109.8983803638	1187	7.05	149.1	-0.858064905723644	0.51354125205817	31.8727	1.5568	-32.7587	1446.49964	0.36918	64.9543666666667	67.3175333333333	12.54685	217	0.024629228018682	0	0	0	0	0	0	0	0	0	0	0	0	0	0	0	2794.14083575449
134	2015	0	49.5555563161	-109.8983803638	1187	7.05	149.1	-0.858064905723644	0.51354125205817	34.6819	0.8548	-28.2424	1554.056876	0.49325	58.7975666666667	64.2039666666667	12.9949	209	0.026523784020119	0	0	0	0	0	0	0	0	0	0	0	0	0	0	0	2794.14083575449
134	2016	0	49.5555563161	-109.8983803638	1187	7.05	149.1	-0.858064905723644	0.51354125205817	28.1964	5.6152	-26.9959	1449.489497	0.76675	63.1410666666667	80.0855333333333	12.5954	220	0.028418340021556	0	0	0	0	0	0	0	0	0	0	0	0	0	0	0	2794.14083575449
134	2017	0	49.5555563161	-109.8983803638	1187	7.05	149.1	-0.858064905723644	0.51354125205817	32.4333	5.1136	-28.6953	1513.064386	0.58132	65.5969	83.6729333333333	12.9875	207	0.030312896022993	0	0	0	0	0	0	0	0	0	0	0	0	0	0	0	2794.14083575449
134	2018	0	49.5555563161	-109.8983803638	1187	7.05	149.1	-0.858064905723644	0.51354125205817	37.5028	-0.0019	-30.885	1642.523824	0.52947	66.6944333333333	40.2152666666667	13.17405	209	0.03220745202443	0	0	0	0	0	0	0	0	0	0	0	0	0	0	0	2794.14083575449
135	2006	0	49.5555563161	-109.8969953638	1179	5.95	132	-0.669130606358858	0.743144825477394	34.3092	3.9893	-33.892	1579.034058	0.35371	68.0768333333333	39.4282333333333	12.97065	206	0.074241562447654	2.5952073001647	12.1098798143094	0.816751974480837	0	0	0	0	0	0	0	0	0	0	0	0	2860.24896602995
135	2007	0	49.5555563161	-109.8969953638	1179	5.95	132	-0.669130606358858	0.743144825477394	35.8782	3.2139	-32.2149	1597.601484	0.44014	69.3859	55.2178666666667	12.788	207	0.089089874937184	2.07616584013158	9.68790385144712	0.980102369376993	0	0	0	0	0	0	0	0	0	0	0	0	2860.24896602995
135	2008	0	49.5555563161	-109.8969953638	1179	5.95	132	-0.669130606358858	0.743144825477394	33.0826	3.3789	-36.9477	1322.169132	0.41934	64.7946666666667	77.8059666666667	13.471	219	0.103938187426714	1.55712438009868	7.26592788858488	1.14345276427315	0	0	0	0	0	0	0	0	0	0	0	0	2860.24896602995
135	2009	0	49.5555563161	-109.8969953638	1179	5.95	132	-0.669130606358858	0.743144825477394	29.5063	2.5505	-33.2108	1322.985758	0.32566	62.2462333333333	82.9851	12.1423	221	0.118786499916244	1.03808292006579	4.84395192572265	1.30680315916931	0	0	0	0	0	0	0	0	0	0	0	0	2860.24896602995
135	2010	0	49.5555563161	-109.8969953638	1179	5.95	132	-0.669130606358858	0.743144825477394	31.4975	2.0226	-30.6376	1292.824803	0.45197	65.4898666666667	94.8249333333333	12.07035	221	0.133634812405774	0.519041460032895	2.42197596286132	1.4701535540654	0	0	0	0	0	0	0	0	0	0	0	0	2860.24896602995
135	2011	0	49.5555563161	-109.8969953638	1179	5.95	132	-0.669130606358858	0.743144825477394	32.4122	4.3133	-33.1307	1274.650523	0.40431	72.8864333333333	94.4947333333333	12.6383	216	0.148483124895304	0	0	1.63350394896156	0	0	0	0	0	0	0	0	0	0	0	0	2860.24896602995
135	2012	0	49.5555563161	-109.8969953638	1179	5.95	132	-0.669130606358858	0.743144825477394	32.7226	3.5586	-33.8993	1651.280997	0.4218	63.4518666666667	79.8822666666667	12.1388	211	0.163331437384834	0	0	1.79685434385772	0	0	0	0	0	0	0	0	0	0	0	0	2860.24896602995
135	2013	0	49.5555563161	-109.8969953638	1179	5.95	132	-0.669130606358858	0.743144825477394	31.1621	3.6144	-34.3761	1447.080136	0.68536	65.9655	61.3578	11.92015	216	0.178179749874364	0	0	1.96020473875387	0	0	0	0	0	0	0	0	0	0	0	0	2860.24896602995
135	2014	0	49.5555563161	-109.8969953638	1179	5.95	132	-0.669130606358858	0.743144825477394	31.8839	1.5865	-32.7674	1449.922108	0.36914	64.9617333333333	66.536	12.5632	217	0.193028062363894	0	0	2.12355513365003	0	0	0	0	0	0	0	0	0	0	0	0	2860.24896602995
135	2015	0	49.5555563161	-109.8969953638	1179	5.95	132	-0.669130606358858	0.743144825477394	34.6719	0.8672	-28.2645	1557.134685	0.49323	58.8101	62.9751666666667	13.0095	209	0.207876374853424	0	0	2.28690552854619	0	0	0	0	0	0	0	0	0	0	0	0	2860.24896602995
135	2016	0	49.5555563161	-109.8969953638	1179	5.95	132	-0.669130606358858	0.743144825477394	28.2118	5.6336	-26.8276	1450.979998	0.76583	63.1317	79.3104666666667	12.60705	220	0.222724687342954	0	0	2.45025592344234	0	0	0	0	0	0	0	0	0	0	0	0	2860.24896602995
135	2017	0	49.5555563161	-109.8969953638	1179	5.95	132	-0.669130606358858	0.743144825477394	32.3651	5.153	-28.5275	1513.418895	0.56965	65.5349333333333	83.5813666666667	12.88405	207	0.237572999832484	0	0	2.6136063183385	0	0	0	0	0	0	0	0	0	0	0	0	2860.24896602995
135	2018	0	49.5555563161	-109.8969953638	1179	5.95	132	-0.669130606358858	0.743144825477394	37.4908	-0.0226	-30.9923	1642.693144	0.53065	66.695	40.1213	13.10095	209	0.252421312322014	0	0	2.77695671323465	0	0	0	0	0	0	0	0	0	0	0	0	2860.24896602995
136	2006	0	49.5555563161	-109.8956103638	1172	3.29	93.9	-0.068015290665248	0.997684278835605	34.2824	4.019	-33.8909	1579.880628	0.35541	68.0837333333333	39.3564	12.98455	206	0.388965829867061	2.81268730254533	13.8766177513626	5.8422781037375	0	0	0	0	0	0	0	0	0	0	0	0	2928.76599540452
136	2007	0	49.5555563161	-109.8956103638	1172	3.29	93.9	-0.068015290665248	0.997684278835605	35.8721	3.2405	-32.2293	1598.394484	0.44163	69.3899	54.9054666666667	12.8014	207	0.466758995840451	2.25014984203631	11.1012942010893	7.01073372448491	0	0	0	0	0	0	0	0	0	0	0	0	2928.76599540452
136	2008	0	49.5555563161	-109.8956103638	1172	3.29	93.9	-0.068015290665248	0.997684278835605	33.0613	3.4104	-36.9644	1323.09461	0.41917	64.7881333333333	77.2999333333333	13.48545	219	0.544552161813868	1.68761238152729	8.325970650817	8.17918934523232	0	0	0	0	0	0	0	0	0	0	0	0	2928.76599540452
136	2009	0	49.5555563161	-109.8956103638	1172	3.29	93.9	-0.068015290665248	0.997684278835605	29.5129	2.584	-33.2348	1323.530548	0.32847	62.2324666666667	82.2229333333333	12.15525	221	0.622345327787258	1.12507492101827	5.55064710054467	9.34764496597973	0	0	0	0	0	0	0	0	0	0	0	0	2928.76599540452
136	2010	0	49.5555563161	-109.8956103638	1172	3.29	93.9	-0.068015290665248	0.997684278835605	31.4607	2.0436	-30.6716	1294.040114	0.45251	65.4845	94.8103666666667	12.08555	221	0.700138493760647	0.562537460509247	2.77532355027233	10.5161005867271	0	0	0	0	0	0	0	0	0	0	0	0	2928.76599540452
136	2011	0	49.5555563161	-109.8956103638	1172	3.29	93.9	-0.068015290665248	0.997684278835605	32.4259	4.3421	-33.1675	1276.354725	0.40506	72.8762333333333	94.4335666666667	12.65015	216	0.777931659734065	2.27373675443232E-13	0	11.6845562074745	0	0	0	0	0	0	0	0	0	0	0	0	2928.76599540452
136	2012	0	49.5555563161	-109.8956103638	1172	3.29	93.9	-0.068015290665248	0.997684278835605	32.6863	3.5707	-33.9117	1651.974901	0.42231	63.4497	79.529	12.14895	211	0.855724825707455	0	0	12.8530118282215	0	0	0	0	0	0	0	0	0	0	0	0	2928.76599540452
136	2013	0	49.5555563161	-109.8956103638	1172	3.29	93.9	-0.068015290665248	0.997684278835605	31.1375	3.6391	-34.4152	1448.257401	0.68601	65.9587	60.9196666666667	11.93215	216	0.933517991680873	0	0	14.0214674489689	0	0	0	0	0	0	0	0	0	0	0	0	2928.76599540452
136	2014	0	49.5555563161	-109.8956103638	1172	3.29	93.9	-0.068015290665248	0.997684278835605	31.8782	1.6124	-32.7745	1451.236698	0.36926	64.9680333333333	66.0763	12.57735	217	1.01131115765426	0	0	15.1899230697163	0	0	0	0	0	0	0	0	0	0	0	0	2928.76599540452
136	2015	0	49.5555563161	-109.8956103638	1172	3.29	93.9	-0.068015290665248	0.997684278835605	34.6339	0.8785	-28.2841	1557.81775	0.49358	58.8202666666667	62.2902333333333	13.022	209	1.08910432362765	0	0	16.3583786904637	0	0	0	0	0	0	0	0	0	0	0	0	2928.76599540452
136	2016	0	49.5555563161	-109.8956103638	1172	3.29	93.9	-0.068015290665248	0.997684278835605	28.5632	5.9683	-26.9167	1443.256013	0.7651	63.1232333333333	79.0283	12.6168	220	1.16689748960107	0	0	17.5268343112111	0	0	0	0	0	0	0	0	0	0	0	0	2928.76599540452
136	2017	0	49.5555563161	-109.8956103638	1172	3.29	93.9	-0.068015290665248	0.997684278835605	32.2225	5.0458	-28.5143	1510.956493	0.62657	65.4826	83.5922333333333	12.79775	207	1.24469065557446	0	0	18.6952899319585	0	0	0	0	0	0	0	0	0	0	0	0	2928.76599540452
136	2018	0	49.5555563161	-109.8956103638	1172	3.29	93.9	-0.068015290665248	0.997684278835605	37.4223	0.032	-31.7429	1636.551989	0.51814	66.6966	40.4523333333333	13.04055	209	1.32248382154788	0	0	19.863745552706	0	0	0	0	0	0	0	0	0	0	0	0	2928.76599540452
137	2006	0	49.5555563161	-109.8942253638	1170	3.29	50.2	0.640109699484955	0.768283523593523	34.2401	4.0289	-33.8881	1577.477052	0.35627	68.0876	39.3869333333333	12.98475	206	0.868306724380517	3.04833773452901	15.6282879672426	11.9163672779705	0	0	0	0	0	0	0	0	0	0	0	0	2998.57536306755
137	2007	0	49.5555563161	-109.8942253638	1170	3.29	50.2	0.640109699484955	0.768283523593523	35.8404	3.253	-32.2328	1596.108986	0.44119	69.3954	54.9185333333333	12.80135	207	0.882561966580568	2.4386701876233	12.5026303737941	12.4731710580063	0	0	0	0	0	0	0	0	0	0	0	0	2998.57536306755
137	2008	0	49.5555563161	-109.8942253638	1170	3.29	50.2	0.640109699484955	0.768283523593523	33.0263	3.4222	-36.9647	1320.936688	0.41972	64.7884666666667	77.1414333333333	13.4852	219	0.896817208780618	1.82900264071736	9.37697278034557	13.0299748380423	0	0	0	0	0	0	0	0	0	0	0	0	2998.57536306755
137	2009	0	49.5555563161	-109.8942253638	1170	3.29	50.2	0.640109699484955	0.768283523593523	29.4869	2.5951	-33.2419	1321.234091	0.3298	62.2328666666667	81.9580666666667	12.15505	221	0.911072450980669	1.21933509381165	6.25131518689705	13.5867786180781	0	0	0	0	0	0	0	0	0	0	0	0	2998.57536306755
137	2010	0	49.5555563161	-109.8942253638	1170	3.29	50.2	0.640109699484955	0.768283523593523	31.4086	2.0481	-30.6766	1292.186955	0.45267	65.4827	94.8130333333333	12.08525	221	0.925327693180719	0.609667546905712	3.12565759344852	14.1435823981139	0	0	0	0	0	0	0	0	0	0	0	0	2998.57536306755
137	2011	0	49.5555563161	-109.8942253638	1170	3.29	50.2	0.640109699484955	0.768283523593523	32.4051	4.3508	-33.1771	1274.697223	0.40554	72.8759	94.4305	12.64995	216	0.93958293538077	0	0	14.70038617815	0	0	0	0	0	0	0	0	0	0	0	0	2998.57536306755
137	2012	0	49.5555563161	-109.8942253638	1170	3.29	50.2	0.640109699484955	0.768283523593523	32.6377	3.5756	-33.9134	1649.385778	0.42241	63.4507333333333	79.3275666666667	12.14825	211	0.95383817758082	0	0	15.2571899581858	0	0	0	0	0	0	0	0	0	0	0	0	2998.57536306755
137	2013	0	49.5555563161	-109.8942253638	1170	3.29	50.2	0.640109699484955	0.768283523593523	31.0988	3.6446	-34.4234	1446.335805	0.68619	65.9582	60.4150333333333	11.932	216	0.968093419780871	0	0	15.8139937382216	0	0	0	0	0	0	0	0	0	0	0	0	2998.57536306755
137	2014	0	49.5555563161	-109.8942253638	1170	3.29	50.2	0.640109699484955	0.768283523593523	31.8467	1.6193	-32.7801	1449.384737	0.36954	64.9672333333333	65.2703	12.5771	217	0.982348661980922	0	0	16.3707975182576	0	0	0	0	0	0	0	0	0	0	0	0	2998.57536306755
137	2015	0	49.5555563161	-109.8942253638	1170	3.29	50.2	0.640109699484955	0.768283523593523	34.5848	0.8871	-28.2933	1555.587028	0.49388	58.8183666666667	61.2825333333333	13.02085	209	0.996603904180972	0	0	16.9276012982934	0	0	0	0	0	0	0	0	0	0	0	0	2998.57536306755
137	2016	0	49.5555563161	-109.8942253638	1170	3.29	50.2	0.640109699484955	0.768283523593523	28.5399	5.9772	-26.8682	1441.084186	0.76508	63.1150333333333	78.5527333333333	12.61475	220	1.01085914638102	0	0	17.4844050783292	0	0	0	0	0	0	0	0	0	0	0	0	2998.57536306755
137	2017	0	49.5555563161	-109.8942253638	1170	3.29	50.2	0.640109699484955	0.768283523593523	32.1718	5.0558	-28.466	1508.599698	0.63092	65.4663666666667	83.7424666666667	12.7728	207	1.02511438858107	0	0	18.0412088583653	0	0	0	0	0	0	0	0	0	0	0	0	2998.57536306755
137	2018	0	49.5555563161	-109.8942253638	1170	3.29	50.2	0.640109699484955	0.768283523593523	37.3686	0.0308	-31.7722	1633.864834	0.51839	66.6925666666667	40.6080666666667	13.0205	209	1.03936963078112	0	0	18.5980126384011	0	0	0	0	0	0	0	0	0	0	0	0	2998.57536306755
138	2006	0	49.5555563161	-109.8928403638	1170	3.29	50.2	0.640109699484955	0.768283523593523	34.2402	4.0309	-33.8847	1577.4246	0.35611	68.0903	39.4275666666667	12.9793	206	8.13318692521489	4.00407210812887	22.8663772067976	98.6081486882176	0	0	0	0	0	0	0	0	0	0	0	0	3070.56556433424
138	2007	0	49.5555563161	-109.8928403638	1170	3.29	50.2	0.640109699484955	0.768283523593523	35.8413	3.2597	-32.2317	1596.076644	0.4411	69.4014333333333	55.0119	12.79575	207	6.68636083566298	3.20325768650309	18.2931017654391	83.0019564570321	0	0	0	0	0	0	0	0	0	0	0	0	3070.56556433424
138	2008	0	49.5555563161	-109.8928403638	1170	3.29	50.2	0.640109699484955	0.768283523593523	33.0288	3.4259	-36.9587	1320.998682	0.42012	64.7915333333333	77.1091666666667	13.47885	219	5.23953474611108	2.40244326487732	13.7198263240789	67.3957642258465	0	0	0	0	0	0	0	0	0	0	0	0	3070.56556433424
138	2009	0	49.5555563161	-109.8928403638	1170	3.29	50.2	0.640109699484955	0.768283523593523	29.4839	2.597	-33.2421	1321.333551	0.32961	62.2390666666667	81.8759666666667	12.1494	221	3.79270865655917	1.60162884325155	9.14655088271866	51.7895719946609	0	0	0	0	0	0	0	0	0	0	0	0	3070.56556433424
138	2010	0	49.5555563161	-109.8928403638	1170	3.29	50.2	0.640109699484955	0.768283523593523	31.4051	2.046	-30.67	1292.327305	0.45258	65.4823666666667	94.8125	12.07845	221	2.34588256700727	0.800814421625773	4.57327544135842	36.1833797634754	0	0	0	0	0	0	0	0	0	0	0	0	3070.56556433424
138	2011	0	49.5555563161	-109.8928403638	1170	3.29	50.2	0.640109699484955	0.768283523593523	32.4008	4.3515	-33.1757	1274.647602	0.4055	72.8796333333333	94.4311666666667	12.64475	216	0.89905647745536	0	0	20.5771875322898	0	0	0	0	0	0	0	0	0	0	0	0	3070.56556433424
138	2012	0	49.5555563161	-109.8928403638	1170	3.29	50.2	0.640109699484955	0.768283523593523	32.6377	3.5777	-33.9112	1649.226973	0.42228	63.4531	79.33	12.1431	211	0	0	0	4.97099530110063	0	0	0	0	0	0	0	0	0	0	0	0	3070.56556433424
138	2013	0	49.5555563161	-109.8928403638	1170	3.29	50.2	0.640109699484955	0.768283523593523	31.1003	3.6425	-34.4189	1446.389561	0.68573	65.9603333333333	60.4136333333333	11.9267	216	0	0	0	0	0	0	0	0	0	0	0	0	0	0	0	0	3070.56556433424
138	2014	0	49.5555563161	-109.8928403638	1170	3.29	50.2	0.640109699484955	0.768283523593523	31.8455	1.6186	-32.7855	1449.451095	0.36967	64.9635333333333	65.2488666666667	12.5708	217	0	0	0	0	0	0	0	0	0	0	0	0	0	0	0	0	3070.56556433424
138	2015	0	49.5555563161	-109.8928403638	1170	3.29	50.2	0.640109699484955	0.768283523593523	34.5854	0.8949	-28.2985	1555.933606	0.49392	58.8116	61.3208333333333	13.01405	209	0	0	0	0	0	0	0	0	0	0	0	0	0	0	0	0	3070.56556433424
138	2016	0	49.5555563161	-109.8928403638	1170	3.29	50.2	0.640109699484955	0.768283523593523	28.5428	5.9798	-26.8551	1441.560921	0.76533	63.1067666666667	78.6126666666667	12.6078	220	0	0	0	0	0	0	0	0	0	0	0	0	0	0	0	0	3070.56556433424
138	2017	0	49.5555563161	-109.8928403638	1170	3.29	50.2	0.640109699484955	0.768283523593523	32.1695	5.056	-28.4536	1508.697254	0.63149	65.4640333333333	83.7410333333333	12.77125	207	0	0	0	0	0	0	0	0	0	0	0	0	0	0	0	0	3070.56556433424
138	2018	0	49.5555563161	-109.8928403638	1170	3.29	50.2	0.640109699484955	0.768283523593523	37.3688	0.0333	-31.7647	1633.942875	0.51838	66.6859	40.6346	13.01555	209	0	0	0	0	0	0	0	0	0	0	0	0	0	0	0	0	3070.56556433424
139	2006	0	49.5555563161	-109.8914553638	1163	4.24	61.4	0.478691857940607	0.877982975427981	34.2841	4.0607	-33.8834	1583.600941	0.35658	68.0973333333333	39.0747	12.9943	206	13.0412667199635	4.24374848297634	24.7870509955355	157.246851373689	0	0	0	0	0	0	0	0	0	0	0	0	3143.58707507511
139	2007	0	49.5555563161	-109.8914553638	1163	4.24	61.4	0.478691857940607	0.877982975427981	35.8881	3.2863	-32.2475	1601.89537	0.44257	69.4052666666667	54.3907666666667	12.81025	207	10.6692798483564	3.39499878638094	19.8296407964281	131.429729038733	0	0	0	0	0	0	0	0	0	0	0	0	3143.58707507511
139	2008	0	49.5555563161	-109.8914553638	1163	4.24	61.4	0.478691857940607	0.877982975427981	33.0702	3.4576	-36.9748	1326.942931	0.41918	64.7845	76.2515	13.4945	218	8.29729297674839	2.54624908978576	14.8722305973206	105.612606703777	0	0	0	0	0	0	0	0	0	0	0	0	3143.58707507511
139	2009	0	49.5555563161	-109.8914553638	1163	4.24	61.4	0.478691857940607	0.877982975427981	29.5362	2.6306	-33.2662	1327.049509	0.33082	62.2242333333333	80.2949666666667	12.1634	221	5.92530610514132	1.69749939319036	9.91482039821312	79.7954843688203	0	0	0	0	0	0	0	0	0	0	0	0	3143.58707507511
139	2010	0	49.5555563161	-109.8914553638	1163	4.24	61.4	0.478691857940607	0.877982975427981	31.4491	2.0668	-30.7043	1298.274893	0.45296	65.4766333333333	94.7740666666667	12.09495	221	3.55331923353333	0.848749696595178	4.95741019910565	53.9783620338712	0	0	0	0	0	0	0	0	0	0	0	0	3143.58707507511
139	2011	0	49.5555563161	-109.8914553638	1163	4.24	61.4	0.478691857940607	0.877982975427981	32.4527	4.3802	-33.2129	1280.633254	0.40544	72.8687333333333	94.3422666666667	12.65755	216	1.18133236192625	0	0	28.1612396989149	0	0	0	0	0	0	0	0	0	0	0	0	3143.58707507511
139	2012	0	49.5555563161	-109.8914553638	1163	4.24	61.4	0.478691857940607	0.877982975427981	32.6797	3.5891	-33.9224	1655.437964	0.42259	63.4506666666667	78.3949	12.15405	210	0	0	0	2.3441173639585	0	0	0	0	0	0	0	0	0	0	0	0	3143.58707507511
139	2013	0	49.5555563161	-109.8914553638	1163	4.24	61.4	0.478691857940607	0.877982975427981	31.1426	3.6669	-34.4592	1452.189603	0.68565	65.9530333333333	59.3267333333333	11.93975	216	0	0	0	0	0	0	0	0	0	0	0	0	0	0	0	0	3143.58707507511
139	2014	0	49.5555563161	-109.8914553638	1163	4.24	61.4	0.478691857940607	0.877982975427981	31.8911	1.6444	-32.7911	1455.375948	0.36938	64.9702	64.1314	12.58595	217	0	0	0	0	0	0	0	0	0	0	0	0	0	0	0	0	3143.58707507511
139	2015	0	49.5555563161	-109.8914553638	1163	4.24	61.4	0.478691857940607	0.877982975427981	34.6263	0.9054	-28.3177	1562.123606	0.49356	58.8219333333333	59.6089666666667	13.02725	209	0	0	0	0	0	0	0	0	0	0	0	0	0	0	0	0	3143.58707507511
139	2016	0	49.5555563161	-109.8914553638	1163	4.24	61.4	0.478691857940607	0.877982975427981	28.5923	6.0042	-26.7126	1446.749258	0.76455	63.0993666666667	77.5334666666667	12.6181	220	0	0	0	0	0	0	0	0	0	0	0	0	0	0	0	0	3143.58707507511
139	2017	0	49.5555563161	-109.8914553638	1163	4.24	61.4	0.478691857940607	0.877982975427981	32.1398	5.0913	-28.3116	1512.387471	0.64666	65.4145	83.5974333333333	12.69015	207	0	0	0	0	0	0	0	0	0	0	0	0	0	0	0	0	3143.58707507511
139	2018	0	49.5555563161	-109.8914553638	1163	4.24	61.4	0.478691857940607	0.877982975427981	37.4063	0.0236	-31.8842	1637.286964	0.51977	66.6892333333333	40.3737333333333	12.9598	209	0	0	0	0	0	0	0	0	0	0	0	0	0	0	0	0	3143.58707507511
140	2006	0	49.5555563161	-109.8900703638	1156	3.89	73.8	0.278991106039229	0.960293685676943	34.3799	4.0904	-33.8818	1593.700809	0.35651	68.1045	38.5264	13.01	206	9.34117775808863	4.23242322643637	24.339127994077	99.0794773494927	0	0	0	0	0	0	0	0	0	0	0	0	3218.59146081302
140	2007	0	49.5555563161	-109.8900703638	1156	3.89	73.8	0.278991106039229	0.960293685676943	35.9867	3.313	-32.264	1611.512876	0.44224	69.4090666666667	53.4795333333333	12.8255	207	7.65900957698659	3.38593858114905	19.4713023952609	83.501944119751	0	0	0	0	0	0	0	0	0	0	0	0	3218.59146081302
140	2008	0	49.5555563161	-109.8900703638	1156	3.89	73.8	0.278991106039229	0.960293685676943	33.1573	3.4895	-36.9903	1336.619025	0.41793	64.7771	75.0861	13.511	218	5.976841395885	2.53945393586173	14.6034767964466	67.9244108900093	0	0	0	0	0	0	0	0	0	0	0	0	3218.59146081302
140	2009	0	49.5555563161	-109.8900703638	1156	3.89	73.8	0.278991106039229	0.960293685676943	29.6328	2.6644	-33.2902	1336.594037	0.3314	62.2087333333333	78.0032666666667	12.17815	221	4.29467321478342	1.69296929057441	9.73565119763043	52.3468776602676	0	0	0	0	0	0	0	0	0	0	0	0	3218.59146081302
140	2010	0	49.5555563161	-109.8900703638	1156	3.89	73.8	0.278991106039229	0.960293685676943	31.5521	2.0876	-30.7386	1307.704071	0.45319	65.4706	94.7099333333333	12.11235	220	2.61250503368137	0.846484645287092	4.86782559881431	36.769344430526	0	0	0	0	0	0	0	0	0	0	0	0	3218.59146081302
140	2011	0	49.5555563161	-109.8900703638	1156	3.89	73.8	0.278991106039229	0.960293685676943	32.5417	4.4089	-33.2503	1289.818918	0.40504	72.8572	94.2171666666667	12.67105	216	0.930336852579785	0	0	21.1918112007843	0	0	0	0	0	0	0	0	0	0	0	0	3218.59146081302
140	2012	0	49.5555563161	-109.8900703638	1156	3.89	73.8	0.278991106039229	0.960293685676943	32.779	3.6	-33.9328	1665.622334	0.42281	63.4480333333333	77.0264	12.16565	210	0	0	0	5.61427797104261	0	0	0	0	0	0	0	0	0	0	0	0	3218.59146081302
140	2013	0	49.5555563161	-109.8900703638	1156	3.89	73.8	0.278991106039229	0.960293685676943	31.2337	3.6913	-34.5002	1461.478287	0.68529	65.9453	57.7599333333333	11.9535	215	0	0	0	0	0	0	0	0	0	0	0	0	0	0	0	0	3218.59146081302
140	2014	0	49.5555563161	-109.8900703638	1156	3.89	73.8	0.278991106039229	0.960293685676943	31.9865	1.6702	-32.7956	1464.777346	0.36888	64.9770333333333	62.4822	12.6018	216	0	0	0	0	0	0	0	0	0	0	0	0	0	0	0	0	3218.59146081302
140	2015	0	49.5555563161	-109.8900703638	1156	3.89	73.8	0.278991106039229	0.960293685676943	34.725	0.9154	-28.3365	1572.316689	0.49266	58.8322666666667	57.239	13.04085	209	0	0	0	0	0	0	0	0	0	0	0	0	0	0	0	0	3218.59146081302
140	2016	0	49.5555563161	-109.8900703638	1156	3.89	73.8	0.278991106039229	0.960293685676943	28.6795	6.0287	-26.5644	1455.626196	0.76381	63.0926333333333	76.0691333333333	12.6287	220	0	0	0	0	0	0	0	0	0	0	0	0	0	0	0	0	3218.59146081302
140	2017	0	49.5555563161	-109.8900703638	1156	3.89	73.8	0.278991106039229	0.960293685676943	32.1559	5.1276	-28.1657	1519.506934	0.66072	65.3670333333333	83.3737666666667	12.6129	207	0	0	0	0	0	0	0	0	0	0	0	0	0	0	0	0	3218.59146081302
140	2018	0	49.5555563161	-109.8900703638	1156	3.89	73.8	0.278991106039229	0.960293685676943	37.5049	0.0152	-32.0011	1644.310958	0.52282	66.6941333333333	39.9272333333333	12.90775	209	0	0	0	0	0	0	0	0	0	0	0	0	0	0	0	0	3218.59146081302
151	2006	0	49.5564563161	-109.8997653638	1207	6.54	201.2	-0.932323801215512	-0.361624570082092	34.2263	3.8744	-33.8857	1561.271371	0.3505	68.0561333333333	40.3478666666667	12.9089	207	0	2.24764008586521	9.15918180963035	0	0	0	0	0	0	0	0	0	0	0	0	0	2652.73551621755
151	2007	0	49.5564563161	-109.8997653638	1207	6.54	201.2	-0.932323801215512	-0.361624570082092	35.7596	3.0436	-32.0298	1579.971409	0.43727	69.3821333333333	56.0991666666667	12.72795	207	0	1.79811206869215	7.32734544770437	0	0	0	0	0	0	0	0	0	0	0	0	0	2652.73551621755
151	2008	0	49.5564563161	-109.8997653638	1207	6.54	201.2	-0.932323801215512	-0.361624570082092	33.0051	3.263	-36.8629	1305.042308	0.42356	64.8244666666667	80.1258	13.4056	219	0	1.34858405151908	5.49550908577839	0	0	0	0	0	0	0	0	0	0	0	0	0	2652.73551621755
151	2009	0	49.5564563161	-109.8997653638	1207	6.54	201.2	-0.932323801215512	-0.361624570082092	29.3724	2.4212	-33.1145	1307.468061	0.32007	62.3066333333333	87.8932666666667	12.0833	222	0	0.899056034346017	3.66367272385196	0	0	0	0	0	0	0	0	0	0	0	0	0	2652.73551621755
151	2010	0	49.5564563161	-109.8997653638	1207	6.54	201.2	-0.932323801215512	-0.361624570082092	31.4281	1.9318	-30.4869	1275.924263	0.44989	65.5064	94.9356666666667	12.00145	221	0	0.449528017172952	1.83183636192598	0	0	0	0	0	0	0	0	0	0	0	0	0	2652.73551621755
151	2011	0	49.5564563161	-109.8997653638	1207	6.54	201.2	-0.932323801215512	-0.361624570082092	32.2625	4.1984	-32.9825	1256.396197	0.40354	72.9277	94.7351666666667	12.5848	217	0	0	0	0	0	0	0	0	0	0	0	0	0	0	0	0	2652.73551621755
151	2012	0	49.5564563161	-109.8997653638	1207	6.54	201.2	-0.932323801215512	-0.361624570082092	32.6615	3.4945	-33.8365	1633.254469	0.41962	63.4633	82.6013333333333	12.0915	211	0	0	0	0	0	0	0	0	0	0	0	0	0	0	0	0	2652.73551621755
151	2013	0	49.5564563161	-109.8997653638	1207	6.54	201.2	-0.932323801215512	-0.361624570082092	31.0848	3.5093	-34.2175	1430.265618	0.68474	65.9918666666667	64.7308	11.8657	217	0	0	0	0	0	0	0	0	0	0	0	0	0	0	0	0	2652.73551621755
151	2014	0	49.5564563161	-109.8997653638	1207	6.54	201.2	-0.932323801215512	-0.361624570082092	31.7895	1.4804	-32.7402	1432.679033	0.36978	64.9299	70.0219333333333	12.49645	217	0	0	0	0	0	0	0	0	0	0	0	0	0	0	0	0	2652.73551621755
151	2015	0	49.5564563161	-109.8997653638	1207	6.54	201.2	-0.932323801215512	-0.361624570082092	34.6158	0.8348	-28.1948	1540.514895	0.49425	58.7536	68.7888	12.94775	210	0	0	0	0	0	0	0	0	0	0	0	0	0	0	0	0	2652.73551621755
151	2016	0	49.5564563161	-109.8997653638	1207	6.54	201.2	-0.932323801215512	-0.361624570082092	28.1043	5.5728	-27.3786	1440.553505	0.76963	63.1546333333333	82.8653333333333	12.5563	220	0	0	0	0	0	0	0	0	0	0	0	0	0	0	0	0	2652.73551621755
151	2017	0	49.5564563161	-109.8997653638	1207	6.54	201.2	-0.932323801215512	-0.361624570082092	32.5519	5.0168	-29.085	1508.08827	0.55579	65.7596666666667	83.9821333333333	13.2684	207	0	0	0	0	0	0	0	0	0	0	0	0	0	0	0	0	2652.73551621755
151	2018	0	49.5564563161	-109.8997653638	1207	6.54	201.2	-0.932323801215512	-0.361624570082092	37.4379	0.0581	-30.5952	1637.222952	0.52327	66.6944	40.4323333333333	13.4085	209	0	0	0	0	0	0	0	0	0	0	0	0	0	0	0	0	2652.73551621755
152	2006	0	49.5564563161	-109.8983803638	1204	9.74	158.2	-0.928485826880913	0.371367835550235	34.2271	3.8882	-33.8837	1562.511611	0.35016	68.0604666666667	40.3370666666667	12.91005	207	0.00230049597021	1.9729604330912	7.37425278431738	0	0	0	0	0	0	0	0	0	0	0	0	0	2719.07570226949
152	2007	0	49.5564563161	-109.8983803638	1204	9.74	158.2	-0.928485826880913	0.371367835550235	35.7415	3.0582	-32.0329	1580.942331	0.43741	69.3876666666667	56.0386	12.72875	207	0.002760595164251	1.57836834647298	5.89940222745372	0	0	0	0	0	0	0	0	0	0	0	0	0	2719.07570226949
152	2008	0	49.5564563161	-109.8983803638	1204	9.74	158.2	-0.928485826880913	0.371367835550235	33.0083	3.2784	-36.8676	1306.220883	0.42303	64.8242666666667	79.8614666666667	13.4063	219	0.003220694358293	1.18377625985465	4.42455167059052	0	0	0	0	0	0	0	0	0	0	0	0	0	2719.07570226949
152	2009	0	49.5564563161	-109.8983803638	1204	9.74	158.2	-0.928485826880913	0.371367835550235	29.3584	2.4365	-33.125	1308.549277	0.31966	62.3058666666667	87.3967333333333	12.0839	222	0.003680793552335	0.789184173236436	2.94970111372686	0	0	0	0	0	0	0	0	0	0	0	0	0	2719.07570226949
152	2010	0	49.5564563161	-109.8983803638	1204	9.74	158.2	-0.928485826880913	0.371367835550235	31.4229	1.94	-30.4973	1277.267178	0.4501	65.5045	94.9404333333333	12.0021	221	0.004140892746377	0.394592086618218	1.4748505568632	0	0	0	0	0	0	0	0	0	0	0	0	0	2719.07570226949
152	2011	0	49.5564563161	-109.8983803638	1204	9.74	158.2	-0.928485826880913	0.371367835550235	32.2533	4.2113	-32.9968	1257.716145	0.40323	72.9265333333333	94.7415333333333	12.5854	217	0.004600991940419	0	0	0	0	0	0	0	0	0	0	0	0	0	0	0	2719.07570226949
152	2012	0	49.5564563161	-109.8983803638	1204	9.74	158.2	-0.928485826880913	0.371367835550235	32.6588	3.5043	-33.8423	1634.590863	0.41969	63.4640666666667	82.3688333333333	12.09155	211	0.005061091134461	0	0	0	0	0	0	0	0	0	0	0	0	0	0	0	2719.07570226949
152	2013	0	49.5564563161	-109.8983803638	1204	9.74	158.2	-0.928485826880913	0.371367835550235	31.0866	3.519	-34.23	1431.404611	0.68396	65.9908666666667	64.4773666666667	11.86635	217	0.005521190328503	0	0	0	0	0	0	0	0	0	0	0	0	0	0	0	2719.07570226949
152	2014	0	49.5564563161	-109.8983803638	1204	9.74	158.2	-0.928485826880913	0.371367835550235	31.7697	1.4912	-32.7486	1433.890322	0.3697	64.9298666666667	69.7339666666667	12.49735	217	0.005981289522544	0	0	0	0	0	0	0	0	0	0	0	0	0	0	0	2719.07570226949
152	2015	0	49.5564563161	-109.8983803638	1204	9.74	158.2	-0.928485826880913	0.371367835550235	34.6129	0.8453	-28.2069	1542.010076	0.49397	58.7537	68.3482333333333	12.94805	210	0.006441388716586	0	0	0	0	0	0	0	0	0	0	0	0	0	0	0	2719.07570226949
152	2016	0	49.5564563161	-109.8983803638	1204	9.74	158.2	-0.928485826880913	0.371367835550235	28.1129	5.582	-27.3179	1441.737181	0.76938	63.1444333333333	82.6261	12.55565	220	0.006901487910628	0	0	0	0	0	0	0	0	0	0	0	0	0	0	0	2719.07570226949
152	2017	0	49.5564563161	-109.8983803638	1204	9.74	158.2	-0.928485826880913	0.371367835550235	32.5052	5.03	-29.0224	1508.015212	0.55932	65.7320666666667	84.0020666666667	13.2228	207	0.00736158710467	0	0	0	0	0	0	0	0	0	0	0	0	0	0	0	2719.07570226949
152	2018	0	49.5564563161	-109.8983803638	1204	9.74	158.2	-0.928485826880913	0.371367835550235	37.4342	0.0507	-30.6347	1636.994911	0.52554	66.6881666666667	40.4550333333333	13.3735	209	0.007821686298712	0	0	0	0	0	0	0	0	0	0	0	0	0	0	0	2719.07570226949
153	2006	0	49.5564563161	-109.8969953638	1193	10.61	132.5	-0.67559020761566	0.737277336810124	34.1935	3.9336	-33.8858	1564.488701	0.35199	68.0691666666667	40.2782666666667	12.93095	207	0.007876908038786	2.31267212211276	10.2044456236522	0	0	0	0	0	0	0	0	0	0	0	0	0	2786.96373521774
153	2007	0	49.5564563161	-109.8969953638	1193	10.61	132.5	-0.67559020761566	0.737277336810124	35.7329	3.1738	-32.1838	1583.716312	0.4386	69.3915666666667	56.6695	12.74905	207	0.009452289646543	1.85013769769023	8.16355649892193	0	0	0	0	0	0	0	0	0	0	0	0	0	2786.96373521774
153	2008	0	49.5564563161	-109.8969953638	1193	10.61	132.5	-0.67559020761566	0.737277336810124	32.9804	3.3247	-36.9	1308.369762	0.42184	64.8141	79.5446	13.42825	219	0.0110276712543	1.38760327326759	6.12266737419122	0	0	0	0	0	0	0	0	0	0	0	0	0	2786.96373521774
153	2009	0	49.5564563161	-109.8969953638	1193	10.61	132.5	-0.67559020761566	0.737277336810124	29.3521	2.4871	-33.1627	1309.781611	0.3225	62.2844333333333	86.6893666666667	12.1036	222	0.012603052862057	0.925068848845058	4.08177824946051	0	0	0	0	0	0	0	0	0	0	0	0	0	2786.96373521774
153	2010	0	49.5564563161	-109.8969953638	1193	10.61	132.5	-0.67559020761566	0.737277336810124	31.373	1.975	-30.5551	1279.484663	0.451	65.4974	94.9370666666667	12.02525	221	0.014178434469814	0.462534424422529	2.0408891247298	0	0	0	0	0	0	0	0	0	0	0	0	0	2786.96373521774
153	2011	0	49.5564563161	-109.8969953638	1193	10.61	132.5	-0.67559020761566	0.737277336810124	32.2624	4.2565	-33.0543	1260.780892	0.40392	72.9110333333333	94.7108666666667	12.60335	216	0.015753816077571	0	0	0	0	0	0	0	0	0	0	0	0	0	0	0	2786.96373521774
153	2012	0	49.5564563161	-109.8969953638	1193	10.61	132.5	-0.67559020761566	0.737277336810124	32.6093	3.5354	-33.8678	1636.569426	0.42062	63.4601666666667	81.8718333333333	12.10725	211	0.017329197685328	0	0	0	0	0	0	0	0	0	0	0	0	0	0	0	2786.96373521774
153	2013	0	49.5564563161	-109.8969953638	1193	10.61	132.5	-0.67559020761566	0.737277336810124	31.0549	3.5594	-34.2902	1433.554213	0.68436	65.9806333333333	63.8295	11.88475	217	0.018904579293086	0	0	0	0	0	0	0	0	0	0	0	0	0	0	0	2786.96373521774
153	2014	0	49.5564563161	-109.8969953638	1193	10.61	132.5	-0.67559020761566	0.737277336810124	31.7414	1.5325	-32.762	1436.24968	0.36976	64.9403333333333	69.0629333333333	12.5201	217	0.020479960900842	0	0	0	0	0	0	0	0	0	0	0	0	0	0	0	2786.96373521774
153	2015	0	49.5564563161	-109.8969953638	1193	10.61	132.5	-0.67559020761566	0.737277336810124	34.5613	0.8614	-28.2367	1543.557352	0.494	58.7728333333333	67.2352333333333	12.96915	210	0.022055342508599	0	0	0	0	0	0	0	0	0	0	0	0	0	0	0	2786.96373521774
153	2016	0	49.5564563161	-109.8969953638	1193	10.61	132.5	-0.67559020761566	0.737277336810124	28.1103	5.6073	-27.1087	1441.414517	0.76798	63.1323	81.97	12.57275	220	0.023630724116357	0	0	0	0	0	0	0	0	0	0	0	0	0	0	0	2786.96373521774
153	2017	0	49.5564563161	-109.8969953638	1193	10.61	132.5	-0.67559020761566	0.737277336810124	32.3737	5.0821	-28.8091	1505.757142	0.54808	65.6404	83.9826666666667	13.0665	207	0.025206105724113	0	0	0	0	0	0	0	0	0	0	0	0	0	0	0	2786.96373521774
153	2018	0	49.5564563161	-109.8969953638	1193	10.61	132.5	-0.67559020761566	0.737277336810124	37.3789	0.0198	-30.7888	1634.479043	0.52852	66.6832333333333	40.7572666666667	13.2253	209	0.026781487331871	0	0	0	0	0	0	0	0	0	0	0	0	0	0	0	2786.96373521774
154	2006	0	49.5564563161	-109.8956103638	1174	7.41	113.9	-0.405141586779863	0.914253955234264	34.2754	4.0108	-33.8902	1578.492119	0.35451	68.0829	39.4719333333333	12.97585	206	0.294073174566396	2.59852389411503	12.5274824607286	3.13591747814314	0	0	0	0	0	0	0	0	0	0	0	0	2857.23740667774
154	2007	0	49.5564563161	-109.8956103638	1174	7.41	113.9	-0.405141586779863	0.914253955234264	35.8462	3.2336	-32.2229	1596.955398	0.44061	69.3927333333333	55.1525666666667	12.79295	207	0.303168421544417	2.07881911529194	10.0219859685822	3.53028392258796	0	0	0	0	0	0	0	0	0	0	0	0	2857.23740667774
154	2008	0	49.5564563161	-109.8956103638	1174	7.41	113.9	-0.405141586779863	0.914253955234264	33.0554	3.403	-36.9574	1321.71465	0.41918	64.792	77.5414666666667	13.4762	219	0.312263668522437	1.55911433646907	7.51648947643662	3.92465036703288	0	0	0	0	0	0	0	0	0	0	0	0	2857.23740667774
154	2009	0	49.5564563161	-109.8956103638	1174	7.41	113.9	-0.405141586779863	0.914253955234264	29.4849	2.5741	-33.2278	1322.272218	0.32712	62.2383	82.6567666666667	12.14635	221	0.321358915500458	1.03940955764597	5.01099298429108	4.3190168114777	0	0	0	0	0	0	0	0	0	0	0	0	2857.23740667774
154	2010	0	49.5564563161	-109.8956103638	1174	7.41	113.9	-0.405141586779863	0.914253955234264	31.4522	2.0362	-30.6597	1292.722247	0.45231	65.484	94.8293	12.07575	221	0.330454162478478	0.51970477882287	2.50549649214554	4.71338325592262	0	0	0	0	0	0	0	0	0	0	0	0	2857.23740667774
154	2011	0	49.5564563161	-109.8956103638	1174	7.41	113.9	-0.405141586779863	0.914253955234264	32.3996	4.3336	-33.1561	1274.850326	0.40463	72.8783333333333	94.4719666666667	12.64255	216	0.339549409456499	0	0	5.10774970036744	0	0	0	0	0	0	0	0	0	0	0	0	2857.23740667774
154	2012	0	49.5564563161	-109.8956103638	1174	7.41	113.9	-0.405141586779863	0.914253955234264	32.6806	3.568	-33.9081	1650.661639	0.42205	63.4507	79.7540333333333	12.142	211	0.348644656434519	0	0	5.50211614481236	0	0	0	0	0	0	0	0	0	0	0	0	2857.23740667774
154	2013	0	49.5564563161	-109.8956103638	1174	7.41	113.9	-0.405141586779863	0.914253955234264	31.1318	3.6299	-34.402	1446.839431	0.68532	65.9594333333333	61.2055	11.92465	216	0.35773990341254	0	0	5.89648258925729	0	0	0	0	0	0	0	0	0	0	0	0	2857.23740667774
154	2014	0	49.5564563161	-109.8956103638	1174	7.41	113.9	-0.405141586779863	0.914253955234264	31.8524	1.6041	-32.775	1449.806645	0.36925	64.9629666666667	66.3527666666667	12.56795	217	0.36683515039056	0	0	6.2908490337021	0	0	0	0	0	0	0	0	0	0	0	0	2857.23740667774
154	2015	0	49.5564563161	-109.8956103638	1174	7.41	113.9	-0.405141586779863	0.914253955234264	34.6291	0.88	-28.2821	1556.732442	0.49335	58.8118	62.7839333333333	13.01355	209	0.375930397368581	0	0	6.68521547814703	0	0	0	0	0	0	0	0	0	0	0	0	2857.23740667774
154	2016	0	49.5564563161	-109.8956103638	1174	7.41	113.9	-0.405141586779863	0.914253955234264	28.2001	5.6469	-26.7241	1450.167822	0.76542	63.1218666666667	79.1436666666667	12.60995	220	0.385025644346602	0	0	7.07958192259184	0	0	0	0	0	0	0	0	0	0	0	0	2857.23740667774
154	2017	0	49.5564563161	-109.8956103638	1174	7.41	113.9	-0.405141586779863	0.914253955234264	32.2909	5.1764	-28.4254	1511.809672	0.59849	65.4953666666667	83.5965	12.8212	207	0.394120891324622	0	0	7.47394836703677	0	0	0	0	0	0	0	0	0	0	0	0	2857.23740667774
154	2018	0	49.5564563161	-109.8956103638	1174	7.41	113.9	-0.405141586779863	0.914253955234264	37.4453	-0.0324	-31.0504	1640.616279	0.53144	66.6914	40.2037333333333	13.05645	209	0.403216138302643	0	0	7.86831481148158	0	0	0	0	0	0	0	0	0	0	0	0	2857.23740667774
155	2006	0	49.5564563161	-109.8942253638	1166	3.38	96.3	-0.109734311091045	0.99396095545518	34.3399	4.0445	-33.8893	1586.631815	0.35546	68.0904666666667	38.9120333333333	12.9932	206	0.32247661082144	3.27487190963052	17.5730739419632	4.84586892909374	0	0	0	0	0	0	0	0	0	0	0	0	2928.75090513526
155	2007	0	49.5564563161	-109.8942253638	1166	3.38	96.3	-0.109734311091045	0.99396095545518	35.9338	3.263	-32.2404	1604.798582	0.44138	69.3963666666667	54.2381333333333	12.8098	207	0.386971932985716	2.61989752770432	14.0584591535699	5.81504271491235	0	0	0	0	0	0	0	0	0	0	0	0	2928.75090513526
155	2008	0	49.5564563161	-109.8942253638	1166	3.38	96.3	-0.109734311091045	0.99396095545518	33.1149	3.4387	-36.9768	1329.593018	0.41834	64.7838	76.3007333333333	13.49445	218	0.451467255149993	1.96492314577813	10.5438443651774	6.78421650073074	0	0	0	0	0	0	0	0	0	0	0	0	2928.75090513526
155	2009	0	49.5564563161	-109.8942253638	1166	3.38	96.3	-0.109734311091045	0.99396095545518	29.5735	2.6122	-33.2553	1329.869374	0.32913	62.221	80.1694333333333	12.16265	221	0.515962577314269	1.30994876385216	7.02922957678493	7.75339028654935	0	0	0	0	0	0	0	0	0	0	0	0	2928.75090513526
155	2010	0	49.5564563161	-109.8942253638	1166	3.38	96.3	-0.109734311091045	0.99396095545518	31.5187	2.0604	-30.6997	1300.451787	0.4527	65.4776666666667	94.7596333333333	12.09495	221	0.580457899478546	0.654974381925967	3.51461478839246	8.72256407236796	0	0	0	0	0	0	0	0	0	0	0	0	2928.75090513526
155	2011	0	49.5564563161	-109.8942253638	1166	3.38	96.3	-0.109734311091045	0.99396095545518	32.4834	4.3664	-33.1985	1282.654457	0.40487	72.8656333333333	94.3278666666667	12.65745	216	0.644953221642822	0	0	9.69173785818657	0	0	0	0	0	0	0	0	0	0	0	0	2928.75090513526
155	2012	0	49.5564563161	-109.8942253638	1166	3.38	96.3	-0.109734311091045	0.99396095545518	32.7442	3.581	-33.9218	1658.739109	0.4225	63.4477333333333	78.2597666666667	12.1548	210	0.709448543807099	0	0	10.6609116440052	0	0	0	0	0	0	0	0	0	0	0	0	2928.75090513526
155	2013	0	49.5564563161	-109.8942253638	1166	3.38	96.3	-0.109734311091045	0.99396095545518	31.1933	3.6583	-34.4481	1454.562602	0.68557	65.951	59.1597	11.93985	216	0.773943865971376	0	0	11.6300854298238	0	0	0	0	0	0	0	0	0	0	0	0	2928.75090513526
155	2014	0	49.5564563161	-109.8942253638	1166	3.38	96.3	-0.109734311091045	0.99396095545518	31.9369	1.6337	-32.7813	1457.650442	0.369	64.9709333333333	63.9456333333333	12.5857	216	0.838439188135652	0	0	12.5992592156424	0	0	0	0	0	0	0	0	0	0	0	0	2928.75090513526
155	2015	0	49.5564563161	-109.8942253638	1166	3.38	96.3	-0.109734311091045	0.99396095545518	34.6916	0.8913	-28.3035	1564.790066	0.49302	58.8244666666667	59.1880333333333	13.02925	209	0.902934510299929	0	0	13.568433001461	0	0	0	0	0	0	0	0	0	0	0	0	2928.75090513526
155	2016	0	49.5564563161	-109.8942253638	1166	3.38	96.3	-0.109734311091045	0.99396095545518	28.6198	5.9892	-26.8043	1449.431568	0.76451	63.1140333333333	77.2847333333333	12.62245	220	0.967429832464205	0	0	14.5376067872796	0	0	0	0	0	0	0	0	0	0	0	0	2928.75090513526
155	2017	0	49.5564563161	-109.8942253638	1166	3.38	96.3	-0.109734311091045	0.99396095545518	32.221	5.0742	-28.4019	1515.555697	0.63795	65.4374666666667	83.5267	12.7259	207	1.03192515462851	0	0	15.5067805730982	0	0	0	0	0	0	0	0	0	0	0	0	2928.75090513526
155	2018	0	49.5564563161	-109.8942253638	1166	3.38	96.3	-0.109734311091045	0.99396095545518	37.4784	0.0247	-31.837	1640.913733	0.52051	66.6954333333333	40.1843333333333	12.99125	209	1.09642047679279	0	0	16.4759543589169	0	0	0	0	0	0	0	0	0	0	0	0	2928.75090513526
156	2006	0	49.5564563161	-109.8928403638	1166	3.38	96.3	-0.109734311091045	0.99396095545518	34.34	4.0465	-33.8858	1586.578559	0.3553	68.0931666666667	38.9502333333333	12.9878	206	4.98533050228571	4.36847596105576	25.6563298963047	60.7818751826453	0	0	0	0	0	0	0	0	0	0	0	0	3002.41443331526
156	2007	0	49.5564563161	-109.8928403638	1166	3.38	96.3	-0.109734311091045	0.99396095545518	35.9347	3.2697	-32.2393	1604.765652	0.44128	69.4024666666667	54.3289	12.80425	207	4.07992358430397	3.49478076884475	20.5250639170445	50.9630403562405	0	0	0	0	0	0	0	0	0	0	0	0	3002.41443331526
156	2008	0	49.5564563161	-109.8928403638	1166	3.38	96.3	-0.109734311091045	0.99396095545518	33.1175	3.4424	-36.9708	1329.651172	0.41874	64.7868666666667	76.2673333333333	13.48815	218	3.17451666632201	2.6210855766335	15.3937979377824	41.1442055298357	0	0	0	0	0	0	0	0	0	0	0	0	3002.41443331526
156	2009	0	49.5564563161	-109.8928403638	1166	3.38	96.3	-0.109734311091045	0.99396095545518	29.5705	2.6142	-33.2555	1329.96476	0.32894	62.2271666666667	80.0959666666667	12.15705	221	2.26910974834004	1.74739038442226	10.2625319585204	31.325370703431	0	0	0	0	0	0	0	0	0	0	0	0	3002.41443331526
156	2010	0	49.5564563161	-109.8928403638	1166	3.38	96.3	-0.109734311091045	0.99396095545518	31.5152	2.0583	-30.6932	1300.588939	0.45262	65.4773	94.7590666666667	12.08825	221	1.36370283035831	0.873695192211017	5.13126597926021	21.5065358770262	0	0	0	0	0	0	0	0	0	0	0	0	3002.41443331526
156	2011	0	49.5564563161	-109.8928403638	1166	3.38	96.3	-0.109734311091045	0.99396095545518	32.479	4.3671	-33.1972	1282.602736	0.40483	72.8693333333333	94.3286	12.65225	216	0.458295912376343	0	0	11.6877010506214	0	0	0	0	0	0	0	0	0	0	0	0	3002.41443331526
156	2012	0	49.5564563161	-109.8928403638	1166	3.38	96.3	-0.109734311091045	0.99396095545518	32.7442	3.5831	-33.9196	1658.578055	0.42237	63.4500666666667	78.2617	12.1497	210	0	0	0	1.86886622421662	0	0	0	0	0	0	0	0	0	0	0	0	3002.41443331526
156	2013	0	49.5564563161	-109.8928403638	1166	3.38	96.3	-0.109734311091045	0.99396095545518	31.1949	3.6561	-34.4437	1454.614234	0.6851	65.9531	59.1579333333333	11.9346	216	0	0	0	0	0	0	0	0	0	0	0	0	0	0	0	0	3002.41443331526
156	2014	0	49.5564563161	-109.8928403638	1166	3.38	96.3	-0.109734311091045	0.99396095545518	31.9357	1.633	-32.7866	1457.71512	0.36913	64.9672	63.9239666666667	12.5795	216	0	0	0	0	0	0	0	0	0	0	0	0	0	0	0	0	3002.41443331526
156	2015	0	49.5564563161	-109.8928403638	1166	3.38	96.3	-0.109734311091045	0.99396095545518	34.6921	0.899	-28.3086	1565.135229	0.49306	58.8177333333333	59.2261333333333	13.0225	209	0	0	0	0	0	0	0	0	0	0	0	0	0	0	0	0	3002.41443331526
156	2016	0	49.5564563161	-109.8928403638	1166	3.38	96.3	-0.109734311091045	0.99396095545518	28.6228	5.9919	-26.7908	1449.907841	0.76476	63.1058	77.3434333333333	12.61555	220	0	0	0	0	0	0	0	0	0	0	0	0	0	0	0	0	3002.41443331526
156	2017	0	49.5564563161	-109.8928403638	1166	3.38	96.3	-0.109734311091045	0.99396095545518	32.2187	5.0745	-28.3891	1515.651043	0.63854	65.4352	83.5254666666667	12.7245	207	0	0	0	0	0	0	0	0	0	0	0	0	0	0	0	0	3002.41443331526
156	2018	0	49.5564563161	-109.8928403638	1166	3.38	96.3	-0.109734311091045	0.99396095545518	37.4787	0.0274	-31.8292	1640.995165	0.52045	66.6886333333333	40.2101666666667	12.9863	209	0	0	0	0	0	0	0	0	0	0	0	0	0	0	0	0	3002.41443331526
157	2006	0	49.5564563161	-109.8914553638	1162	2.74	101.1	-0.192521966525907	0.981292663992245	34.3956	4.0644	-33.8836	1592.38689	0.35524	68.0983333333333	38.6558666666667	12.9942	206	11.2667714403024	4.45834614057753	26.3203688952271	138.10774040276	0	0	0	0	0	0	0	0	0	0	0	0	3077.05229433764
157	2007	0	49.5564563161	-109.8914553638	1162	2.74	101.1	-0.192521966525907	0.981292663992245	35.9946	3.2878	-32.248	1610.320112	0.44154	69.4072666666667	53.8633333333333	12.81025	207	9.12502515538381	3.56667691246207	21.0562951161828	114.335847795177	0	0	0	0	0	0	0	0	0	0	0	0	3077.05229433764
157	2008	0	49.5564563161	-109.8914553638	1162	2.74	101.1	-0.192521966525907	0.981292663992245	33.169	3.4622	-36.9773	1335.265461	0.41824	64.7841	75.5952	13.49455	218	6.98327887046617	2.67500768434661	15.7922213371367	90.5639551875938	0	0	0	0	0	0	0	0	0	0	0	0	3077.05229433764
157	2009	0	49.5564563161	-109.8914553638	1162	2.74	101.1	-0.192521966525907	0.981292663992245	29.627	2.6342	-33.2693	1335.517273	0.32926	62.2212	78.7514666666667	12.1628	221	4.84153258554852	1.78333845623115	10.5281475580905	66.7920625800107	0	0	0	0	0	0	0	0	0	0	0	0	3077.05229433764
157	2010	0	49.5564563161	-109.8914553638	1162	2.74	101.1	-0.192521966525907	0.981292663992245	31.5732	2.0693	-30.71	1306.081995	0.45445	65.4738333333333	94.7206	12.095	220	2.69978630062997	0.891669228115461	5.26407377904434	43.0201699724203	0	0	0	0	0	0	0	0	0	0	0	0	3077.05229433764
157	2011	0	49.5564563161	-109.8914553638	1162	2.74	101.1	-0.192521966525907	0.981292663992245	32.5301	4.3838	-33.218	1287.887305	0.40463	72.8645	94.2534333333333	12.65755	216	0.558040015712322	0	0	19.2482773648371	0	0	0	0	0	0	0	0	0	0	0	0	3077.05229433764
157	2012	0	49.5564563161	-109.8914553638	1162	2.74	101.1	-0.192521966525907	0.981292663992245	32.8017	3.5904	-33.9248	1664.373511	0.42246	63.4496666666667	77.4937666666667	12.1539	210	0	0	0	0	0	0	0	0	0	0	0	0	0	0	0	0	3077.05229433764
157	2013	0	49.5564563161	-109.8914553638	1162	2.74	101.1	-0.192521966525907	0.981292663992245	31.2483	3.6692	-34.465	1460.01483	0.68472	65.9497333333333	58.2782666666667	11.93995	216	0	0	0	0	0	0	0	0	0	0	0	0	0	0	0	0	3077.05229433764
157	2014	0	49.5564563161	-109.8914553638	1162	2.74	101.1	-0.192521966525907	0.981292663992245	31.9925	1.6475	-32.7918	1463.183107	0.36892	64.9694666666667	63.0066	12.58565	216	0	0	0	0	0	0	0	0	0	0	0	0	0	0	0	0	3077.05229433764
157	2015	0	49.5564563161	-109.8914553638	1162	2.74	101.1	-0.192521966525907	0.981292663992245	34.7495	0.9082	-28.3217	1571.157324	0.4926	58.8207333333333	57.94	13.02725	209	0	0	0	0	0	0	0	0	0	0	0	0	0	0	0	0	3077.05229433764
157	2016	0	49.5564563161	-109.8914553638	1162	2.74	101.1	-0.192521966525907	0.981292663992245	28.6742	6.0069	-26.7027	1455.193657	0.76445	63.0982	76.5590333333333	12.61855	220	0	0	0	0	0	0	0	0	0	0	0	0	0	0	0	0	3077.05229433764
157	2017	0	49.5564563161	-109.8914553638	1162	2.74	101.1	-0.192521966525907	0.981292663992245	32.2299	5.095	-28.302	1519.769908	0.64737	65.4061333333333	83.3790333333333	12.6781	207	0	0	0	0	0	0	0	0	0	0	0	0	0	0	0	0	3077.05229433764
157	2018	0	49.5564563161	-109.8914553638	1162	2.74	101.1	-0.192521966525907	0.981292663992245	37.536	0.0231	-31.8937	1645.087931	0.5213	66.6879	39.9527666666667	12.9529	209	0	0	0	0	0	0	0	0	0	0	0	0	0	0	0	0	3077.05229433764
158	2006	0	49.5564563161	-109.8900703638	1156	3.43	116.4	-0.444635179184928	0.895711760239413	34.4756	4.0902	-33.8817	1600.889954	0.35513	68.1049333333333	38.2183	13.00695	206	8.61350294146177	4.36793813982945	25.5164097923061	102.642913354546	0	0	0	0	0	0	0	0	0	0	0	0	3153.63809954888
158	2007	0	49.5564563161	-109.8900703638	1156	3.43	116.4	-0.444635179184928	0.895711760239413	36.0755	3.3115	-32.2621	1618.40439	0.44196	69.4113666666667	53.1054666666667	12.8226	207	6.99193715223964	3.49435051186356	20.4131278338446	85.1440483826736	0	0	0	0	0	0	0	0	0	0	0	0	3153.63809954888
158	2008	0	49.5564563161	-109.8900703638	1156	3.43	116.4	-0.444635179184928	0.895711760239413	33.242	3.49	-36.9898	1343.418253	0.41721	64.7781666666667	74.6079666666667	13.50785	218	5.37037136301751	2.62076288389767	15.309845875383	67.6451834108011	0	0	0	0	0	0	0	0	0	0	0	0	3153.63809954888
158	2009	0	49.5564563161	-109.8900703638	1156	3.43	116.4	-0.444635179184928	0.895711760239413	29.7061	2.6635	-33.29	1343.555376	0.3297	62.2087	76.859	12.17465	220	3.74880557379538	1.74717525593178	10.2065639169214	50.1463184389359	0	0	0	0	0	0	0	0	0	0	0	0	3153.63809954888
158	2010	0	49.5564563161	-109.8900703638	1156	3.43	116.4	-0.444635179184928	0.895711760239413	31.6586	2.0867	-30.7385	1314.056077	0.45467	65.4685666666667	94.6478	12.10895	220	2.12723978457325	0.87358762796589	5.10328195845977	32.6474534670633	0	0	0	0	0	0	0	0	0	0	0	0	3153.63809954888
158	2011	0	49.5564563161	-109.8900703638	1156	3.43	116.4	-0.444635179184928	0.895711760239413	32.6029	4.4084	-33.2499	1295.6287	0.40427	72.8551	94.1493666666667	12.66845	215	0.505673995351117	0	0	15.1485884951908	0	0	0	0	0	0	0	0	0	0	0	0	3153.63809954888
158	2012	0	49.5564563161	-109.8900703638	1156	3.43	116.4	-0.444635179184928	0.895711760239413	32.8844	3.6	-33.9333	1672.942269	0.42261	63.4477	76.3339666666667	12.1631	210	0	0	0	0	0	0	0	0	0	0	0	0	0	0	0	0	3153.63809954888
158	2013	0	49.5564563161	-109.8900703638	1156	3.43	116.4	-0.444635179184928	0.895711760239413	31.3246	3.6897	-34.4996	1467.835774	0.68433	65.9433666666667	56.9845666666667	11.951	215	0	0	0	0	0	0	0	0	0	0	0	0	0	0	0	0	3153.63809954888
158	2014	0	49.5564563161	-109.8900703638	1156	3.43	116.4	-0.444635179184928	0.895711760239413	32.0703	1.6695	-32.7964	1471.104695	0.36862	64.9748666666667	61.6390333333333	12.5984	216	0	0	0	0	0	0	0	0	0	0	0	0	0	0	0	0	3153.63809954888
158	2015	0	49.5564563161	-109.8900703638	1156	3.43	116.4	-0.444635179184928	0.895711760239413	34.8317	0.9178	-28.3386	1579.794115	0.49181	58.8286333333333	56.0569333333333	13.038	208	0	0	0	0	0	0	0	0	0	0	0	0	0	0	0	0	3153.63809954888
158	2016	0	49.5564563161	-109.8900703638	1156	3.43	116.4	-0.444635179184928	0.895711760239413	28.7478	6.0282	-26.5738	1462.757675	0.76377	63.0912	75.3686333333333	12.62665	220	0	0	0	0	0	0	0	0	0	0	0	0	0	0	0	0	3153.63809954888
158	2017	0	49.5564563161	-109.8900703638	1156	3.43	116.4	-0.444635179184928	0.895711760239413	32.2399	5.1262	-28.1751	1525.735915	0.66021	65.3650666666667	83.1973666666667	12.6117	207	0	0	0	0	0	0	0	0	0	0	0	0	0	0	0	0	3153.63809954888
158	2018	0	49.5564563161	-109.8900703638	1156	3.43	116.4	-0.444635179184928	0.895711760239413	37.6182	0.0163	-31.9926	1650.962117	0.52279	66.691	39.5912666666667	12.9076	209	0	0	0	0	0	0	0	0	0	0	0	0	0	0	0	0	3153.63809954888
169	2006	0	49.5573563161	-109.8997653638	1216	6.08	280.6	0.183951350612721	-0.982935349149554	33.979	3.8385	-33.8802	1539.050399	0.35241	68.0517	41.6094333333333	12.88605	207	0	2.11876828035236	8.06144918406062	0	0	0	0	0	0	0	0	0	0	0	0	0	2577.43833563409
169	2007	0	49.5573563161	-109.8997653638	1216	6.08	280.6	0.183951350612721	-0.982935349149554	35.5352	3.0184	-32.0141	1558.914502	0.43763	69.3854666666667	57.7636666666667	12.70565	208	0	1.69501462428195	6.4491593472485	0	0	0	0	0	0	0	0	0	0	0	0	0	2577.43833563409
169	2008	0	49.5573563161	-109.8997653638	1216	6.08	280.6	0.183951350612721	-0.982935349149554	32.7841	3.2292	-36.8296	1284.098192	0.42721	64.8356666666667	82.1642333333333	13.3812	220	0	1.27126096821144	4.83686951043637	0	0	0	0	0	0	0	0	0	0	0	0	0	2577.43833563409
169	2009	0	49.5573563161	-109.8997653638	1216	6.08	280.6	0.183951350612721	-0.982935349149554	29.1632	2.3809	-33.0835	1286.505739	0.32246	62.3278666666667	92.5430333333333	12.0609	222	0	0.84750731214092	3.22457967362425	0	0	0	0	0	0	0	0	0	0	0	0	0	2577.43833563409
169	2010	0	49.5573563161	-109.8997653638	1216	6.08	280.6	0.183951350612721	-0.982935349149554	31.1534	1.9003	-30.4333	1256.055242	0.44962	65.5098666666667	95.0608333333333	11.9757	222	0	0.423753656070403	1.61228983681212	0	0	0	0	0	0	0	0	0	0	0	0	0	2577.43833563409
169	2011	0	49.5573563161	-109.8997653638	1216	6.08	280.6	0.183951350612721	-0.982935349149554	32.0734	4.1614	-32.934	1237.095396	0.40512	72.9406666666667	94.8860333333333	12.5648	217	0	0	0	0	0	0	0	0	0	0	0	0	0	0	0	0	2577.43833563409
169	2012	0	49.5573563161	-109.8997653638	1216	6.08	280.6	0.183951350612721	-0.982935349149554	32.3979	3.4692	-33.8122	1610.358349	0.41908	63.4678	85.0860333333333	12.07335	211	0	0	0	0	0	0	0	0	0	0	0	0	0	0	0	0	2577.43833563409
169	2013	0	49.5573563161	-109.8997653638	1216	6.08	280.6	0.183951350612721	-0.982935349149554	30.8518	3.4731	-34.1654	1410.320242	0.68623	65.9996333333333	67.9514333333333	11.8455	217	0	0	0	0	0	0	0	0	0	0	0	0	0	0	0	0	2577.43833563409
169	2014	0	49.5573563161	-109.8997653638	1216	6.08	280.6	0.183951350612721	-0.982935349149554	31.5723	1.4452	-32.7323	1412.717004	0.37101	64.9170333333333	73.7922333333333	12.4705	218	0	0	0	0	0	0	0	0	0	0	0	0	0	0	0	0	2577.43833563409
169	2015	0	49.5573563161	-109.8997653638	1216	6.08	280.6	0.183951350612721	-0.982935349149554	34.3522	0.8291	-28.1757	1518.441161	0.49648	58.7295666666667	75.5813333333333	12.92315	210	0	0	0	0	0	0	0	0	0	0	0	0	0	0	0	0	2577.43833563409
169	2016	0	49.5573563161	-109.8997653638	1216	6.08	280.6	0.183951350612721	-0.982935349149554	27.9175	5.5545	-27.5382	1421.744989	0.77121	63.6281	86.4484333333333	12.5358	220	0	0	0	0	0	0	0	0	0	0	0	0	0	0	0	0	2577.43833563409
169	2017	0	49.5573563161	-109.8997653638	1216	6.08	280.6	0.183951350612721	-0.982935349149554	32.4394	4.9739	-29.2511	1492.772214	0.5431	65.8374666666667	84.5057	13.40645	208	0	0	0	0	0	0	0	0	0	0	0	0	0	0	0	0	2577.43833563409
169	2018	0	49.5573563161	-109.8997653638	1216	6.08	280.6	0.183951350612721	-0.982935349149554	37.1686	0.0877	-30.4575	1620.707503	0.51764	66.9874	41.3856	13.50725	210	0	0	0	0	0	0	0	0	0	0	0	0	0	0	0	0	2577.43833563409
170	2006	0	49.5573563161	-109.8983803638	1222	2.76	136.9	-0.730162276620752	0.683273773680799	33.8938	3.8166	-33.8726	1530.088218	0.35165	68.0512666666667	42.1717666666667	12.86775	207	0	1.66097589822414	5.12582234291085	0	0	0	0	0	0	0	0	0	0	0	0	0	2645.66602246713
170	2007	0	49.5573563161	-109.8983803638	1222	2.76	136.9	-0.730162276620752	0.683273773680799	35.4279	3.0084	-32.0029	1550.25099	0.43696	69.3922	58.5788333333333	12.6874	208	0	1.32878071857931	4.10065787432859	0	0	0	0	0	0	0	0	0	0	0	0	0	2645.66602246713
170	2008	0	49.5573563161	-109.8983803638	1222	2.76	136.9	-0.730162276620752	0.683273773680799	32.7101	3.2104	-36.8012	1275.695924	0.42873	64.8455	83.0223666666667	13.361	220	0	0.996585538934482	3.07549340574633	0	0	0	0	0	0	0	0	0	0	0	0	0	2645.66602246713
170	2009	0	49.5573563161	-109.8983803638	1222	2.76	136.9	-0.730162276620752	0.683273773680799	29.0572	2.357	-33.0631	1278.347741	0.3213	62.3478	93.9395666666667	12.0429	222	0	0.664390359289655	2.05032893716407	0	0	0	0	0	0	0	0	0	0	0	0	0	2645.66602246713
170	2010	0	49.5573563161	-109.8983803638	1222	2.76	136.9	-0.730162276620752	0.683273773680799	31.0587	1.8777	-30.3903	1248.194136	0.44919	65.5130666666667	95.1268333333333	11.95435	222	0	0.332195179644827	1.02516446858226	0	0	0	0	0	0	0	0	0	0	0	0	0	2645.66602246713
170	2011	0	49.5573563161	-109.8983803638	1222	2.76	136.9	-0.730162276620752	0.683273773680799	31.9734	4.1377	-32.9004	1228.886575	0.40487	72.9538666666667	94.9681	12.5484	217	0	0	0	0	0	0	0	0	0	0	0	0	0	0	0	0	2645.66602246713
170	2012	0	49.5573563161	-109.8983803638	1222	2.76	136.9	-0.730162276620752	0.683273773680799	32.3104	3.4533	-33.7928	1601.266557	0.41832	63.4732333333333	86.1114	12.0581	212	0	0	0	0	0	0	0	0	0	0	0	0	0	0	0	0	2645.66602246713
170	2013	0	49.5573563161	-109.8983803638	1222	2.76	136.9	-0.730162276620752	0.683273773680799	30.7729	3.4481	-34.1271	1402.076391	0.68561	66.0079	69.3472	11.82875	218	0	0	0	0	0	0	0	0	0	0	0	0	0	0	0	0	2645.66602246713
170	2014	0	49.5573563161	-109.8983803638	1222	2.76	136.9	-0.730162276620752	0.683273773680799	31.4666	1.4214	-32.7311	1404.451591	0.37134	64.9064666666667	75.6241666666667	12.44925	218	0	0	0	0	0	0	0	0	0	0	0	0	0	0	0	0	2645.66602246713
170	2015	0	49.5573563161	-109.8983803638	1222	2.76	136.9	-0.730162276620752	0.683273773680799	34.2654	0.8311	-28.1663	1510.167773	0.49681	58.7094333333333	78.7115333333333	12.902	210	0	0	0	0	0	0	0	0	0	0	0	0	0	0	0	0	2645.66602246713
170	2016	0	49.5573563161	-109.8983803638	1222	2.76	136.9	-0.730162276620752	0.683273773680799	27.8508	5.5442	-27.6283	1415.410542	0.77239	63.6178	88.1920333333333	12.5169	220	0	0	0	0	0	0	0	0	0	0	0	0	0	0	0	0	2645.66602246713
170	2017	0	49.5573563161	-109.8983803638	1222	2.76	136.9	-0.730162276620752	0.683273773680799	32.3971	4.9454	-29.3461	1487.495525	0.54154	65.8883	84.7635666666667	13.4988	208	0	0	0	0	0	0	0	0	0	0	0	0	0	0	0	0	2645.66602246713
170	2018	0	49.5573563161	-109.8983803638	1222	2.76	136.9	-0.730162276620752	0.683273773680799	37.0802	0.1074	-30.366	1614.751733	0.51227	66.9729333333333	41.8264	13.57145	210	0	0	0	0	0	0	0	0	0	0	0	0	0	0	0	0	2645.66602246713
171	2006	0	49.5573563161	-109.8969953638	1204	10.13	115.4	-0.428935133403146	0.903335292863301	33.9808	3.8898	-33.88	1543.953517	0.35259	68.0634333333333	41.4791666666667	12.90115	207	0	2.01546098141671	8.08973416579056	0	0	0	0	0	0	0	0	0	0	0	0	0	2715.3887276232
171	2007	0	49.5573563161	-109.8969953638	1204	10.13	115.4	-0.428935133403146	0.903335292863301	35.5016	3.0638	-32.0296	1563.067987	0.43775	69.3958666666667	57.4101666666667	12.7198	208	0	1.61236878513341	6.47178733263263	0	0	0	0	0	0	0	0	0	0	0	0	0	2715.3887276232
171	2008	0	49.5573563161	-109.8969953638	1204	10.13	115.4	-0.428935133403146	0.903335292863301	32.791	3.2828	-36.8609	1288.674512	0.42512	64.8287333333333	81.2473333333333	13.3963	219	0	1.20927658885	4.85384049947425	0	0	0	0	0	0	0	0	0	0	0	0	0	2715.3887276232
171	2009	0	49.5573563161	-109.8969953638	1204	10.13	115.4	-0.428935133403146	0.903335292863301	29.1485	2.4377	-33.1249	1290.586176	0.32283	62.3126333333333	91.1994666666667	12.0745	222	0	0.806184392566593	3.23589366631631	0	0	0	0	0	0	0	0	0	0	0	0	0	2715.3887276232
171	2010	0	49.5573563161	-109.8969953638	1204	10.13	115.4	-0.428935133403146	0.903335292863301	31.1381	1.9372	-30.4896	1261.014914	0.4504	65.5026	95.0571333333333	11.99155	222	0	0.403092196283296	1.61794683315793	0	0	0	0	0	0	0	0	0	0	0	0	0	2715.3887276232
171	2011	0	49.5573563161	-109.8969953638	1204	10.13	115.4	-0.428935133403146	0.903335292863301	32.0753	4.2117	-32.9945	1242.513175	0.40479	72.9287	94.8847666666667	12.5772	217	0	0	0	0	0	0	0	0	0	0	0	0	0	0	0	0	2715.3887276232
171	2012	0	49.5573563161	-109.8969953638	1204	10.13	115.4	-0.428935133403146	0.903335292863301	32.386	3.5059	-33.8406	1615.540618	0.41985	63.4662	84.275	12.08365	211	0	0	0	0	0	0	0	0	0	0	0	0	0	0	0	0	2715.3887276232
171	2013	0	49.5573563161	-109.8969953638	1204	10.13	115.4	-0.428935133403146	0.903335292863301	30.8552	3.5158	-34.2243	1414.937335	0.68493	65.9914666666667	66.9569	11.85835	217	0	0	0	0	0	0	0	0	0	0	0	0	0	0	0	0	2715.3887276232
171	2014	0	49.5573563161	-109.8969953638	1204	10.13	115.4	-0.428935133403146	0.903335292863301	31.5355	1.4898	-32.7553	1417.57448	0.3708	64.9239	72.5723666666667	12.487	218	0	0	0	0	0	0	0	0	0	0	0	0	0	0	0	0	2715.3887276232
171	2015	0	49.5573563161	-109.8969953638	1204	10.13	115.4	-0.428935133403146	0.903335292863301	34.3389	0.8559	-28.2142	1523.474371	0.4957	58.7433333333333	73.5055333333333	12.93795	210	0	0	0	0	0	0	0	0	0	0	0	0	0	0	0	0	2715.3887276232
171	2016	0	49.5573563161	-109.8969953638	1204	10.13	115.4	-0.428935133403146	0.903335292863301	27.945	5.5858	-27.3179	1425.028231	0.7698	63.1342666666667	85.2667666666667	12.54655	220	0	0	0	0	0	0	0	0	0	0	0	0	0	0	0	0	2715.3887276232
171	2017	0	49.5573563161	-109.8969953638	1204	10.13	115.4	-0.428935133403146	0.903335292863301	32.2926	5.0278	-29.0224	1492.315449	0.55931	65.7295333333333	84.4749666666667	13.22235	208	0	0	0	0	0	0	0	0	0	0	0	0	0	0	0	0	2715.3887276232
171	2018	0	49.5573563161	-109.8969953638	1204	10.13	115.4	-0.428935133403146	0.903335292863301	37.1517	0.0543	-30.6251	1619.979341	0.52596	66.6809333333333	41.4284666666667	13.3705	210	0	0	0	0	0	0	0	0	0	0	0	0	0	0	0	0	2715.3887276232
172	2006	0	49.5573563161	-109.8956103638	1180	10.16	113.8	-0.40354529635239	0.914959667849825	34.1938	3.9868	-33.8879	1569.829986	0.35396	68.0796666666667	39.9887333333333	12.95625	207	0.139233582742484	2.32497737416031	10.6120639784212	0.865909724569917	0	0	0	0	0	0	0	0	0	0	0	0	2787.4661094264
172	2007	0	49.5573563161	-109.8956103638	1180	10.16	113.8	-0.40354529635239	0.914959667849825	35.7497	3.2156	-32.2077	1588.625638	0.43995	69.3966666666667	56.0259666666667	12.7738	207	0.114951319468183	1.8599818993282	8.48965118273736	0.752340939660655	0	0	0	0	0	0	0	0	0	0	0	0	2787.4661094264
172	2008	0	49.5573563161	-109.8956103638	1180	10.16	113.8	-0.40354529635239	0.914959667849825	32.9834	3.3798	-36.9372	1313.465539	0.4204	64.8013333333333	78.5203666666667	13.4552	219	0.090669056193882	1.39498642449621	6.36723838705257	0.638772154751393	0	0	0	0	0	0	0	0	0	0	0	0	2787.4661094264
172	2009	0	49.5573563161	-109.8956103638	1180	10.16	113.8	-0.40354529635239	0.914959667849825	29.3883	2.5462	-33.2071	1314.227115	0.32594	62.2555666666667	84.8278333333333	12.12705	221	0.06638679291958	0.929990949664102	4.24482559136868	0.525203369842131	0	0	0	0	0	0	0	0	0	0	0	0	2787.4661094264
172	2010	0	49.5573563161	-109.8956103638	1180	10.16	113.8	-0.40354529635239	0.914959667849825	31.3611	2.0155	-30.6244	1284.827372	0.45194	65.4864	94.8913666666667	12.0536	221	0.042104529645279	0.464995474831994	2.12241279568389	0.411634584932841	0	0	0	0	0	0	0	0	0	0	0	0	2787.4661094264
172	2011	0	49.5573563161	-109.8956103638	1180	10.16	113.8	-0.40354529635239	0.914959667849825	32.31	4.3091	-33.1228	1266.895157	0.40461	72.8883666666667	94.6102666666667	12.62535	216	0.01782226637097	0	0	0.298065800023579	0	0	0	0	0	0	0	0	0	0	0	0	2787.4661094264
172	2012	0	49.5573563161	-109.8956103638	1180	10.16	113.8	-0.40354529635239	0.914959667849825	32.5965	3.5595	-33.896	1641.904373	0.4216	63.4542666666667	80.9015666666667	12.1264	211	0	0	0	0.184497015114317	0	0	0	0	0	0	0	0	0	0	0	0	2787.4661094264
172	2013	0	49.5573563161	-109.8956103638	1180	10.16	113.8	-0.40354529635239	0.914959667849825	31.056	3.6056	-34.3639	1438.859453	0.68488	65.9653333333333	62.5885333333333	11.90735	216	0	0	0	0.070928230205055	0	0	0	0	0	0	0	0	0	0	0	0	2787.4661094264
172	2014	0	49.5573563161	-109.8956103638	1180	10.16	113.8	-0.40354529635239	0.914959667849825	31.758	1.5806	-32.7744	1441.788394	0.36966	64.9522333333333	67.8191	12.54685	217	0	0	0	0	0	0	0	0	0	0	0	0	0	0	0	0	2787.4661094264
172	2015	0	49.5573563161	-109.8956103638	1180	10.16	113.8	-0.40354529635239	0.914959667849825	34.5463	0.8795	-28.2717	1548.507177	0.49388	58.7936666666667	65.2204	12.9941	209	0	0	0	0	0	0	0	0	0	0	0	0	0	0	0	0	2787.4661094264
172	2016	0	49.5573563161	-109.8956103638	1180	10.16	113.8	-0.40354529635239	0.914959667849825	28.1349	5.6365	-26.856	1444.031752	0.76637	63.1206333333333	80.6321	12.59375	220	0	0	0	0	0	0	0	0	0	0	0	0	0	0	0	0	2787.4661094264
172	2017	0	49.5573563161	-109.8956103638	1180	10.16	113.8	-0.40354529635239	0.914959667849825	32.2673	5.1444	-28.5558	1506.445761	0.59105	65.5377	83.8307	12.89485	207	0	0	0	0	0	0	0	0	0	0	0	0	0	0	0	0	2787.4661094264
172	2018	0	49.5573563161	-109.8956103638	1180	10.16	113.8	-0.40354529635239	0.914959667849825	37.3606	-0.0138	-30.9617	1634.830998	0.53028	66.6826666666667	40.6165333333333	13.1056	209	0	0	0	0	0	0	0	0	0	0	0	0	0	0	0	0	2787.4661094264
173	2006	0	49.5573563161	-109.8942253638	1168	5.17	119	-0.484809620246337	0.874619707139396	34.3626	4.0364	-33.8886	1587.47923	0.35446	68.0896333333333	39.0147666666667	12.9844	206	0.219900140510852	3.51477725361633	19.3939036519641	1.75282159823417	0	0	0	0	0	0	0	0	0	0	0	0	2860.72296723956
173	2007	0	49.5573563161	-109.8942253638	1168	5.17	119	-0.484809620246337	0.874619707139396	35.9454	3.256	-32.2337	1605.579236	0.441	69.3992	54.4514666666667	12.8012	207	0.20074767234226	2.81182180289306	15.5151229215708	1.7807549461934	0	0	0	0	0	0	0	0	0	0	0	0	2860.72296723956
173	2008	0	49.5573563161	-109.8942253638	1168	5.17	119	-0.484809620246337	0.874619707139396	33.1354	3.4312	-36.97	1330.36628	0.41831	64.7877333333333	76.5471333333333	13.48505	218	0.181595204173675	2.1088663521698	11.6363421911783	1.80868829415264	0	0	0	0	0	0	0	0	0	0	0	0	2860.72296723956
173	2009	0	49.5573563161	-109.8942253638	1168	5.17	119	-0.484809620246337	0.874619707139396	29.5771	2.6022	-33.2482	1330.794693	0.32769	62.227	80.6052	12.15365	221	0.16244273600509	1.40591090144653	7.75756146078493	1.83662164211187	0	0	0	0	0	0	0	0	0	0	0	0	2860.72296723956
173	2010	0	49.5573563161	-109.8942253638	1168	5.17	119	-0.484809620246337	0.874619707139396	31.5436	2.053	-30.6879	1301.110014	0.45246	65.4772	94.7668	12.085	221	0.143290267836505	0.702955450723266	3.87878073039155	1.86455499007111	0	0	0	0	0	0	0	0	0	0	0	0	2860.72296723956
173	2011	0	49.5573563161	-109.8942253638	1168	5.17	119	-0.484809620246337	0.874619707139396	32.4835	4.358	-33.1871	1283.004553	0.40441	72.8678	94.3511666666667	12.6497	216	0.12413779966792	0	0	1.89248833803034	0	0	0	0	0	0	0	0	0	0	0	0	2860.72296723956
173	2012	0	49.5573563161	-109.8942253638	1168	5.17	119	-0.484809620246337	0.874619707139396	32.7712	3.5783	-33.9185	1659.639021	0.42225	63.4487666666667	78.6127	12.14775	210	0.104985331499336	0	0	1.92042168598957	0	0	0	0	0	0	0	0	0	0	0	0	2860.72296723956
173	2013	0	49.5573563161	-109.8942253638	1168	5.17	119	-0.484809620246337	0.874619707139396	31.2157	3.6492	-34.4347	1455.194421	0.68482	65.9518	59.8972333333333	11.9322	216	0.085832863330751	0	0	1.94835503394881	0	0	0	0	0	0	0	0	0	0	0	0	2860.72296723956
173	2014	0	49.5573563161	-109.8942253638	1168	5.17	119	-0.484809620246337	0.874619707139396	31.9468	1.6255	-32.782	1458.247492	0.36893	64.9658	64.9338	12.5762	217	0.066680395162166	0	0	1.97628838190804	0	0	0	0	0	0	0	0	0	0	0	0	2860.72296723956
173	2015	0	49.5573563161	-109.8942253638	1168	5.17	119	-0.484809620246337	0.874619707139396	34.7199	0.8929	-28.3015	1565.960942	0.49271	58.8159666666667	60.5185	13.0207	209	0.047527926993581	0	0	2.00422172986728	0	0	0	0	0	0	0	0	0	0	0	0	2860.72296723956
173	2016	0	49.5573563161	-109.8942253638	1168	5.17	119	-0.484809620246337	0.874619707139396	28.6315	5.9827	-26.849	1451.012527	0.76487	63.1125	77.9936666666667	12.61555	220	0.028375458824996	0	0	2.03215507782651	0	0	0	0	0	0	0	0	0	0	0	0	2860.72296723956
173	2017	0	49.5573563161	-109.8942253638	1168	5.17	119	-0.484809620246337	0.874619707139396	32.2556	5.063	-28.4469	1516.926047	0.61274	65.4495333333333	83.4061666666667	12.74815	207	0.009222990656404	0	0	2.06008842578574	0	0	0	0	0	0	0	0	0	0	0	0	2860.72296723956
173	2018	0	49.5573563161	-109.8942253638	1168	5.17	119	-0.484809620246337	0.874619707139396	37.51	0.0296	-31.792	1642.444618	0.52008	66.6897333333333	40.1191333333333	13.00605	209	0	0	0	2.08802177374498	0	0	0	0	0	0	0	0	0	0	0	0	2860.72296723956
174	2006	0	49.5573563161	-109.8928403638	1168	5.17	119	-0.484809620246337	0.874619707139396	34.3628	4.0384	-33.8851	1587.426595	0.3543	68.0923333333333	38.9468	12.97895	206	0.326240553858341	4.48312986546762	26.3708349085427	2.67076156382649	0	0	0	0	0	0	0	0	0	0	0	0	2936.09236100686
174	2007	0	49.5573563161	-109.8928403638	1168	5.17	119	-0.484809620246337	0.874619707139396	35.9463	3.2628	-32.2326	1605.546182	0.4409	69.4053	54.4138666666667	12.79555	207	0.286633322644562	3.58650389237414	21.0966679268349	2.53086048711066	0	0	0	0	0	0	0	0	0	0	0	0	2936.09236100686
174	2008	0	49.5573563161	-109.8928403638	1168	5.17	119	-0.484809620246337	0.874619707139396	33.138	3.4349	-36.964	1330.424666	0.41871	64.7908666666667	76.3383	13.4787	218	0.247026091430783	2.68987791928066	15.8225009451253	2.39095941039483	0	0	0	0	0	0	0	0	0	0	0	0	2936.09236100686
174	2009	0	49.5573563161	-109.8928403638	1168	5.17	119	-0.484809620246337	0.874619707139396	29.5741	2.6042	-33.2484	1330.890209	0.3275	62.2332	80.1098666666667	12.148	221	0.207418860217018	1.79325194618696	10.5483339634175	2.251058333679	0	0	0	0	0	0	0	0	0	0	0	0	2936.09236100686
174	2010	0	49.5573563161	-109.8928403638	1168	5.17	119	-0.484809620246337	0.874619707139396	31.5401	2.0509	-30.6813	1301.247078	0.45238	65.4769	94.759	12.0783	221	0.167811629003239	0.896625973093478	5.27416698170782	2.11115725696317	0	0	0	0	0	0	0	0	0	0	0	0	2936.09236100686
174	2011	0	49.5573563161	-109.8928403638	1168	5.17	119	-0.484809620246337	0.874619707139396	32.4791	4.3586	-33.1858	1282.953399	0.40437	72.8715666666667	94.336	12.64455	216	0.128204397789474	0	0	1.97125618024739	0	0	0	0	0	0	0	0	0	0	0	0	2936.09236100686
174	2012	0	49.5573563161	-109.8928403638	1168	5.17	119	-0.484809620246337	0.874619707139396	32.7712	3.5804	-33.9162	1659.478837	0.42212	63.4511	78.276	12.1426	210	0.088597166575696	0	0	1.83135510353156	0	0	0	0	0	0	0	0	0	0	0	0	2936.09236100686
174	2013	0	49.5573563161	-109.8928403638	1168	5.17	119	-0.484809620246337	0.874619707139396	31.2172	3.647	-34.4303	1455.247021	0.68435	65.9539666666667	59.1764	11.927	216	0.048989935361931	0	0	1.69145402681573	0	0	0	0	0	0	0	0	0	0	0	0	2936.09236100686
174	2014	0	49.5573563161	-109.8928403638	1168	5.17	119	-0.484809620246337	0.874619707139396	31.9456	1.6248	-32.7874	1458.31274	0.36907	64.9620666666667	63.9097	12.56995	217	0.009382704148152	0	0	1.5515529500999	0	0	0	0	0	0	0	0	0	0	0	0	2936.09236100686
174	2015	0	49.5573563161	-109.8928403638	1168	5.17	119	-0.484809620246337	0.874619707139396	34.7203	0.9006	-28.3067	1566.306648	0.49275	58.8092666666667	59.2093333333333	13.01395	209	0	0	0	1.41165187338407	0	0	0	0	0	0	0	0	0	0	0	0	2936.09236100686
174	2016	0	49.5573563161	-109.8928403638	1168	5.17	119	-0.484809620246337	0.874619707139396	28.6344	5.9853	-26.8358	1451.488977	0.76512	63.1042	77.3898666666667	12.60865	220	0	0	0	1.27175079666824	0	0	0	0	0	0	0	0	0	0	0	0	2936.09236100686
174	2017	0	49.5573563161	-109.8928403638	1168	5.17	119	-0.484809620246337	0.874619707139396	32.2534	5.0632	-28.4345	1517.025269	0.63303	65.4472333333333	83.5142333333333	12.7467	207	0	0	0	1.13184971995241	0	0	0	0	0	0	0	0	0	0	0	0	2936.09236100686
174	2018	0	49.5573563161	-109.8928403638	1168	5.17	119	-0.484809620246337	0.874619707139396	37.5102	0.0321	-31.7844	1642.52419	0.52007	66.683	40.1720333333333	13.00105	209	0	0	0	0.991948643236583	0	0	0	0	0	0	0	0	0	0	0	0	2936.09236100686
175	2006	0	49.5573563161	-109.8914553638	1164	2.69	132.9	-0.680720868958918	0.732542898787379	34.4302	4.0562	-33.8829	1594.120033	0.35431	68.0975	38.6125333333333	12.98525	206	4.42303607742974	4.60666495575106	27.2733164803667	52.8272633592678	0	0	0	0	0	0	0	0	0	0	0	0	3012.37254135431
175	2007	0	49.5573563161	-109.8914553638	1164	2.69	132.9	-0.680720868958918	0.732542898787379	36.0248	3.2808	-32.2412	1612.009484	0.44117	69.4101333333333	53.8977666666667	12.80155	207	3.5654908252186	3.68533196460089	21.818653184293	43.5499490264119	0	0	0	0	0	0	0	0	0	0	0	0	3012.37254135431
175	2008	0	49.5573563161	-109.8914553638	1164	2.69	132.9	-0.680720868958918	0.732542898787379	33.1999	3.4546	-36.9706	1336.906571	0.41826	64.7881	75.6059333333333	13.485	218	2.70794557300724	2.7639989734505	16.3639898882193	34.2726346935597	0	0	0	0	0	0	0	0	0	0	0	0	3012.37254135431
175	2009	0	49.5573563161	-109.8914553638	1164	2.69	132.9	-0.680720868958918	0.732542898787379	29.6461	2.6242	-33.2623	1337.316038	0.32793	62.2273333333333	78.6451666666667	12.15365	221	1.8504003207961	1.84266598230033	10.9093265921456	24.9953203607074	0	0	0	0	0	0	0	0	0	0	0	0	3012.37254135431
175	2010	0	49.5573563161	-109.8914553638	1164	2.69	132.9	-0.680720868958918	0.732542898787379	31.6113	2.0618	-30.6982	1307.526153	0.45419	65.4734333333333	94.7108333333333	12.0849	220	0.992855068584959	0.921332991150166	5.45466329607189	15.7180060278515	0	0	0	0	0	0	0	0	0	0	0	0	3012.37254135431
175	2011	0	49.5573563161	-109.8914553638	1164	2.69	132.9	-0.680720868958918	0.732542898787379	32.5431	4.3753	-33.2065	1288.988706	0.40423	72.8668333333333	94.2449666666667	12.64965	216	0.13530981637382	0	0	6.44069169499926	0	0	0	0	0	0	0	0	0	0	0	0	3012.37254135431
175	2012	0	49.5573563161	-109.8914553638	1164	2.69	132.9	-0.680720868958918	0.732542898787379	32.8416	3.5878	-33.9217	1666.128941	0.42222	63.4507	77.4269666666667	12.1467	210	0	0	0	0	0	0	0	0	0	0	0	0	0	0	0	0	3012.37254135431
175	2013	0	49.5573563161	-109.8914553638	1164	2.69	132.9	-0.680720868958918	0.732542898787379	31.2818	3.66	-34.4515	1461.486593	0.68403	65.9506333333333	58.1955	11.9322	216	0	0	0	0	0	0	0	0	0	0	0	0	0	0	0	0	3012.37254135431
175	2014	0	49.5573563161	-109.8914553638	1164	2.69	132.9	-0.680720868958918	0.732542898787379	32.0199	1.6392	-32.7927	1464.608854	0.36886	64.9643	62.8874	12.576	216	0	0	0	0	0	0	0	0	0	0	0	0	0	0	0	0	3012.37254135431
175	2015	0	49.5573563161	-109.8914553638	1164	2.69	132.9	-0.680720868958918	0.732542898787379	34.7907	0.9098	-28.3198	1573.214191	0.49232	58.8123	57.7831666666667	13.01865	209	0	0	0	0	0	0	0	0	0	0	0	0	0	0	0	0	3012.37254135431
175	2016	0	49.5573563161	-109.8914553638	1164	2.69	132.9	-0.680720868958918	0.732542898787379	28.6943	6.0004	-26.7489	1457.508309	0.76477	63.0964666666667	76.5112666666667	12.61155	220	0	0	0	0	0	0	0	0	0	0	0	0	0	0	0	0	3012.37254135431
175	2017	0	49.5573563161	-109.8914553638	1164	2.69	132.9	-0.680720868958918	0.732542898787379	32.2812	5.0834	-28.3481	1521.901565	0.64254	65.4177333333333	83.3301333333333	12.6995	207	0	0	0	0	0	0	0	0	0	0	0	0	0	0	0	0	3012.37254135431
175	2018	0	49.5573563161	-109.8914553638	1164	2.69	132.9	-0.680720868958918	0.732542898787379	37.5813	0.0277	-31.8493	1647.488777	0.52085	66.6818666666667	39.8660666666667	12.9669	209	0	0	0	0	0	0	0	0	0	0	0	0	0	0	0	0	3012.37254135431
176	2006	0	49.5573563161	-109.8900703638	1162	3.42	136.4	-0.724171861437468	0.68961954373567	34.4615	4.0662	-33.8801	1597.26247	0.35406	68.1014666666667	38.4600666666667	12.9858	206	5.52395872033367	4.53572234913418	26.6014557787985	68.3463287350496	0	0	0	0	0	0	0	0	0	0	0	0	3090.56013052501
176	2007	0	49.5573563161	-109.8900703638	1162	3.42	136.4	-0.724171861437468	0.68961954373567	36.0552	3.2931	-32.245	1615.000277	0.44123	69.4155666666667	53.6879666666667	12.80185	207	4.47247994584541	3.62857787930739	21.2811646230384	56.6371392189321	0	0	0	0	0	0	0	0	0	0	0	0	3090.56013052501
176	2008	0	49.5573563161	-109.8900703638	1162	3.42	136.4	-0.724171861437468	0.68961954373567	33.23	3.4663	-36.9708	1339.97776	0.41811	64.7882333333333	75.2049	13.48505	218	3.4210011713576	2.72143340948037	15.9608734672784	44.9279497028147	0	0	0	0	0	0	0	0	0	0	0	0	3090.56013052501
176	2009	0	49.5573563161	-109.8900703638	1162	3.42	136.4	-0.724171861437468	0.68961954373567	29.6729	2.6351	-33.2693	1340.382184	0.32781	62.2273666666667	77.8425333333333	12.1538	221	2.36952239686934	1.81428893965358	10.6405823115201	33.2187601866935	0	0	0	0	0	0	0	0	0	0	0	0	3090.56013052501
176	2010	0	49.5573563161	-109.8900703638	1162	3.42	136.4	-0.724171861437468	0.68961954373567	31.6424	2.0662	-30.7034	1310.570332	0.4542	65.4715	94.6916	12.08495	220	1.31804362238108	0.90714446982679	5.32029115576006	21.5095706705761	0	0	0	0	0	0	0	0	0	0	0	0	3090.56013052501
176	2011	0	49.5573563161	-109.8900703638	1162	3.42	136.4	-0.724171861437468	0.68961954373567	32.5665	4.3839	-33.2163	1291.806905	0.40402	72.8662666666667	94.2103333333333	12.6498	216	0.266564847893278	0	0	9.80038115445859	0	0	0	0	0	0	0	0	0	0	0	0	3090.56013052501
176	2012	0	49.5573563161	-109.8900703638	1162	3.42	136.4	-0.724171861437468	0.68961954373567	32.8741	3.5924	-33.9232	1669.237407	0.42218	63.4516666666667	76.9360666666667	12.1463	210	0	0	0	0	0	0	0	0	0	0	0	0	0	0	0	0	3090.56013052501
176	2013	0	49.5573563161	-109.8900703638	1162	3.42	136.4	-0.724171861437468	0.68961954373567	31.3125	3.6655	-34.46	1464.420377	0.68352	65.9499666666667	57.6058333333333	11.93235	216	0	0	0	0	0	0	0	0	0	0	0	0	0	0	0	0	3090.56013052501
176	2014	0	49.5573563161	-109.8900703638	1162	3.42	136.4	-0.724171861437468	0.68961954373567	32.0478	1.6461	-32.7979	1467.582738	0.36879	64.9636333333333	62.2296333333333	12.576	216	0	0	0	0	0	0	0	0	0	0	0	0	0	0	0	0	3090.56013052501
176	2015	0	49.5573563161	-109.8900703638	1162	3.42	136.4	-0.724171861437468	0.68961954373567	34.8234	0.9182	-28.3289	1576.67417	0.49203	58.8104666666667	56.9858	13.01765	209	0	0	0	0	0	0	0	0	0	0	0	0	0	0	0	0	3090.56013052501
176	2016	0	49.5573563161	-109.8900703638	1162	3.42	136.4	-0.724171861437468	0.68961954373567	28.724	6.0092	-26.6975	1460.68692	0.76471	63.0886333333333	75.9986333333333	12.60965	220	0	0	0	0	0	0	0	0	0	0	0	0	0	0	0	0	3090.56013052501
176	2017	0	49.5573563161	-109.8900703638	1162	3.42	136.4	-0.724171861437468	0.68961954373567	32.2855	5.0939	-28.2977	1524.209154	0.64688	65.4021333333333	83.2542666666667	12.67565	207	0	0	0	0	0	0	0	0	0	0	0	0	0	0	0	0	3090.56013052501
176	2018	0	49.5573563161	-109.8900703638	1162	3.42	136.4	-0.724171861437468	0.68961954373567	37.6142	0.0269	-31.8774	1649.777502	0.52131	66.678	39.716	12.94775	209	0	0	0	0	0	0	0	0	0	0	0	0	0	0	0	0	3090.56013052501
187	2006	0	49.5582563161	-109.8997653638	1201	11.06	323.8	0.806960312143802	-0.590605667619925	33.8577	3.8975	-33.8888	1536.224499	0.3564	68.06	41.8792	12.91675	207	0	2.03000243470558	7.23432723405267	0	0	0	0	0	0	0	0	0	0	0	0	0	2503.87647408684
187	2007	0	49.5582563161	-109.8997653638	1201	11.06	323.8	0.806960312143802	-0.590605667619925	35.4605	3.136	-32.1683	1557.018726	0.43958	69.3852333333333	58.6038	12.7358	208	0	1.62400194776444	5.78746178724214	0	0	0	0	0	0	0	0	0	0	0	0	0	2503.87647408684
187	2008	0	49.5582563161	-109.8997653638	1201	11.06	323.8	0.806960312143802	-0.590605667619925	32.6765	3.2869	-36.8833	1281.595822	0.42593	64.8196	82.1337	13.4143	220	0	1.2180014608233	4.3405963404316	0	0	0	0	0	0	0	0	0	0	0	0	0	2503.87647408684
187	2009	0	49.5582563161	-109.8997653638	1201	11.06	323.8	0.806960312143802	-0.590605667619925	29.1099	2.4457	-33.1345	1282.606724	0.32824	62.2924	92.8444666666667	12.0898	222	0	0.812000973882164	2.89373089362107	0	0	0	0	0	0	0	0	0	0	0	0	0	2503.87647408684
187	2010	0	49.5582563161	-109.8997653638	1201	11.06	323.8	0.806960312143802	-0.590605667619925	31.0016	1.9506	-30.5215	1253.899368	0.45109	65.4992	95.0732333333333	12.0105	222	0	0.406000486941025	1.44686544681053	0	0	0	0	0	0	0	0	0	0	0	0	0	2503.87647408684
187	2011	0	49.5582563161	-109.8997653638	1201	11.06	323.8	0.806960312143802	-0.590605667619925	32.0513	4.2218	-33.0133	1236.830185	0.40706	72.9139666666667	94.9019333333333	12.5918	217	0	0	0	0	0	0	0	0	0	0	0	0	0	0	0	0	2503.87647408684
187	2012	0	49.5582563161	-109.8997653638	1201	11.06	323.8	0.806960312143802	-0.590605667619925	32.2468	3.5114	-33.8534	1607.446004	0.42078	63.4594333333333	85.1277666666667	12.0975	211	0	0	0	0	0	0	0	0	0	0	0	0	0	0	0	0	2503.87647408684
187	2013	0	49.5582563161	-109.8997653638	1201	11.06	323.8	0.806960312143802	-0.590605667619925	30.736	3.5296	-34.2505	1408.364539	0.68802	65.982	67.9924333333333	11.8733	217	0	0	0	0	0	0	0	0	0	0	0	0	0	0	0	0	2503.87647408684
187	2014	0	49.5582563161	-109.8997653638	1201	11.06	323.8	0.806960312143802	-0.590605667619925	31.4825	1.502	-32.7473	1411.08135	0.37143	64.9331333333333	73.9296333333333	12.5049	218	0	0	0	0	0	0	0	0	0	0	0	0	0	0	0	0	2503.87647408684
187	2015	0	49.5582563161	-109.8997653638	1201	11.06	323.8	0.806960312143802	-0.590605667619925	34.1974	0.8447	-28.2125	1514.422158	0.4973	58.7604333333333	75.7580666666667	12.95685	210	0	0	0	0	0	0	0	0	0	0	0	0	0	0	0	0	2503.87647408684
187	2016	0	49.5582563161	-109.8997653638	1201	11.06	323.8	0.806960312143802	-0.590605667619925	27.8585	5.5868	-27.2909	1415.622535	0.76904	63.1496333333333	86.4311333333333	12.5651	220	0	0	0	0	0	0	0	0	0	0	0	0	0	0	0	0	2503.87647408684
187	2017	0	49.5582563161	-109.8997653638	1201	11.06	323.8	0.806960312143802	-0.590605667619925	32.2201	5.0426	-28.9945	1484.48039	0.5602	65.7093	84.5525666666667	13.18355	208	0	0	0	0	0	0	0	0	0	0	0	0	0	0	0	0	2503.87647408684
187	2018	0	49.5582563161	-109.8997653638	1201	11.06	323.8	0.806960312143802	-0.590605667619925	37.0063	0.0436	-30.6717	1612.245356	0.52594	66.6898666666667	42.0186	13.31545	210	0	0	0	0	0	0	0	0	0	0	0	0	0	0	0	0	2503.87647408684
188	2006	0	49.5582563161	-109.8983803638	1211	7.04	341	0.945518575599317	-0.325568154457158	33.7846	3.8599	-33.8795	1526.515556	0.35518	68.0573333333333	42.5059666666667	12.888	207	0	1.40914782776917	3.25325799826533	0	0	0	0	0	0	0	0	0	0	0	0	0	2574.05343816838
188	2007	0	49.5582563161	-109.8983803638	1211	7.04	341	0.945518575599317	-0.325568154457158	35.3553	3.0376	-32.0185	1546.770336	0.43849	69.3929666666667	58.6511666666667	12.7073	208	0	1.12731826221534	2.60260639861235	0	0	0	0	0	0	0	0	0	0	0	0	0	2574.05343816838
188	2008	0	49.5582563161	-109.8983803638	1211	7.04	341	0.945518575599317	-0.325568154457158	32.613	3.2526	-36.8413	1272.296834	0.42824	64.8346666666667	82.9202333333333	13.38275	220	0	0.845488696661505	1.95195479895915	0	0	0	0	0	0	0	0	0	0	0	0	0	2574.05343816838
188	2009	0	49.5582563161	-109.8983803638	1211	7.04	341	0.945518575599317	-0.325568154457158	29.013	2.404	-33.1005	1274.025134	0.32629	62.3232333333333	94.2685	12.06185	222	0	0.56365913110767	1.30130319930618	0	0	0	0	0	0	0	0	0	0	0	0	0	2574.05343816838
188	2010	0	49.5582563161	-109.8983803638	1211	7.04	341	0.945518575599317	-0.325568154457158	30.9228	1.9146	-30.455	1245.266086	0.45041	65.5051666666667	95.1373666666667	11.9773	222	0	0.281829565553835	0.650651599652974	0	0	0	0	0	0	0	0	0	0	0	0	0	2574.05343816838
188	2011	0	49.5582563161	-109.8983803638	1211	7.04	341	0.945518575599317	-0.325568154457158	31.9531	4.1821	-32.9581	1227.499618	0.40676	72.9348333333333	94.9798333333333	12.5661	217	0	0	0	0	0	0	0	0	0	0	0	0	0	0	0	0	2574.05343816838
188	2012	0	49.5582563161	-109.8983803638	1211	7.04	341	0.945518575599317	-0.325568154457158	32.1765	3.4851	-33.8246	1597.478082	0.41971	63.4673666666667	86.3193666666667	12.07395	212	0	0	0	0	0	0	0	0	0	0	0	0	0	0	0	0	2574.05343816838
188	2013	0	49.5582563161	-109.8983803638	1211	7.04	341	0.945518575599317	-0.325568154457158	30.669	3.4893	-34.1879	1399.418377	0.68721	65.9951	69.6281666666667	11.84715	218	0	0	0	0	0	0	0	0	0	0	0	0	0	0	0	0	2574.05343816838
188	2014	0	49.5582563161	-109.8983803638	1211	7.04	341	0.945518575599317	-0.325568154457158	31.3956	1.463	-32.7444	1402.022827	0.37191	64.9169666666667	76.1386666666667	12.47235	218	0	0	0	0	0	0	0	0	0	0	0	0	0	0	0	0	2574.05343816838
188	2015	0	49.5582563161	-109.8983803638	1211	7.04	341	0.945518575599317	-0.325568154457158	34.1293	0.8444	-28.1947	1505.668202	0.49789	58.7305	79.5842333333333	12.9249	210	0	0	0	0	0	0	0	0	0	0	0	0	0	0	0	0	2574.05343816838
188	2016	0	49.5582563161	-109.8983803638	1211	7.04	341	0.945518575599317	-0.325568154457158	27.794	5.5689	-27.4556	1409.4269	0.77082	63.1451	88.5690333333333	12.53685	220	0	0	0	0	0	0	0	0	0	0	0	0	0	0	0	0	2574.05343816838
188	2017	0	49.5582563161	-109.8983803638	1211	7.04	341	0.945518575599317	-0.325568154457158	32.2336	4.9947	-29.1648	1479.934955	0.54856	65.7918	84.8089666666667	13.3299	208	0	0	0	0	0	0	0	0	0	0	0	0	0	0	0	0	2574.05343816838
188	2018	0	49.5582563161	-109.8983803638	1211	7.04	341	0.945518575599317	-0.325568154457158	36.938	0.0758	-30.5216	1607.258954	0.52231	66.6879	42.1460666666667	13.45005	210	0	0	0	0	0	0	0	0	0	0	0	0	0	0	0	0	2574.05343816838
189	2006	0	49.5582563161	-109.8969953638	1211	5.26	93	-0.052335956242944	0.998629534754574	33.8766	3.8618	-33.8758	1533.24162	0.35313	68.06	42.1315333333333	12.88215	207	0	1.7422239454686	6.05869089360795	0	0	0	0	0	0	0	0	0	0	0	0	0	2645.66275231062
189	2007	0	49.5582563161	-109.8969953638	1211	5.26	93	-0.052335956242944	0.998629534754574	35.4168	3.044	-32.0165	1553.042831	0.43804	69.3990666666667	58.3092333333333	12.70125	208	0	1.39377915637488	4.84695271488636	0	0	0	0	0	0	0	0	0	0	0	0	0	2645.66275231062
189	2008	0	49.5582563161	-109.8969953638	1211	5.26	93	-0.052335956242944	0.998629534754574	32.6979	3.2565	-36.8352	1278.668092	0.4274	64.8380333333333	82.3721333333333	13.37595	220	0	1.04533436728116	3.63521453616477	0	0	0	0	0	0	0	0	0	0	0	0	0	2645.66275231062
189	2009	0	49.5582563161	-109.8969953638	1211	5.26	93	-0.052335956242944	0.998629534754574	29.0615	2.4062	-33.1007	1280.700782	0.32348	62.3298	93.1971	12.05575	222	0	0.696889578187438	2.42347635744318	0	0	0	0	0	0	0	0	0	0	0	0	0	2645.66275231062
189	2010	0	49.5582563161	-109.8969953638	1211	5.26	93	-0.052335956242944	0.998629534754574	31.024	1.9126	-30.4476	1251.39421	0.45002	65.5050666666667	95.1109666666667	11.97005	222	0	0.348444789093719	1.21173817872159	0	0	0	0	0	0	0	0	0	0	0	0	0	2645.66275231062
189	2011	0	49.5582563161	-109.8969953638	1211	5.26	93	-0.052335956242944	0.998629534754574	31.9918	4.1829	-32.9563	1232.880828	0.40549	72.9387333333333	94.9490666666667	12.56055	217	0	0	0	0	0	0	0	0	0	0	0	0	0	0	0	0	2645.66275231062
189	2012	0	49.5582563161	-109.8969953638	1211	5.26	93	-0.052335956242944	0.998629534754574	32.2785	3.4866	-33.8225	1604.439285	0.41933	63.4697666666667	85.6039	12.06855	212	0	0	0	0	0	0	0	0	0	0	0	0	0	0	0	0	2645.66275231062
189	2013	0	49.5582563161	-109.8969953638	1211	5.26	93	-0.052335956242944	0.998629534754574	30.7578	3.4875	-34.183	1405.322373	0.68546	65.9974	68.6778333333333	11.84155	217	0	0	0	0	0	0	0	0	0	0	0	0	0	0	0	0	2645.66275231062
189	2014	0	49.5582563161	-109.8969953638	1211	5.26	93	-0.052335956242944	0.998629534754574	31.4529	1.4623	-32.7502	1407.896475	0.37145	64.9132	74.7146	12.46545	218	0	0	0	0	0	0	0	0	0	0	0	0	0	0	0	0	2645.66275231062
189	2015	0	49.5582563161	-109.8969953638	1211	5.26	93	-0.052335956242944	0.998629534754574	34.2324	0.8525	-28.2	1513.083959	0.49675	58.7237	77.3265333333333	12.91775	210	0	0	0	0	0	0	0	0	0	0	0	0	0	0	0	0	2645.66275231062
189	2016	0	49.5582563161	-109.8969953638	1211	5.26	93	-0.052335956242944	0.998629534754574	27.8613	5.5719	-27.4478	1416.631124	0.77099	63.136	87.3897333333333	12.52975	220	0	0	0	0	0	0	0	0	0	0	0	0	0	0	0	0	2645.66275231062
189	2017	0	49.5582563161	-109.8969953638	1211	5.26	93	-0.052335956242944	0.998629534754574	32.2867	4.9936	-29.1568	1485.802492	0.54862	65.7893	84.6955333333333	13.32805	208	0	0	0	0	0	0	0	0	0	0	0	0	0	0	0	0	2645.66275231062
189	2018	0	49.5582563161	-109.8969953638	1211	5.26	93	-0.052335956242944	0.998629534754574	37.0435	0.0773	-30.518	1613.284395	0.52234	66.6826	41.8396333333333	13.44565	210	0	0	0	0	0	0	0	0	0	0	0	0	0	0	0	0	2645.66275231062
190	2006	0	49.5582563161	-109.8956103638	1188	10.6	117.2	-0.457097927058694	0.889416373291297	34.136	3.9549	-33.8844	1562.121229	0.35307	68.0753333333333	40.4724666666667	12.932	207	0	2.07215972334961	8.71994711156594	0	0	0	0	0	0	0	0	0	0	0	0	0	2719.58735919892
190	2007	0	49.5582563161	-109.8956103638	1188	10.6	117.2	-0.457097927058694	0.889416373291297	35.6836	3.1923	-32.189	1581.335751	0.43908	69.4008333333333	56.8546333333333	12.74995	207	0	1.65772777867971	6.97595768925248	0	0	0	0	0	0	0	0	0	0	0	0	0	2719.58735919892
190	2008	0	49.5582563161	-109.8956103638	1188	10.6	117.2	-0.457097927058694	0.889416373291297	32.9324	3.349	-36.9099	1306.187673	0.42195	64.8131	79.5384666666667	13.4291	219	0	1.2432958340097	5.23196826693948	0	0	0	0	0	0	0	0	0	0	0	0	0	2719.58735919892
190	2009	0	49.5582563161	-109.8956103638	1188	10.6	117.2	-0.457097927058694	0.889416373291297	29.3136	2.5096	-33.1795	1307.282113	0.3243	62.2778666666667	86.9187	12.10315	222	0	0.8288638893398	3.48797884462647	0	0	0	0	0	0	0	0	0	0	0	0	0	2719.58735919892
190	2010	0	49.5582563161	-109.8956103638	1188	10.6	117.2	-0.457097927058694	0.889416373291297	31.2985	1.988	-30.5769	1277.742004	0.45129	65.4902	94.9412333333333	12.02605	221	0	0.414431944669786	1.74398942231301	0	0	0	0	0	0	0	0	0	0	0	0	0	2719.58735919892
190	2011	0	49.5582563161	-109.8956103638	1188	10.6	117.2	-0.457097927058694	0.889416373291297	32.2356	4.2765	-33.0787	1259.483097	0.40449	72.9019666666667	94.7200333333333	12.60395	216	0	0	0	0	0	0	0	0	0	0	0	0	0	0	0	0	2719.58735919892
190	2012	0	49.5582563161	-109.8956103638	1188	10.6	117.2	-0.457097927058694	0.889416373291297	32.5408	3.5479	-33.8785	1634.040121	0.42094	63.459	82.0105	12.10705	211	0	0	0	0	0	0	0	0	0	0	0	0	0	0	0	0	2719.58735919892
190	2013	0	49.5582563161	-109.8956103638	1188	10.6	117.2	-0.457097927058694	0.889416373291297	31.0028	3.5736	-34.3141	1431.736082	0.68432	65.9734666666667	63.9834333333333	11.88585	217	0	0	0	0	0	0	0	0	0	0	0	0	0	0	0	0	2719.58735919892
190	2014	0	49.5582563161	-109.8956103638	1188	10.6	117.2	-0.457097927058694	0.889416373291297	31.6923	1.5495	-32.7722	1434.570937	0.37006	64.939	69.2306333333333	12.5204	217	0	0	0	0	0	0	0	0	0	0	0	0	0	0	0	0	2719.58735919892
190	2015	0	49.5582563161	-109.8956103638	1188	10.6	117.2	-0.457097927058694	0.889416373291297	34.4924	0.8775	-28.2568	1541.389425	0.49427	58.7708333333333	67.6466333333333	12.96955	210	0	0	0	0	0	0	0	0	0	0	0	0	0	0	0	0	2719.58735919892
190	2016	0	49.5582563161	-109.8956103638	1188	10.6	117.2	-0.457097927058694	0.889416373291297	28.0829	5.6219	-27.0223	1439.142645	0.76762	63.1200666666667	82.1628333333333	12.57305	220	0	0	0	0	0	0	0	0	0	0	0	0	0	0	0	0	2719.58735919892
190	2017	0	49.5582563161	-109.8956103638	1188	10.6	117.2	-0.457097927058694	0.889416373291297	32.289	5.1031	-28.722	1502.387612	0.5787	65.5974666666667	84.0244666666667	12.99845	207	0	0	0	0	0	0	0	0	0	0	0	0	0	0	0	0	2719.58735919892
190	2018	0	49.5582563161	-109.8956103638	1188	10.6	117.2	-0.457097927058694	0.889416373291297	37.3063	0.0109	-30.8441	1630.823618	0.52893	66.6748666666667	40.9351	13.17615	209	0	0	0	0	0	0	0	0	0	0	0	0	0	0	0	0	2719.58735919892
191	2006	0	49.5582563161	-109.8942253638	1173	7.64	123.5	-0.551936985312058	0.833885822067168	34.3262	4.0163	-33.8869	1582.617241	0.35359	68.0869666666667	39.3271	12.9671	206	0	3.64611864572316	20.185469432321	0	0	0	0	0	0	0	0	0	0	0	0	0	2794.62274915716
191	2007	0	49.5582563161	-109.8942253638	1173	7.64	123.5	-0.551936985312058	0.833885822067168	35.8949	3.2407	-32.2203	1600.900606	0.44039	69.4029333333333	55.0402	12.78425	207	0	2.91689491657849	16.1483755458567	0	0	0	0	0	0	0	0	0	0	0	0	0	2794.62274915716
191	2008	0	49.5582563161	-109.8942253638	1173	7.64	123.5	-0.551936985312058	0.833885822067168	33.1036	3.4118	-36.9535	1325.725694	0.41908	64.7959	77.1774	13.4665	219	0	2.18767118743381	12.1112816593923	0	0	0	0	0	0	0	0	0	0	0	0	0	2794.62274915716
191	2009	0	49.5582563161	-109.8942253638	1173	7.64	123.5	-0.551936985312058	0.833885822067168	29.5214	2.5787	-33.2309	1326.363038	0.32614	62.2418	81.8014666666667	12.1365	221	0	1.45844745828913	8.07418777292787	0	0	0	0	0	0	0	0	0	0	0	0	0	2794.62274915716
191	2010	0	49.5582563161	-109.8942253638	1173	7.64	123.5	-0.551936985312058	0.833885822067168	31.5029	2.0357	-30.6584	1296.599822	0.45209	65.4790666666667	94.8040666666667	12.06545	221	0	0.729223729144678	4.03709388646348	0	0	0	0	0	0	0	0	0	0	0	0	0	2794.62274915716
191	2011	0	49.5582563161	-109.8942253638	1173	7.64	123.5	-0.551936985312058	0.833885822067168	32.4296	4.3374	-33.1592	1278.285454	0.40416	72.8762	94.4309	12.6345	216	0	0	0	0	0	0	0	0	0	0	0	0	0	0	0	0	2794.62274915716
191	2012	0	49.5582563161	-109.8942253638	1173	7.64	123.5	-0.551936985312058	0.833885822067168	32.7359	3.5716	-33.909	1654.743578	0.42184	63.4518	79.3401	12.13395	211	0	0	0	0	0	0	0	0	0	0	0	0	0	0	0	0	2794.62274915716
191	2013	0	49.5582563161	-109.8942253638	1173	7.64	123.5	-0.551936985312058	0.833885822067168	31.1825	3.6286	-34.4024	1450.642928	0.68415	65.9566666666667	60.6956666666667	11.917	216	0	0	0	0	0	0	0	0	0	0	0	0	0	0	0	0	2794.62274915716
191	2014	0	49.5582563161	-109.8942253638	1173	7.64	123.5	-0.551936985312058	0.833885822067168	31.8965	1.6058	-32.7823	1453.63499	0.36917	64.9563333333333	65.7699	12.55765	217	0	0	0	0	0	0	0	0	0	0	0	0	0	0	0	0	2794.62274915716
191	2015	0	49.5582563161	-109.8942253638	1173	7.64	123.5	-0.551936985312058	0.833885822067168	34.6859	0.8931	-28.2934	1561.541454	0.4929	58.8002666666667	61.9188666666667	13.00375	209	0	0	0	0	0	0	0	0	0	0	0	0	0	0	0	0	2794.62274915716
191	2016	0	49.5582563161	-109.8942253638	1173	7.64	123.5	-0.551936985312058	0.833885822067168	28.2421	5.6535	-26.7118	1455.075765	0.76565	63.1108333333333	78.6798666666667	12.6014	220	0	0	0	0	0	0	0	0	0	0	0	0	0	0	0	0	2794.62274915716
191	2017	0	49.5582563161	-109.8942253638	1173	7.64	123.5	-0.551936985312058	0.833885822067168	32.3308	5.178	-28.4135	1515.352894	0.59886	65.4831666666667	83.4818666666667	12.80665	207	0	0	0	0	0	0	0	0	0	0	0	0	0	0	0	0	2794.62274915716
191	2018	0	49.5582563161	-109.8942253638	1173	7.64	123.5	-0.551936985312058	0.833885822067168	37.5034	-0.0291	-31.0475	1644.487593	0.53151	66.6807	40.0315666666667	13.04435	209	0	0	0	0	0	0	0	0	0	0	0	0	0	0	0	0	2794.62274915716
192	2006	0	49.5582563161	-109.8928403638	1173	7.64	123.5	-0.551936985312058	0.833885822067168	34.3264	4.0183	-33.8834	1582.565708	0.35342	68.0896	39.3672666666667	12.9616	206	0	4.38627851296474	25.5176626805005	0	0	0	0	0	0	0	0	0	0	0	0	0	2871.72607730249
192	2007	0	49.5582563161	-109.8928403638	1173	7.64	123.5	-0.551936985312058	0.833885822067168	35.8959	3.2475	-32.2191	1600.868404	0.44029	69.409	55.1338	12.7786	207	0	3.50902281037179	20.4141301444015	0	0	0	0	0	0	0	0	0	0	0	0	0	2871.72607730249
192	2008	0	49.5582563161	-109.8928403638	1173	7.64	123.5	-0.551936985312058	0.833885822067168	33.1062	3.4155	-36.9474	1325.786049	0.41948	64.7990666666667	77.1432666666667	13.46005	219	0	2.63176710777884	15.3105976083007	0	0	0	0	0	0	0	0	0	0	0	0	0	2871.72607730249
192	2009	0	49.5582563161	-109.8928403638	1173	7.64	123.5	-0.551936985312058	0.833885822067168	29.5184	2.5807	-33.2311	1326.460774	0.32595	62.2480666666667	81.6972333333333	12.13085	221	0	1.75451140518567	10.2070650721998	0	0	0	0	0	0	0	0	0	0	0	0	0	2871.72607730249
192	2010	0	49.5582563161	-109.8928403638	1173	7.64	123.5	-0.551936985312058	0.833885822067168	31.4994	2.0335	-30.6517	1296.738123	0.45201	65.4788333333333	94.8034333333333	12.05865	221	0	0.87725570259272	5.10353253609901	0	0	0	0	0	0	0	0	0	0	0	0	0	2871.72607730249
192	2011	0	49.5582563161	-109.8928403638	1173	7.64	123.5	-0.551936985312058	0.833885822067168	32.4252	4.3381	-33.1578	1278.235899	0.40412	72.8799666666667	94.4314333333333	12.6293	216	0	0	0	0	0	0	0	0	0	0	0	0	0	0	0	0	2871.72607730249
192	2012	0	49.5582563161	-109.8928403638	1173	7.64	123.5	-0.551936985312058	0.833885822067168	32.7359	3.5737	-33.9068	1654.584978	0.4217	63.4541666666667	79.3403333333333	12.1288	211	0	0	0	0	0	0	0	0	0	0	0	0	0	0	0	0	2871.72607730249
192	2013	0	49.5582563161	-109.8928403638	1173	7.64	123.5	-0.551936985312058	0.833885822067168	31.1841	3.6265	-34.3979	1450.697438	0.68368	65.9588333333333	60.6901333333333	11.9117	216	0	0	0	0	0	0	0	0	0	0	0	0	0	0	0	0	2871.72607730249
192	2014	0	49.5582563161	-109.8928403638	1173	7.64	123.5	-0.551936985312058	0.833885822067168	31.8953	1.6051	-32.7877	1453.702337	0.3693	64.9526	65.6829666666667	12.5513	217	0	0	0	0	0	0	0	0	0	0	0	0	0	0	0	0	2871.72607730249
192	2015	0	49.5582563161	-109.8928403638	1173	7.64	123.5	-0.551936985312058	0.833885822067168	34.6864	0.9009	-28.2986	1561.888895	0.49294	58.7935	61.8931333333333	12.9969	209	0	0	0	0	0	0	0	0	0	0	0	0	0	0	0	0	2871.72607730249
192	2016	0	49.5582563161	-109.8928403638	1173	7.64	123.5	-0.551936985312058	0.833885822067168	28.2455	5.6566	-26.6992	1455.518223	0.76589	63.1024333333333	78.7270666666667	12.5944	220	0	0	0	0	0	0	0	0	0	0	0	0	0	0	0	0	2871.72607730249
192	2017	0	49.5582563161	-109.8928403638	1173	7.64	123.5	-0.551936985312058	0.833885822067168	32.3285	5.1777	-28.4013	1515.435541	0.59941	65.4808	83.4803333333333	12.8051	207	0	0	0	0	0	0	0	0	0	0	0	0	0	0	0	0	2871.72607730249
192	2018	0	49.5582563161	-109.8928403638	1173	7.64	123.5	-0.551936985312058	0.833885822067168	37.5036	-0.0266	-31.0416	1644.547864	0.53146	66.6741	40.0569666666667	13.03935	209	0	0	0	0	0	0	0	0	0	0	0	0	0	0	0	0	2871.72607730249
193	2006	0	49.5582563161	-109.8914553638	1166	3.39	118.6	-0.478691857940607	0.877982975427981	34.3837	4.0481	-33.8822	1589.737743	0.35428	68.0966333333333	38.8471	12.97635	206	0.075994129402439	4.67445405323406	27.523680567725	0.394733065094272	0	0	0	0	0	0	0	0	0	0	0	0	2949.6698502136
193	2007	0	49.5582563161	-109.8914553638	1166	3.39	118.6	-0.478691857940607	0.877982975427981	35.9754	3.2738	-32.2344	1607.79752	0.44096	69.413	54.3006	12.79285	207	0.061694664203138	3.73956324258734	22.0189444541793	0.32401110875827	0	0	0	0	0	0	0	0	0	0	0	0	2949.6698502136
193	2008	0	49.5582563161	-109.8914553638	1166	3.39	118.6	-0.478691857940607	0.877982975427981	33.1592	3.4471	-36.9637	1332.742018	0.41883	64.7921333333333	76.0166333333333	13.47545	218	0.047395199003837	2.80467243194039	16.5142083406354	0.253289152422269	0	0	0	0	0	0	0	0	0	0	0	0	2949.6698502136
193	2009	0	49.5582563161	-109.8914553638	1166	3.39	118.6	-0.478691857940607	0.877982975427981	29.5981	2.6142	-33.2552	1333.17586	0.32776	62.2334	79.4646666666667	12.1446	221	0.033095733804537	1.86978162129344	11.0094722270896	0.182567196086268	0	0	0	0	0	0	0	0	0	0	0	0	2949.6698502136
193	2010	0	49.5582563161	-109.8914553638	1166	3.39	118.6	-0.478691857940607	0.877982975427981	31.558	2.0544	-30.6863	1303.568812	0.45239	65.4730333333333	94.7398666666667	12.07485	220	0.018796268605236	0.934890810646721	5.50473611354391	0.111845239750267	0	0	0	0	0	0	0	0	0	0	0	0	2949.6698502136
193	2011	0	49.5582563161	-109.8914553638	1166	3.39	118.6	-0.478691857940607	0.877982975427981	32.5001	4.3668	-33.195	1285.108886	0.40436	72.8691	94.3022	12.64185	216	0.004496803405935	0	0	0.041123283414294	0	0	0	0	0	0	0	0	0	0	0	0	2949.6698502136
193	2012	0	49.5582563161	-109.8914553638	1166	3.39	118.6	-0.478691857940607	0.877982975427981	32.7924	3.5851	-33.9184	1661.673616	0.42209	63.4517666666667	77.8982	12.13955	210	0	0	0	0	0	0	0	0	0	0	0	0	0	0	0	0	2949.6698502136
193	2013	0	49.5582563161	-109.8914553638	1166	3.39	118.6	-0.478691857940607	0.877982975427981	31.2388	3.6509	-34.438	1457.520207	0.6839	65.9515333333333	58.6881666666667	11.9245	216	0	0	0	0	0	0	0	0	0	0	0	0	0	0	0	0	2949.6698502136
193	2014	0	49.5582563161	-109.8914553638	1166	3.39	118.6	-0.478691857940607	0.877982975427981	31.9718	1.631	-32.7936	1460.633707	0.36911	64.9591333333333	63.3493333333333	12.5663	216	0	0	0	0	0	0	0	0	0	0	0	0	0	0	0	0	2949.6698502136
193	2015	0	49.5582563161	-109.8914553638	1166	3.39	118.6	-0.478691857940607	0.877982975427981	34.742	0.9115	-28.3179	1569.030448	0.49268	58.8038333333333	58.5486333333333	13.01	209	0	0	0	0	0	0	0	0	0	0	0	0	0	0	0	0	2949.6698502136
193	2016	0	49.5582563161	-109.8914553638	1166	3.39	118.6	-0.478691857940607	0.877982975427981	28.6561	5.9938	-26.7946	1454.094873	0.76513	63.0948333333333	76.9542333333333	12.6046	220	0	0	0	0	0	0	0	0	0	0	0	0	0	0	0	0	2949.6698502136
193	2017	0	49.5582563161	-109.8914553638	1166	3.39	118.6	-0.478691857940607	0.877982975427981	32.2616	5.072	-28.394	1518.619529	0.61687	65.4296	83.4334	12.7213	207	0	0	0	0	0	0	0	0	0	0	0	0	0	0	0	0	2949.6698502136
193	2018	0	49.5582563161	-109.8914553638	1166	3.39	118.6	-0.478691857940607	0.877982975427981	37.5315	0.0323	-31.8048	1644.311127	0.52037	66.6761333333333	40.0392333333333	12.98135	209	0	0	0	0	0	0	0	0	0	0	0	0	0	0	0	0	2949.6698502136
194	2006	0	49.5582563161	-109.8900703638	1164	2.28	88.1	0.033155178388527	0.999450215941757	34.3623	4.058	-33.8794	1588.906487	0.35487	68.1005666666667	38.9008333333333	12.97685	206	0.419550930143259	4.71767959626982	27.5300501033798	4.72106088458622	0	0	0	0	0	0	0	0	0	0	0	0	3029.47470252646
194	2007	0	49.5582563161	-109.8900703638	1164	2.28	88.1	0.033155178388527	0.999450215941757	35.963	3.2861	-32.2381	1607.021783	0.44116	69.4184333333333	54.3498333333333	12.7931	207	0.33807945943181	3.77414367701567	22.0240400827024	3.88813826103274	0	0	0	0	0	0	0	0	0	0	0	0	3029.47470252646
194	2008	0	49.5582563161	-109.8900703638	1164	2.28	88.1	0.033155178388527	0.999450215941757	33.1427	3.4588	-36.9641	1332.079236	0.41921	64.7922666666667	75.9321666666667	13.4755	218	0.256607988720333	2.83060775776175	16.5180300620268	3.05521563747925	0	0	0	0	0	0	0	0	0	0	0	0	3029.47470252646
194	2009	0	49.5582563161	-109.8900703638	1164	2.28	88.1	0.033155178388527	0.999450215941757	29.5887	2.6251	-33.2623	1332.406663	0.32875	62.2335333333333	79.3987	12.14465	221	0.175136518008856	1.88707183850761	11.0120200413512	2.22229301392576	0	0	0	0	0	0	0	0	0	0	0	0	3029.47470252646
194	2010	0	49.5582563161	-109.8900703638	1164	2.28	88.1	0.033155178388527	0.999450215941757	31.5298	2.0588	-30.6915	1303.109104	0.45251	65.4711333333333	94.7407	12.07485	220	0.093665047297407	0.943535919253691	5.5060100206756	1.38937039037228	0	0	0	0	0	0	0	0	0	0	0	0	3029.47470252646
194	2011	0	49.5582563161	-109.8900703638	1164	2.28	88.1	0.033155178388527	0.999450215941757	32.4932	4.3755	-33.2048	1284.728391	0.40467	72.8685666666667	94.2985333333333	12.64195	216	0.012193576585929	0	0	0.556447766818792	0	0	0	0	0	0	0	0	0	0	0	0	3029.47470252646
194	2012	0	49.5582563161	-109.8900703638	1164	2.28	88.1	0.033155178388527	0.999450215941757	32.767	3.5898	-33.92	1660.689592	0.42215	63.4527333333333	77.8819666666667	12.1391	210	0	0	0	0	0	0	0	0	0	0	0	0	0	0	0	0	3029.47470252646
194	2013	0	49.5582563161	-109.8900703638	1164	2.28	88.1	0.033155178388527	0.999450215941757	31.2199	3.6563	-34.4464	1456.987605	0.68393	65.9509333333333	58.6712666666667	11.92455	216	0	0	0	0	0	0	0	0	0	0	0	0	0	0	0	0	3029.47470252646
194	2014	0	49.5582563161	-109.8900703638	1164	2.28	88.1	0.033155178388527	0.999450215941757	31.9589	1.6378	-32.7989	1460.159012	0.3693	64.9584333333333	63.3391666666667	12.56625	216	0	0	0	0	0	0	0	0	0	0	0	0	0	0	0	0	3029.47470252646
194	2015	0	49.5582563161	-109.8900703638	1164	2.28	88.1	0.033155178388527	0.999450215941757	34.7164	0.9199	-28.327	1568.413679	0.49295	58.8019666666667	58.6154	13.009	209	0	0	0	0	0	0	0	0	0	0	0	0	0	0	0	0	3029.47470252646
194	2016	0	49.5582563161	-109.8900703638	1164	2.28	88.1	0.033155178388527	0.999450215941757	28.6479	6.0026	-26.744	1453.430636	0.76511	63.0868666666667	76.9913	12.6026	220	0	0	0	0	0	0	0	0	0	0	0	0	0	0	0	0	3029.47470252646
194	2017	0	49.5582563161	-109.8900703638	1164	2.28	88.1	0.033155178388527	0.999450215941757	32.2279	5.0823	-28.3441	1517.610514	0.64141	65.4137333333333	83.4404333333333	12.697	207	0	0	0	0	0	0	0	0	0	0	0	0	0	0	0	0	3029.47470252646
194	2018	0	49.5582563161	-109.8900703638	1164	2.28	88.1	0.033155178388527	0.999450215941757	37.5025	0.0314	-31.8333	1643.067163	0.52074	66.6721	40.1012333333333	12.9618	209	0	0	0	0	0	0	0	0	0	0	0	0	0	0	0	0	3029.47470252646
205	2006	0	49.5591563161	-109.8997653638	1183	9.41	326.8	0.836764313458962	-0.54756322349255	34.0409	3.9685	-33.8972	1557.322466	0.35707	68.0705	40.6089666666667	12.9589	207	0	1.90920054800915	6.30144199875622	0	0	0	0	0	0	0	0	0	0	0	0	0	2432.20739220171
205	2007	0	49.5591563161	-109.8997653638	1183	9.41	326.8	0.836764313458962	-0.54756322349255	35.6529	3.1842	-32.2017	1576.988715	0.44035	69.3834333333333	56.7340666666667	12.7774	207	0	1.5273604384073	5.04115359900516	0	0	0	0	0	0	0	0	0	0	0	0	0	2432.20739220171
205	2008	0	49.5591563161	-109.8997653638	1183	9.41	326.8	0.836764313458962	-0.54756322349255	32.8409	3.3573	-36.9446	1301.493859	0.42189	64.7979333333333	79.7390666666667	13.4599	219	0	1.14552032880545	3.78086519925364	0	0	0	0	0	0	0	0	0	0	0	0	0	2432.20739220171
205	2009	0	49.5591563161	-109.8997653638	1183	9.41	326.8	0.836764313458962	-0.54756322349255	29.3083	2.5247	-33.1957	1301.914035	0.33014	62.2450666666667	87.9722666666667	12.1298	222	0	0.763680219203593	2.52057679950258	0	0	0	0	0	0	0	0	0	0	0	0	0	2432.20739220171
205	2010	0	49.5591563161	-109.8997653638	1183	9.41	326.8	0.836764313458962	-0.54756322349255	31.1975	2.0103	-30.6269	1273.120471	0.45216	65.4854	94.9399333333333	12.05855	221	0	0.38184010960174	1.26028839975106	0	0	0	0	0	0	0	0	0	0	0	0	0	2432.20739220171
205	2011	0	49.5591563161	-109.8997653638	1183	9.41	326.8	0.836764313458962	-0.54756322349255	32.2443	4.294	-33.1098	1256.49648	0.40669	72.879	94.6947666666667	12.62895	216	0	0	0	0	0	0	0	0	0	0	0	0	0	0	0	0	2432.20739220171
205	2012	0	49.5591563161	-109.8997653638	1183	9.41	326.8	0.836764313458962	-0.54756322349255	32.4315	3.5484	-33.8974	1629.050587	0.42211	63.4484666666667	82.4170333333333	12.1308	211	0	0	0	0	0	0	0	0	0	0	0	0	0	0	0	0	2432.20739220171
205	2013	0	49.5591563161	-109.8997653638	1183	9.41	326.8	0.836764313458962	-0.54756322349255	30.9087	3.5973	-34.3578	1427.758632	0.68793	65.9589666666667	64.4389333333333	11.91145	217	0	0	0	0	0	0	0	0	0	0	0	0	0	0	0	0	2432.20739220171
205	2014	0	49.5591563161	-109.8997653638	1183	9.41	326.8	0.836764313458962	-0.54756322349255	31.6702	1.57	-32.7587	1430.681711	0.37036	64.9549333333333	69.8654666666667	12.55065	217	0	0	0	0	0	0	0	0	0	0	0	0	0	0	0	0	2432.20739220171
205	2015	0	49.5591563161	-109.8997653638	1183	9.41	326.8	0.836764313458962	-0.54756322349255	34.3797	0.8592	-28.2539	1534.802455	0.49568	58.7996333333333	68.5571333333333	13.0009	210	0	0	0	0	0	0	0	0	0	0	0	0	0	0	0	0	2432.20739220171
205	2016	0	49.5591563161	-109.8997653638	1183	9.41	326.8	0.836764313458962	-0.54756322349255	28.0157	5.6232	-26.9682	1431.544567	0.76634	63.1438333333333	82.5247666666667	12.6036	220	0	0	0	0	0	0	0	0	0	0	0	0	0	0	0	0	2432.20739220171
205	2017	0	49.5591563161	-109.8997653638	1183	9.41	326.8	0.836764313458962	-0.54756322349255	32.2272	5.1283	-28.6673	1496.795234	0.58305	65.565	84.0184666666667	12.9373	207	0	0	0	0	0	0	0	0	0	0	0	0	0	0	0	0	2432.20739220171
205	2018	0	49.5591563161	-109.8997653638	1183	9.41	326.8	0.836764313458962	-0.54756322349255	37.1901	-0.0086	-30.9257	1625.013262	0.52843	66.6942	41.1012666666667	13.1465	209	0	0	0	0	0	0	0	0	0	0	0	0	0	0	0	0	2432.20739220171
206	2006	0	49.5591563161	-109.8983803638	1192	9.72	323.7	0.805928282248516	-0.592013178799219	33.9682	3.9349	-33.8896	1548.092336	0.35626	68.068	41.2336666666667	12.93	207	0	1.25579496372774	2.0513854166926	0	0	0	0	0	0	0	0	0	0	0	0	0	2504.3921187014
206	2007	0	49.5591563161	-109.8983803638	1192	9.72	323.7	0.805928282248516	-0.592013178799219	35.5753	3.1665	-32.1821	1568.290481	0.44018	69.3916333333333	57.7336	12.74865	207	0	1.00463597098218	1.64110833335405	0	0	0	0	0	0	0	0	0	0	0	0	0	2504.3921187014
206	2008	0	49.5591563161	-109.8983803638	1192	9.72	323.7	0.805928282248516	-0.592013178799219	32.7784	3.3261	-36.9079	1292.903454	0.42416	64.8128	80.8528	13.42815	219	0	0.75347697823662	1.23083125001563	0	0	0	0	0	0	0	0	0	0	0	0	0	2504.3921187014
206	2009	0	49.5591563161	-109.8983803638	1192	9.72	323.7	0.805928282248516	-0.592013178799219	29.2198	2.4867	-33.1651	1293.70295	0.32856	62.2758333333333	90.2763666666667	12.10165	222	0	0.502317985491061	0.820554166677084	0	0	0	0	0	0	0	0	0	0	0	0	0	2504.3921187014
206	2010	0	49.5591563161	-109.8983803638	1192	9.72	323.7	0.805928282248516	-0.592013178799219	31.1165	1.978	-30.567	1264.854199	0.45148	65.4913666666667	95.0053	12.0251	222	0	0.251158992745502	0.410277083338542	0	0	0	0	0	0	0	0	0	0	0	0	0	2504.3921187014
206	2011	0	49.5591563161	-109.8983803638	1192	9.72	323.7	0.805928282248516	-0.592013178799219	32.1549	4.2585	-33.0596	1247.720094	0.40668	72.8999	94.8123333333333	12.60315	217	0	0	1.13686837721616E-13	0	0	0	0	0	0	0	0	0	0	0	0	0	2504.3921187014
206	2012	0	49.5591563161	-109.8983803638	1192	9.72	323.7	0.805928282248516	-0.592013178799219	32.3599	3.5371	-33.8741	1619.492438	0.42129	63.4563333333333	83.6670666666667	12.1071	211	0	0	0	0	0	0	0	0	0	0	0	0	0	0	0	0	2504.3921187014
206	2013	0	49.5591563161	-109.8983803638	1192	9.72	323.7	0.805928282248516	-0.592013178799219	30.8422	3.5608	-34.2984	1419.350471	0.6872	65.9721666666667	66.0250666666667	11.88515	217	0	0	0	0	0	0	0	0	0	0	0	0	0	0	0	0	2504.3921187014
206	2014	0	49.5591563161	-109.8983803638	1192	9.72	323.7	0.805928282248516	-0.592013178799219	31.5917	1.535	-32.7599	1422.170613	0.37096	64.9389666666667	71.5533333333333	12.51895	217	0	0	0	0	0	0	0	0	0	0	0	0	0	0	0	0	2504.3921187014
206	2015	0	49.5591563161	-109.8983803638	1192	9.72	323.7	0.805928282248516	-0.592013178799219	34.3104	0.8616	-28.2398	1526.440301	0.49643	58.7713	71.6242666666667	12.97005	210	0	0	0	0	0	0	0	0	0	0	0	0	0	0	0	0	2504.3921187014
206	2016	0	49.5591563161	-109.8983803638	1192	9.72	323.7	0.805928282248516	-0.592013178799219	27.9541	5.6087	-27.1274	1425.499282	0.76794	63.1368333333333	84.2345666666667	12.576	220	0	0	0	0	0	0	0	0	0	0	0	0	0	0	0	0	2504.3921187014
206	2017	0	49.5591563161	-109.8983803638	1192	9.72	323.7	0.805928282248516	-0.592013178799219	32.2401	5.0835	-28.8278	1491.949673	0.57137	65.6330333333333	84.2499	13.05605	208	0	0	0	0	0	0	0	0	0	0	0	0	0	0	0	0	2504.3921187014
206	2018	0	49.5591563161	-109.8983803638	1192	9.72	323.7	0.805928282248516	-0.592013178799219	37.1201	0.0203	-30.7918	1619.977825	0.527	66.6832333333333	41.5142	13.2236	209	0	0	0	0	0	0	0	0	0	0	0	0	0	0	0	0	2504.3921187014
207	2006	0	49.5591563161	-109.8969953638	1210	3.27	324.5	0.814115518356319	-0.58070295571094	33.9214	3.8655	-33.8762	1537.013725	0.3533	68.0608	41.929	12.8813	207	0.000747327322902	1.53163024527703	4.40854379908728	0.006591335539234	0	0	0	0	0	0	0	0	0	0	0	0	2577.93584893171
207	2007	0	49.5591563161	-109.8969953638	1210	3.27	324.5	0.814115518356319	-0.58070295571094	35.4833	3.046	-32.0168	1556.825574	0.43811	69.401	58.0786	12.70055	208	0.000896792787482	1.2253041962216	3.52683503926983	0.00790960264708	0	0	0	0	0	0	0	0	0	0	0	0	2577.93584893171
207	2008	0	49.5591563161	-109.8969953638	1210	3.27	324.5	0.814115518356319	-0.58070295571094	32.7385	3.2608	-36.8383	1282.330987	0.42741	64.838	82.0350333333333	13.3752	220	0.001046258252063	0.918978147166172	2.64512627945237	0.009227869754927	0	0	0	0	0	0	0	0	0	0	0	0	2577.93584893171
207	2009	0	49.5591563161	-109.8969953638	1210	3.27	324.5	0.814115518356319	-0.58070295571094	29.1185	2.4097	-33.1038	1284.359551	0.3239	62.3277333333333	92.5828666666667	12.0545	222	0.001195723716643	0.612652098110743	1.76341751963491	0.010546136862774	0	0	0	0	0	0	0	0	0	0	0	0	2577.93584893171
207	2010	0	49.5591563161	-109.8969953638	1210	3.27	324.5	0.814115518356319	-0.58070295571094	31.0729	1.9152	-30.4531	1254.769615	0.45	65.5027333333333	95.0749333333333	11.9692	222	0.001345189181224	0.306326049055428	0.881708759817457	0.01186440397062	0	0	0	0	0	0	0	0	0	0	0	0	2577.93584893171
207	2011	0	49.5591563161	-109.8969953638	1210	3.27	324.5	0.814115518356319	-0.58070295571094	32.041	4.1865	-32.9611	1236.166552	0.40566	72.9354	94.9063	12.5599	217	0.001494654645804	0	0	0.013182671078467	0	0	0	0	0	0	0	0	0	0	0	0	2577.93584893171
207	2012	0	49.5591563161	-109.8969953638	1210	3.27	324.5	0.814115518356319	-0.58070295571094	32.3273	3.4895	-33.8258	1608.124745	0.41943	63.469	85.2419666666667	12.06785	211	0.001644120110384	0	0	0.014500938186314	0	0	0	0	0	0	0	0	0	0	0	0	2577.93584893171
207	2013	0	49.5591563161	-109.8969953638	1210	3.27	324.5	0.814115518356319	-0.58070295571094	30.8009	3.4899	-34.1878	1408.903039	0.68547	65.9947333333333	68.1432333333333	11.8411	217	0.001793585574965	0	0	0.01581920529416	0	0	0	0	0	0	0	0	0	0	0	0	2577.93584893171
207	2014	0	49.5591563161	-109.8969953638	1210	3.27	324.5	0.814115518356319	-0.58070295571094	31.5168	1.4654	-32.7522	1411.461146	0.37143	64.9122666666667	73.9855	12.4644	218	0.001943051039545	0	0	0.017137472402007	0	0	0	0	0	0	0	0	0	0	0	0	2577.93584893171
207	2015	0	49.5591563161	-109.8969953638	1210	3.27	324.5	0.814115518356319	-0.58070295571094	34.2817	0.8559	-28.2043	1516.942462	0.49678	58.7224333333333	76.1313666666667	12.91725	210	0.002092516504126	0	0	0.018455739509854	0	0	0	0	0	0	0	0	0	0	0	0	2577.93584893171
207	2016	0	49.5591563161	-109.8969953638	1210	3.27	324.5	0.814115518356319	-0.58070295571094	27.895	5.5748	-27.439	1420.01627	0.7709	63.1342666666667	86.7783333333333	12.5298	220	0.002241981968706	0	0	0.019774006617701	0	0	0	0	0	0	0	0	0	0	0	0	2577.93584893171
207	2017	0	49.5591563161	-109.8969953638	1210	3.27	324.5	0.814115518356319	-0.58070295571094	32.3412	4.997	-29.1476	1489.071599	0.54916	65.7808666666667	84.5426666666667	13.31455	208	0.002391447433286	0	0	0.021092273725547	0	0	0	0	0	0	0	0	0	0	0	0	2577.93584893171
207	2018	0	49.5591563161	-109.8969953638	1210	3.27	324.5	0.814115518356319	-0.58070295571094	37.0938	0.0762	-30.5271	1616.794763	0.52293	66.6805	41.6190666666667	13.4366	210	0.002540912897867	0	0	0.022410540833394	0	0	0	0	0	0	0	0	0	0	0	0	2577.93584893171
208	2006	0	49.5591563161	-109.8956103638	1202	7.76	125.5	-0.58070295571094	0.814115518356319	34.0628	3.8991	-33.8772	1550.777246	0.35178	68.0678	41.1718333333333	12.894	207	0	2.05914814425591	8.45660294098207	0	0	0	0	0	0	0	0	0	0	0	0	0	2653.74638702738
208	2007	0	49.5591563161	-109.8956103638	1202	7.76	125.5	-0.58070295571094	0.814115518356319	35.592	3.074	-32.0284	1569.671932	0.43763	69.4058	57.0845666666667	12.71265	207	0	1.64731851540466	6.76528235278556	0	0	0	0	0	0	0	0	0	0	0	0	0	2653.74638702738
208	2008	0	49.5591563161	-109.8956103638	1202	7.76	125.5	-0.58070295571094	0.814115518356319	32.8675	3.2953	-36.8609	1295.29715	0.42484	64.8319	80.6677	13.38825	219	0	1.23548888655353	5.07396176458951	0	0	0	0	0	0	0	0	0	0	0	0	0	2653.74638702738
208	2009	0	49.5591563161	-109.8956103638	1202	7.76	125.5	-0.58070295571094	0.814115518356319	29.2222	2.4468	-33.1314	1297.283321	0.32204	62.3147333333333	89.6678	12.0662	222	0	0.823659257702275	3.38264117639301	0	0	0	0	0	0	0	0	0	0	0	0	0	2653.74638702738
208	2010	0	49.5591563161	-109.8956103638	1202	7.76	125.5	-0.58070295571094	0.814115518356319	31.2235	1.9403	-30.4934	1267.314526	0.45026	65.4977	95.0090666666667	11.983	222	0	0.411829628851137	1.6913205881965	0	0	0	0	0	0	0	0	0	0	0	0	0	2653.74638702738
208	2011	0	49.5591563161	-109.8956103638	1202	7.76	125.5	-0.58070295571094	0.814115518356319	32.1382	4.2196	-33.0023	1248.342809	0.40439	72.9257	94.8291666666667	12.5706	217	0	0	0	0	0	0	0	0	0	0	0	0	0	0	0	0	2653.74638702738
208	2012	0	49.5591563161	-109.8956103638	1202	7.76	125.5	-0.58070295571094	0.814115518356319	32.4748	3.5131	-33.8448	1622.344175	0.41975	63.467	83.6131666666667	12.07695	211	0	0	0	0	0	0	0	0	0	0	0	0	0	0	0	0	2653.74638702738
208	2013	0	49.5591563161	-109.8956103638	1202	7.76	125.5	-0.58070295571094	0.814115518356319	30.9355	3.5187	-34.2294	1421.287332	0.68376	65.9882	66.0243666666667	11.8521	217	0	0	0	0	0	0	0	0	0	0	0	0	0	0	0	0	2653.74638702738
208	2014	0	49.5591563161	-109.8956103638	1202	7.76	125.5	-0.58070295571094	0.814115518356319	31.62	1.4953	-32.7647	1423.929869	0.37066	64.9183666666667	71.4279666666667	12.47835	217	0	0	0	0	0	0	0	0	0	0	0	0	0	0	0	0	2653.74638702738
208	2015	0	49.5591563161	-109.8956103638	1202	7.76	125.5	-0.58070295571094	0.814115518356319	34.4292	0.8706	-28.2279	1530.97056	0.49526	58.7340333333333	71.5569333333333	12.93	210	0	0	0	0	0	0	0	0	0	0	0	0	0	0	0	0	2653.74638702738
208	2016	0	49.5591563161	-109.8956103638	1202	7.76	125.5	-0.58070295571094	0.814115518356319	28.0101	5.5946	-27.2909	1432.062404	0.76982	63.122	84.2635333333333	12.5397	220	0	0	0	0	0	0	0	0	0	0	0	0	0	0	0	0	2653.74638702738
208	2017	0	49.5591563161	-109.8956103638	1202	7.76	125.5	-0.58070295571094	0.814115518356319	32.3612	5.0337	-28.9947	1497.90805	0.56056	65.7100666666667	84.2750333333333	13.1938	208	0	0	0	0	0	0	0	0	0	0	0	0	0	0	0	0	2653.74638702738
208	2018	0	49.5591563161	-109.8956103638	1202	7.76	125.5	-0.58070295571094	0.814115518356319	37.2436	0.0537	-30.6391	1626.036463	0.52609	66.6713333333333	41.1071666666667	13.3484	209	0	0	0	0	0	0	0	0	0	0	0	0	0	0	0	0	2653.74638702738
209	2006	0	49.5591563161	-109.8942253638	1182	10.54	126.7	-0.597625146975521	0.801775644243754	34.2538	3.9804	-33.8833	1573.383078	0.35239	68.0819	39.8930666666667	12.93925	207	0	3.55091282742387	19.202508774636	0.030767589516714	0	0	0	0	0	0	0	0	0	0	0	0	2730.59025084039
209	2007	0	49.5591563161	-109.8942253638	1182	10.54	126.7	-0.597625146975521	0.801775644243754	35.8031	3.2146	-32.1985	1592.068811	0.43938	69.4076	56.0663	12.7569	207	0	2.84073026193914	15.3620070197085	0.036921107420055	0	0	0	0	0	0	0	0	0	0	0	0	2730.59025084039
209	2008	0	49.5591563161	-109.8942253638	1182	10.54	126.7	-0.597625146975521	0.801775644243754	33.0399	3.3768	-36.9234	1316.953852	0.42064	64.8094333333333	78.3701666666667	13.43655	219	0	2.13054769645441	11.5215052647818	0.043074625323397	0	0	0	0	0	0	0	0	0	0	0	0	2730.59025084039
209	2009	0	49.5591563161	-109.8942253638	1182	10.54	126.7	-0.597625146975521	0.801775644243754	29.4222	2.5374	-33.1999	1317.966505	0.3239	62.2677333333333	84.1830666666667	12.10925	221	0	1.42036513096946	7.68100350985424	0.049228143226738	0	0	0	0	0	0	0	0	0	0	0	0	2730.59025084039
209	2010	0	49.5591563161	-109.8942253638	1182	10.54	126.7	-0.597625146975521	0.801775644243754	31.4236	2.0051	-30.6051	1288.091589	0.45146	65.4838666666667	94.8709666666667	12.03385	221	0	0.710182565484729	3.84050175492666	0.055381661130081	0	0	0	0	0	0	0	0	0	0	0	0	2730.59025084039
209	2011	0	49.5591563161	-109.8942253638	1182	10.54	126.7	-0.597625146975521	0.801775644243754	32.3334	4.3009	-33.1094	1269.447585	0.4039	72.8923666666667	94.5868333333333	12.61	216	0	0	0	0.061535179033422	0	0	0	0	0	0	0	0	0	0	0	0	2730.59025084039
209	2012	0	49.5591563161	-109.8942253638	1182	10.54	126.7	-0.597625146975521	0.801775644243754	32.6648	3.559	-33.8904	1645.411637	0.42112	63.4573666666667	80.6554666666667	12.11185	211	0	0	0	0.067688696936763	0	0	0	0	0	0	0	0	0	0	0	0	2730.59025084039
209	2013	0	49.5591563161	-109.8942253638	1182	10.54	126.7	-0.597625146975521	0.801775644243754	31.1156	3.5929	-34.3455	1442.054935	0.68333	65.9665	62.3018666666667	11.89225	216	0	0	0	0.073842214840106	0	0	0	0	0	0	0	0	0	0	0	0	2730.59025084039
209	2014	0	49.5591563161	-109.8942253638	1182	10.54	126.7	-0.597625146975521	0.801775644243754	31.8056	1.5709	-32.781	1444.949288	0.3696	64.9413333333333	67.3563	12.52755	217	0	0	0	0.079995732743447	0	0	0	0	0	0	0	0	0	0	0	0	2730.59025084039
209	2015	0	49.5591563161	-109.8942253638	1182	10.54	126.7	-0.597625146975521	0.801775644243754	34.6169	0.8912	-28.2768	1552.979439	0.49339	58.7748666666667	64.5865333333333	12.9759	209	0	0	0	0.086149250646789	0	0	0	0	0	0	0	0	0	0	0	0	2730.59025084039
209	2016	0	49.5591563161	-109.8942253638	1182	10.54	126.7	-0.597625146975521	0.801775644243754	28.1785	5.6374	-26.9041	1449.140957	0.76698	63.1095333333333	80.3549666666667	12.57795	220	0	0	0	0.09230276855013	0	0	0	0	0	0	0	0	0	0	0	0	2730.59025084039
209	2017	0	49.5591563161	-109.8942253638	1182	10.54	126.7	-0.597625146975521	0.801775644243754	32.3399	5.1308	-28.6038	1510.448527	0.5867	65.5480666666667	83.7331	12.91835	207	0	0	0	0.098456286453473	0	0	0	0	0	0	0	0	0	0	0	0	2730.59025084039
209	2018	0	49.5591563161	-109.8942253638	1182	10.54	126.7	-0.597625146975521	0.801775644243754	37.4334	-0.0023	-30.9179	1639.249462	0.52978	66.6699	40.4595	13.11875	209	0	0	0	0.104609804356814	0	0	0	0	0	0	0	0	0	0	0	0	2730.59025084039
210	2006	0	49.5591563161	-109.8928403638	1182	10.54	126.7	-0.597625146975521	0.801775644243754	34.254	3.9823	-33.8798	1573.332964	0.35222	68.0845666666667	39.9376666666667	12.9336	207	0	4.18766470544483	23.842446714596	0.088574240863721	0	0	0	0	0	0	0	0	0	0	0	0	2809.4500121324
210	2007	0	49.5591563161	-109.8928403638	1182	10.54	126.7	-0.597625146975521	0.801775644243754	35.8041	3.2214	-32.1971	1592.039654	0.43928	69.4137	56.1646333333333	12.75105	207	0	3.35013176435587	19.0739573716764	0.106289089036459	0	0	0	0	0	0	0	0	0	0	0	0	2809.4500121324
210	2008	0	49.5591563161	-109.8928403638	1182	10.54	126.7	-0.597625146975521	0.801775644243754	33.0425	3.3806	-36.9174	1317.019183	0.42104	64.8126666666667	78.3380333333333	13.42995	219	0	2.5125988232669	14.3054680287569	0.124003937209203	0	0	0	0	0	0	0	0	0	0	0	0	2809.4500121324
210	2009	0	49.5591563161	-109.8928403638	1182	10.54	126.7	-0.597625146975521	0.801775644243754	29.4192	2.5394	-33.2001	1318.068433	0.32372	62.2742	84.0934	12.10345	221	0	1.67506588217793	9.53697868583731	0.141718785381947	0	0	0	0	0	0	0	0	0	0	0	0	2809.4500121324
210	2010	0	49.5591563161	-109.8928403638	1182	10.54	126.7	-0.597625146975521	0.801775644243754	31.4202	2.003	-30.5983	1288.232839	0.45137	65.4836666666667	94.8698	12.02685	221	0	0.837532941088966	4.76848934291957	0.159433633554684	0	0	0	0	0	0	0	0	0	0	0	0	2809.4500121324
210	2011	0	49.5591563161	-109.8928403638	1182	10.54	126.7	-0.597625146975521	0.801775644243754	32.329	4.3016	-33.1079	1269.400691	0.40387	72.8962	94.5873333333333	12.60465	216	0	0	0	0.177148481727428	0	0	0	0	0	0	0	0	0	0	0	0	2809.4500121324
210	2012	0	49.5591563161	-109.8928403638	1182	10.54	126.7	-0.597625146975521	0.801775644243754	32.6648	3.5613	-33.8882	1645.256817	0.42098	63.4597333333333	80.6565	12.1066	211	0	0	0	0.194863329900173	0	0	0	0	0	0	0	0	0	0	0	0	2809.4500121324
210	2013	0	49.5591563161	-109.8928403638	1182	10.54	126.7	-0.597625146975521	0.801775644243754	31.1172	3.5909	-34.3408	1442.113254	0.68285	65.9687333333333	62.2980333333333	11.8869	216	0	0	0	0.21257817807291	0	0	0	0	0	0	0	0	0	0	0	0	2809.4500121324
210	2014	0	49.5591563161	-109.8928403638	1182	10.54	126.7	-0.597625146975521	0.801775644243754	31.8045	1.5702	-32.7866	1445.019481	0.36973	64.9376	67.3312333333333	12.521	217	0	0	0	0.230293026245654	0	0	0	0	0	0	0	0	0	0	0	0	2809.4500121324
210	2015	0	49.5591563161	-109.8928403638	1182	10.54	126.7	-0.597625146975521	0.801775644243754	34.6174	0.8991	-28.282	1553.329447	0.49344	58.7680666666667	64.6203	12.96895	209	0	0	0	0.248007874418398	0	0	0	0	0	0	0	0	0	0	0	0	2809.4500121324
210	2016	0	49.5591563161	-109.8928403638	1182	10.54	126.7	-0.597625146975521	0.801775644243754	28.1819	5.6405	-26.8928	1449.579821	0.76727	63.1009666666667	80.4175	12.5709	220	0	0	0	0.265722722591136	0	0	0	0	0	0	0	0	0	0	0	0	2809.4500121324
210	2017	0	49.5591563161	-109.8928403638	1182	10.54	126.7	-0.597625146975521	0.801775644243754	32.338	5.1302	-28.5927	1510.539333	0.58713	65.5456333333333	83.7310333333333	12.9166	207	0	0	0	0.28343757076388	0	0	0	0	0	0	0	0	0	0	0	0	2809.4500121324
210	2018	0	49.5591563161	-109.8928403638	1182	10.54	126.7	-0.597625146975521	0.801775644243754	37.4335	-0.0002	-30.9126	1639.300685	0.5297	66.6635333333333	40.4741666666667	13.11375	209	0	0	0	0.301152418936617	0	0	0	0	0	0	0	0	0	0	0	0	2809.4500121324
211	2006	0	49.5591563161	-109.8914553638	1168	6.57	124.6	-0.567843745053101	0.823136368534442	34.3778	4.0399	-33.8815	1588.430969	0.3535	68.0957666666667	38.9525666666667	12.9675	206	0	4.64575552718679	26.9218972111212	0	0	0	0	0	0	0	0	0	0	0	0	0	2889.07295223837
211	2007	0	49.5591563161	-109.8914553638	1168	6.57	124.6	-0.567843745053101	0.823136368534442	35.9552	3.267	-32.2277	1606.470844	0.44062	69.4158	54.5172333333333	12.7842	207	0	3.71660442174948	21.5375177688966	0	0	0	0	0	0	0	0	0	0	0	0	0	2889.07295223837
211	2008	0	49.5591563161	-109.8914553638	1168	6.57	124.6	-0.567843745053101	0.823136368534442	33.1543	3.4397	-36.9569	1331.45493	0.41892	64.7960333333333	76.2413	13.46605	218	0	2.78745331631217	16.153138326672	0	0	0	0	0	0	0	0	0	0	0	0	0	2889.07295223837
211	2009	0	49.5591563161	-109.8914553638	1168	6.57	124.6	-0.567843745053101	0.823136368534442	29.5748	2.6042	-33.2482	1331.999841	0.32658	62.2395	79.8448666666667	12.13555	221	0	1.85830221087485	10.7687588844474	0	0	0	0	0	0	0	0	0	0	0	0	0	2889.07295223837
211	2010	0	49.5591563161	-109.8914553638	1168	6.57	124.6	-0.567843745053101	0.823136368534442	31.5506	2.047	-30.6743	1302.319343	0.4539	65.4726666666667	94.7555	12.06485	221	0	0.929151105437541	5.38437944222278	0	0	0	0	0	0	0	0	0	0	0	0	0	2889.07295223837
211	2011	0	49.5591563161	-109.8914553638	1168	6.57	124.6	-0.567843745053101	0.823136368534442	32.4777	4.3584	-33.1835	1283.688469	0.40402	72.8713666666667	94.3353666666667	12.6341	216	0	2.27373675443232E-13	0	0	0	0	0	0	0	0	0	0	0	0	0	0	2889.07295223837
211	2012	0	49.5591563161	-109.8914553638	1168	6.57	124.6	-0.567843745053101	0.823136368534442	32.7878	3.5825	-33.9151	1660.410622	0.42186	63.4528	78.127	12.1325	210	0	0	0	0	0	0	0	0	0	0	0	0	0	0	0	0	2889.07295223837
211	2013	0	49.5591563161	-109.8914553638	1168	6.57	124.6	-0.567843745053101	0.823136368534442	31.2341	3.6418	-34.4245	1456.209396	0.68327	65.9524333333333	58.9629666666667	11.91685	216	0	0	0	0	0	0	0	0	0	0	0	0	0	0	0	0	2889.07295223837
211	2014	0	49.5591563161	-109.8914553638	1168	6.57	124.6	-0.567843745053101	0.823136368534442	31.9514	1.6227	-32.7944	1459.30363	0.36913	64.9540333333333	63.6416333333333	12.5567	217	0	0	0	0	0	0	0	0	0	0	0	0	0	0	0	0	2889.07295223837
211	2015	0	49.5591563161	-109.8914553638	1168	6.57	124.6	-0.567843745053101	0.823136368534442	34.7384	0.9132	-28.3159	1568.011721	0.49253	58.7953666666667	58.9506333333333	13.00145	209	0	0	0	0	0	0	0	0	0	0	0	0	0	0	0	0	2889.07295223837
211	2016	0	49.5591563161	-109.8914553638	1168	6.57	124.6	-0.567843745053101	0.823136368534442	28.6472	5.9873	-26.8398	1453.704079	0.76546	63.0931666666667	77.2044666666667	12.59765	220	0	0	0	0	0	0	0	0	0	0	0	0	0	0	0	0	2889.07295223837
211	2017	0	49.5591563161	-109.8914553638	1168	6.57	124.6	-0.567843745053101	0.823136368534442	32.2681	5.0606	-28.4394	1518.158399	0.63153	65.4417333333333	83.4843	12.74355	207	0	0	0	0	0	0	0	0	0	0	0	0	0	0	0	0	2889.07295223837
211	2018	0	49.5591563161	-109.8914553638	1168	6.57	124.6	-0.567843745053101	0.823136368534442	37.5293	0.037	-31.7604	1643.82478	0.51999	66.6706666666667	40.1107	12.99615	209	0	0	0	0	0	0	0	0	0	0	0	0	0	0	0	0	2889.07295223837
212	2006	0	49.5591563161	-109.8900703638	1161	3.73	108.7	-0.320612990585676	0.947210277746029	34.4042	4.0697	-33.8802	1593.29227	0.35459	68.1029333333333	38.6737666666667	12.9828	206	0.036329174748639	4.85218922044191	27.9384079450374	0.155696305509679	0	0	0	0	0	0	0	0	0	0	0	0	2970.50474342322
212	2007	0	49.5591563161	-109.8900703638	1161	3.73	108.7	-0.320612990585676	0.947210277746029	36.0001	3.2932	-32.2437	1611.139891	0.44134	69.4197333333333	53.9762	12.7991	207	0.02906333979891	3.88175137635358	22.3507263560296	0.124557044407744	0	0	0	0	0	0	0	0	0	0	0	0	2970.50474342322
212	2008	0	49.5591563161	-109.8900703638	1161	3.73	108.7	-0.320612990585676	0.947210277746029	33.18	3.4714	-36.9728	1336.201188	0.4184	64.7888	75.478	13.48205	218	0.021797504849182	2.91131353226524	16.7630447670217	0.09341778330581	0	0	0	0	0	0	0	0	0	0	0	0	2970.50474342322
212	2009	0	49.5591563161	-109.8900703638	1161	3.73	108.7	-0.320612990585676	0.947210277746029	29.6257	2.6378	-33.2723	1336.471648	0.3287	62.2242333333333	78.4772	12.14985	221	0.014531669899453	1.94087568817667	11.1753631780139	0.062278522203869	0	0	0	0	0	0	0	0	0	0	0	0	2970.50474342322
212	2010	0	49.5591563161	-109.8900703638	1161	3.73	108.7	-0.320612990585676	0.947210277746029	31.5749	2.0678	-30.709	1307.117071	0.45433	65.4666666666667	94.7167333333333	12.0817	220	0.007265834949726	0.970437844088337	5.58768158900602	0.031139261101934	0	0	0	0	0	0	0	0	0	0	0	0	2970.50474342322
212	2011	0	49.5591563161	-109.8900703638	1161	3.73	108.7	-0.320612990585676	0.947210277746029	32.5284	4.387	-33.221	1288.665141	0.40436	72.86	94.2495333333333	12.6472	216	0	0	0	0	0	0	0	0	0	0	0	0	0	0	0	0	2970.50474342322
212	2012	0	49.5591563161	-109.8900703638	1161	3.73	108.7	-0.320612990585676	0.947210277746029	32.8106	3.5936	-33.9261	1665.18262	0.42224	63.4502333333333	77.2926	12.1437	210	0	0	0	0	0	0	0	0	0	0	0	0	0	0	0	0	2970.50474342322
212	2013	0	49.5591563161	-109.8900703638	1161	3.73	108.7	-0.320612990585676	0.947210277746029	31.2598	3.6662	-34.4653	1460.940754	0.68365	65.9447666666667	58.0242	11.93015	216	0	0	0	0	0	0	0	0	0	0	0	0	0	0	0	0	2970.50474342322
212	2014	0	49.5591563161	-109.8900703638	1161	3.73	108.7	-0.320612990585676	0.947210277746029	31.9952	1.6485	-32.7994	1464.167948	0.36901	64.9607666666667	62.6776666666667	12.57225	216	0	0	0	0	0	0	0	0	0	0	0	0	0	0	0	0	2970.50474342322
212	2015	0	49.5591563161	-109.8900703638	1161	3.73	108.7	-0.320612990585676	0.947210277746029	34.76	0.9234	-28.335	1572.812712	0.49243	58.8056666666667	57.6638	13.0149	209	0	0	0	0	0	0	0	0	0	0	0	0	0	0	0	0	2970.50474342322
212	2016	0	49.5591563161	-109.8900703638	1161	3.73	108.7	-0.320612990585676	0.947210277746029	28.6842	6.0115	-26.6967	1457.470281	0.76471	63.086	76.3705333333333	12.60805	220	0	0	0	0	0	0	0	0	0	0	0	0	0	0	0	0	2970.50474342322
212	2017	0	49.5591563161	-109.8900703638	1161	3.73	108.7	-0.320612990585676	0.947210277746029	32.2367	5.0961	-28.2971	1520.80253	0.64676	65.3918333333333	83.3403	12.66235	207	0	0	0	0	0	0	0	0	0	0	0	0	0	0	0	0	2970.50474342322
212	2018	0	49.5591563161	-109.8900703638	1161	3.73	108.7	-0.320612990585676	0.947210277746029	37.5465	0.0275	-31.8787	1646.153059	0.52134	66.6736	39.9070666666667	12.94065	209	0	0	0	0	0	0	0	0	0	0	0	0	0	0	0	0	2970.50474342322
223	2006	0	49.5600563161	-109.8997653638	1174	5.84	325.5	0.824126188622016	-0.566406236924833	34.203	4.0038	-33.9006	1573.167247	0.35639	68.0761666666667	39.7071	12.98025	206	0.005650446974285	1.79043030548064	5.51450220518973	0.031348859597133	0	0	0	0	0	0	0	0	0	0	0	0	2362.60334944205
223	2007	0	49.5600563161	-109.8997653638	1174	5.84	325.5	0.824126188622016	-0.566406236924833	35.8128	3.2079	-32.219	1592.043005	0.44096	69.3831666666667	55.4295333333333	12.7985	207	0.006780536369142	1.43234424438458	4.41160176415178	0.037618631516558	0	0	0	0	0	0	0	0	0	0	0	0	2362.60334944205
223	2008	0	49.5600563161	-109.8997653638	1174	5.84	325.5	0.824126188622016	-0.566406236924833	32.9853	3.3934	-36.9737	1316.458874	0.41934	64.7868	78.1472	13.4831	219	0.007910625763998	1.07425818328841	3.30870132311384	0.043888403435984	0	0	0	0	0	0	0	0	0	0	0	0	2362.60334944205
223	2009	0	49.5600563161	-109.8997653638	1174	5.84	325.5	0.824126188622016	-0.566406236924833	29.4617	2.5642	-33.2262	1316.732657	0.32996	62.2195666666667	84.1525333333333	12.1498	221	0.009040715158855	0.716172122192233	2.20580088207589	0.05015817535541	0	0	0	0	0	0	0	0	0	0	0	0	2362.60334944205
223	2010	0	49.5600563161	-109.8997653638	1174	5.84	325.5	0.824126188622016	-0.566406236924833	31.3759	2.0394	-30.6792	1287.478636	0.45253	65.477	94.8431	12.083	221	0.010170804553712	0.35808606109606	1.10290044103795	0.056427947274836	0	0	0	0	0	0	0	0	0	0	0	0	2362.60334944205
223	2011	0	49.5600563161	-109.8997653638	1174	5.84	325.5	0.824126188622016	-0.566406236924833	32.386	4.3298	-33.1582	1270.611242	0.40586	72.8591333333333	94.4920333333333	12.6478	216	0.011300893948569	0	0	0.062697719194262	0	0	0	0	0	0	0	0	0	0	0	0	2362.60334944205
223	2012	0	49.5600563161	-109.8997653638	1174	5.84	325.5	0.824126188622016	-0.566406236924833	32.6021	3.5615	-33.9174	1645.255629	0.42255	63.4424	80.446	12.14765	211	0.012430983343426	0	0	0.068967491113687	0	0	0	0	0	0	0	0	0	0	0	0	2362.60334944205
223	2013	0	49.5600563161	-109.8997653638	1174	5.84	325.5	0.824126188622016	-0.566406236924833	31.0619	3.6303	-34.4129	1442.123655	0.6873	65.9456666666667	62.0240666666667	11.93095	216	0.013561072738283	0	0	0.075237263033115	0	0	0	0	0	0	0	0	0	0	0	0	2362.60334944205
223	2014	0	49.5600563161	-109.8997653638	1174	5.84	325.5	0.824126188622016	-0.566406236924833	31.8254	1.6035	-32.7622	1445.1081	0.36946	64.9655	67.2497666666667	12.5732	217	0.014691162133139	0	0	0.081507034952541	0	0	0	0	0	0	0	0	0	0	0	0	2362.60334944205
223	2015	0	49.5600563161	-109.8997653638	1174	5.84	325.5	0.824126188622016	-0.566406236924833	34.55	0.8665	-28.2748	1550.494555	0.49431	58.8177	64.1365666666667	13.0226	209	0.015821251527996	0	0	0.087776806871966	0	0	0	0	0	0	0	0	0	0	0	0	2362.60334944205
223	2016	0	49.5600563161	-109.8997653638	1174	5.84	325.5	0.824126188622016	-0.566406236924833	28.1433	5.6409	-26.8021	1444.714603	0.76501	63.1417	79.8235333333333	12.6228	220	0.016951340922853	0	0	0.094046578791392	0	0	0	0	0	0	0	0	0	0	0	0	2362.60334944205
223	2017	0	49.5600563161	-109.8997653638	1174	5.84	325.5	0.824126188622016	-0.566406236924833	32.2892	5.1716	-28.5019	1507.808126	0.59612	65.4963666666667	83.6257333333333	12.823	207	0.01808143031771	0	0	0.100316350710818	0	0	0	0	0	0	0	0	0	0	0	0	2362.60334944205
223	2018	0	49.5600563161	-109.8997653638	1174	5.84	325.5	0.824126188622016	-0.566406236924833	37.364	-0.033	-31.0474	1636.464113	0.52071	66.7003666666667	40.3529	13.07205	209	0.019211519712567	0	0	0.106586122630244	0	0	0	0	0	0	0	0	0	0	0	0	2362.60334944205
224	2006	0	49.5600563161	-109.8983803638	1181	9.04	320.2	0.768283523593523	-0.640109699484956	34.1004	3.9782	-33.8943	1562.516171	0.35642	68.0747	40.3696666666667	12.95565	207	0.080216584172128	1.23194267744066	1.76187773950028	1.43774341454662	0	0	0	0	0	0	0	0	0	0	0	0	2436.84941197887
224	2007	0	49.5600563161	-109.8983803638	1181	9.04	320.2	0.768283523593523	-0.640109699484956	35.7132	3.1955	-32.2028	1581.970493	0.4403	69.3912333333333	56.4685	12.774	207	0.096259901006555	0.985554141952491	1.40950219160015	1.72529209745596	0	0	0	0	0	0	0	0	0	0	0	0	2436.84941197887
224	2008	0	49.5600563161	-109.8983803638	1181	9.04	320.2	0.768283523593523	-0.640109699484956	32.8966	3.3696	-36.9445	1306.525866	0.42161	64.7995	79.2429666666667	13.456	219	0.112303217840974	0.739165606464383	1.05712664370014	2.01284078036531	0	0	0	0	0	0	0	0	0	0	0	0	2436.84941197887
224	2009	0	49.5600563161	-109.8983803638	1181	9.04	320.2	0.768283523593523	-0.640109699484956	29.3582	2.5348	-33.2025	1307.001624	0.32952	62.2458333333333	86.7042333333333	12.12575	222	0.128346534675401	0.492777070976217	0.70475109580002	2.30038946327466	0	0	0	0	0	0	0	0	0	0	0	0	2436.84941197887
224	2010	0	49.5600563161	-109.8983803638	1181	9.04	320.2	0.768283523593523	-0.640109699484956	31.2591	2.014	-30.6315	1277.985515	0.45208	65.4818333333333	94.9065333333333	12.05445	221	0.144389851509821	0.246388535488109	0.35237554790001	2.587938146184	0	0	0	0	0	0	0	0	0	0	0	0	2436.84941197887
224	2011	0	49.5600563161	-109.8983803638	1181	9.04	320.2	0.768283523593523	-0.640109699484956	32.2871	4.3024	-33.1188	1260.981963	0.4063	72.8769666666667	94.6362333333333	12.62575	216	0.160433168344248	0	0	2.87548682909323	0	0	0	0	0	0	0	0	0	0	0	0	2436.84941197887
224	2012	0	49.5600563161	-109.8983803638	1181	9.04	320.2	0.768283523593523	-0.640109699484956	32.4953	3.5537	-33.9	1634.234486	0.42202	63.4493	81.8156666666667	12.12735	211	0.176476485178668	0	0	3.16303551200258	0	0	0	0	0	0	0	0	0	0	0	0	2436.84941197887
224	2013	0	49.5600563161	-109.8983803638	1181	9.04	320.2	0.768283523593523	-0.640109699484956	30.967	3.6014	-34.3648	1432.564627	0.68701	65.9568666666667	63.6758	11.9085	216	0.192519802013095	0	0	3.45058419491193	0	0	0	0	0	0	0	0	0	0	0	0	2436.84941197887
224	2014	0	49.5600563161	-109.8983803638	1181	9.04	320.2	0.768283523593523	-0.640109699484956	31.726	1.5762	-32.7657	1435.501981	0.37022	64.9518333333333	69.0056333333333	12.5465	217	0.208563118847515	0	0	3.73813287782127	0	0	0	0	0	0	0	0	0	0	0	0	2436.84941197887
224	2015	0	49.5600563161	-109.8983803638	1181	9.04	320.2	0.768283523593523	-0.640109699484956	34.4446	0.8706	-28.2654	1540.510255	0.49521	58.7940666666667	67.1771	12.99655	209	0.224606435681942	0	0	4.0256815607305	0	0	0	0	0	0	0	0	0	0	0	0	2436.84941197887
224	2016	0	49.5600563161	-109.8983803638	1181	9.04	320.2	0.768283523593523	-0.640109699484956	28.0643	5.6309	-26.928	1436.799229	0.76632	63.1337666666667	81.7619333333333	12.5993	220	0.240649752516362	0	0	4.31323024363985	0	0	0	0	0	0	0	0	0	0	0	0	2436.84941197887
224	2017	0	49.5600563161	-109.8983803638	1181	9.04	320.2	0.768283523593523	-0.640109699484956	32.2637	5.1361	-28.6272	1501.001518	0.5855	65.5463333333333	83.8774	12.9099	207	0.256693069350789	0	0	4.6007789265492	0	0	0	0	0	0	0	0	0	0	0	0	2436.84941197887
224	2018	0	49.5600563161	-109.8983803638	1181	9.04	320.2	0.768283523593523	-0.640109699484956	37.2561	-0.0103	-30.9431	1629.353475	0.52869	66.6871666666667	40.8657	13.1252	209	0.272736386185208	0	0	4.88832760945854	0	0	0	0	0	0	0	0	0	0	0	0	2436.84941197887
225	2006	0	49.5600563161	-109.8969953638	1196	9.4	313.5	0.688354575693754	-0.725374371012288	33.9925	3.9207	-33.8839	1548.154591	0.35502	68.0688	41.3063666666667	12.9113	207	0.018988054063154	1.41819463496847	3.40880496382192	0.352345417711547	0	0	0	0	0	0	0	0	0	0	0	0	2512.36969374705
225	2007	0	49.5600563161	-109.8969953638	1196	9.4	313.5	0.688354575693754	-0.725374371012288	35.5958	3.1615	-32.1711	1568.448014	0.43872	69.4007	57.976	12.73005	207	0.022785664875785	1.13455570797476	2.72704397105758	0.422814501253839	0	0	0	0	0	0	0	0	0	0	0	0	2512.36969374705
225	2008	0	49.5600563161	-109.8969953638	1196	9.4	313.5	0.688354575693754	-0.725374371012288	32.8027	3.315	-36.8874	1293.110121	0.42502	64.8222666666667	80.9782333333333	13.40755	219	0.026583275688416	0.850916780981152	2.04528297829324	0.493283584796131	0	0	0	0	0	0	0	0	0	0	0	0	2512.36969374705
225	2009	0	49.5600563161	-109.8969953638	1196	9.4	313.5	0.688354575693754	-0.725374371012288	29.2235	2.4703	-33.1514	1294.217452	0.32681	62.293	90.3611333333333	12.0828	222	0.030380886501046	0.567277853987434	1.36352198552868	0.563752668338452	0	0	0	0	0	0	0	0	0	0	0	0	2512.36969374705
225	2010	0	49.5600563161	-109.8969953638	1196	9.4	313.5	0.688354575693754	-0.725374371012288	31.1417	1.9617	-30.5359	1264.988183	0.45098	65.4921	95.0043333333333	12.00335	222	0.034178497313677	0.283638926993717	0.681760992764339	0.634221751880744	0	0	0	0	0	0	0	0	0	0	0	0	2512.36969374705
225	2011	0	49.5600563161	-109.8969953638	1196	9.4	313.5	0.688354575693754	-0.725374371012288	32.1501	4.2427	-33.0358	1247.197007	0.40621	72.9093	94.8147333333333	12.5863	217	0.037976108126308	0	0	0.704690835423037	0	0	0	0	0	0	0	0	0	0	0	0	2512.36969374705
225	2012	0	49.5600563161	-109.8969953638	1196	9.4	313.5	0.688354575693754	-0.725374371012288	32.3909	3.528	-33.8626	1619.42799	0.42071	63.4608666666667	83.8141	12.0914	211	0.041773718938938	0	0	0.775159918965329	0	0	0	0	0	0	0	0	0	0	0	0	2512.36969374705
225	2013	0	49.5600563161	-109.8969953638	1196	9.4	313.5	0.688354575693754	-0.725374371012288	30.8677	3.5421	-34.2689	1419.39519	0.68602	65.9774	66.1844	11.8683	217	0.045571329751569	0	0	0.84562900250765	0	0	0	0	0	0	0	0	0	0	0	0	2512.36969374705
225	2014	0	49.5600563161	-109.8969953638	1196	9.4	313.5	0.688354575693754	-0.725374371012288	31.6081	1.5183	-32.7641	1422.145182	0.37107	64.9277333333333	71.6901666666667	12.4978	217	0.049368940564199	0	0	0.916098086049942	0	0	0	0	0	0	0	0	0	0	0	0	2512.36969374705
225	2015	0	49.5600563161	-109.8969953638	1196	9.4	313.5	0.688354575693754	-0.725374371012288	34.3435	0.8694	-28.2382	1527.357807	0.49633	58.7514333333333	71.9628666666667	12.94965	210	0.05316655137683	0	0	0.986567169592234	0	0	0	0	0	0	0	0	0	0	0	0	2512.36969374705
225	2016	0	49.5600563161	-109.8969953638	1196	9.4	313.5	0.688354575693754	-0.725374371012288	27.9685	5.6046	-27.2003	1427.363692	0.76883	63.1277666666667	84.4744666666667	12.55795	220	0.05696416218946	0	0	1.05703625313456	0	0	0	0	0	0	0	0	0	0	0	0	2512.36969374705
225	2017	0	49.5600563161	-109.8969953638	1196	9.4	313.5	0.688354575693754	-0.725374371012288	32.2978	5.062	-28.9019	1493.790785	0.56605	65.6624333333333	84.2404666666667	13.1106	208	0.060761773002091	0	0	1.12750533667685	0	0	0	0	0	0	0	0	0	0	0	0	2512.36969374705
225	2018	0	49.5600563161	-109.8969953638	1196	9.4	313.5	0.688354575693754	-0.725374371012288	37.1544	0.0359	-30.7244	1621.838219	0.52643	66.6746	41.4975333333333	13.2586	209	0.064559383814721	0	0	1.19797442021914	0	0	0	0	0	0	0	0	0	0	0	0	2512.36969374705
226	2006	0	49.5600563161	-109.8956103638	1213	1.03	11.3	0.980614658546613	0.195946144242518	33.91	3.8552	-33.8706	1534.807905	0.35245	68.0621666666667	42.1249	12.8658	207	0.011975099072943	2.17757965070621	9.02863138786188	0.040602353613075	0	0	0	0	0	0	0	0	0	0	0	0	2590.09860188176
226	2007	0	49.5600563161	-109.8956103638	1213	1.03	11.3	0.980614658546613	0.195946144242518	35.4634	3.0436	-32.0085	1554.707274	0.43761	69.4095333333333	58.4619333333333	12.685	208	0.009580079258354	1.74206372056494	7.2229051102895	0.032481882890458	0	0	0	0	0	0	0	0	0	0	0	0	2590.09860188176
226	2008	0	49.5600563161	-109.8956103638	1213	1.03	11.3	0.980614658546613	0.195946144242518	32.731	3.2538	-36.8208	1280.362638	0.42823	64.8459666666667	82.3512666666667	13.358	220	0.007185059443766	1.30654779042368	5.41717883271713	0.024361412167846	0	0	0	0	0	0	0	0	0	0	0	0	2590.09860188176
226	2009	0	49.5600563161	-109.8956103638	1213	1.03	11.3	0.980614658546613	0.195946144242518	29.0903	2.3978	-33.0935	1282.592754	0.32275	62.3418	93.0042666666667	12.03865	222	0.004790039629177	0.871031860282528	3.61145255514475	0.016240941445229	0	0	0	0	0	0	0	0	0	0	0	0	2590.09860188176
226	2010	0	49.5600563161	-109.8956103638	1213	1.03	11.3	0.980614658546613	0.195946144242518	31.0577	1.9022	-30.4273	1252.945472	0.44964	65.5028	95.0918666666667	11.95105	222	0.002395019814588	0.435515930141264	1.80572627757192	0.008120470722613	0	0	0	0	0	0	0	0	0	0	0	0	2590.09860188176
226	2011	0	49.5600563161	-109.8956103638	1213	1.03	11.3	0.980614658546613	0.195946144242518	32.011	4.1747	-32.9426	1233.909451	0.40534	72.9426666666667	94.9294333333333	12.54585	217	0	0	0	0	0	0	0	0	0	0	0	0	0	0	0	0	2590.09860188176
226	2012	0	49.5600563161	-109.8956103638	1213	1.03	11.3	0.980614658546613	0.195946144242518	32.318	3.4827	-33.816	1605.821599	0.41893	63.4727666666667	85.5459333333333	12.05465	212	0	0	0	0	0	0	0	0	0	0	0	0	0	0	0	0	2590.09860188176
226	2013	0	49.5600563161	-109.8956103638	1213	1.03	11.3	0.980614658546613	0.195946144242518	30.7924	3.4753	-34.1648	1406.908828	0.68453	65.9986333333333	68.5469666666667	11.8271	217	0	0	0	0	0	0	0	0	0	0	0	0	0	0	0	0	2590.09860188176
226	2014	0	49.5600563161	-109.8956103638	1213	1.03	11.3	0.980614658546613	0.195946144242518	31.4948	1.4525	-32.7562	1409.444851	0.37157	64.9027666666667	74.4875333333333	12.4463	218	0	0	0	0	0	0	0	0	0	0	0	0	0	0	0	0	2590.09860188176
226	2015	0	49.5600563161	-109.8956103638	1213	1.03	11.3	0.980614658546613	0.195946144242518	34.2738	0.8639	-28.2045	1515.4688	0.49682	58.7052333333333	77.037	12.89975	210	0	0	0	0	0	0	0	0	0	0	0	0	0	0	0	0	2590.09860188176
226	2016	0	49.5600563161	-109.8956103638	1213	1.03	11.3	0.980614658546613	0.195946144242518	27.8857	5.5721	-27.4904	1419.543112	0.77165	63.1253333333333	87.3088333333333	12.51445	220	0	0	0	0	0	0	0	0	0	0	0	0	0	0	0	0	2590.09860188176
226	2017	0	49.5600563161	-109.8956103638	1213	1.03	11.3	0.980614658546613	0.195946144242518	32.3536	4.9807	-29.201	1488.728636	0.52015	65.8048333333333	84.6098666666667	13.3602	208	0	0	0	0	0	0	0	0	0	0	0	0	0	0	0	0	2590.09860188176
226	2018	0	49.5600563161	-109.8956103638	1213	1.03	11.3	0.980614658546613	0.195946144242518	37.0856	0.0885	-30.4747	1616.14653	0.51965	66.6760666666667	41.7331	13.46665	210	0	0	0	0	0	0	0	0	0	0	0	0	0	0	0	0	2590.09860188176
227	2006	0	49.5600563161	-109.8942253638	1196	9.18	124.1	-0.560638994563242	0.828060334622495	34.1076	3.9246	-33.8766	1556.534812	0.35177	68.0741666666667	40.9063333333333	12.89985	207	0.001614728416349	3.22249243378246	16.5967011608363	0	0	0	0	0	0	0	0	0	0	0	0	0	2668.77431195538
227	2007	0	49.5600563161	-109.8942253638	1196	9.18	124.1	-0.560638994563242	0.828060334622495	35.6549	3.1753	-32.1678	1576.170617	0.43803	69.4128666666667	57.6402666666667	12.7182	207	0.001291782733079	2.57799394702602	13.2773609286687	0	0	0	0	0	0	0	0	0	0	0	0	0	2668.77431195538
227	2008	0	49.5600563161	-109.8942253638	1196	9.18	124.1	-0.560638994563242	0.828060334622495	32.9103	3.3228	-36.8753	1301.080574	0.42389	64.8289333333333	80.2883333333333	13.39415	219	0.000968837049809	1.93349546026957	9.95802069650108	0	0	0	0	0	0	0	0	0	0	0	0	0	2668.77431195538
227	2009	0	49.5600563161	-109.8942253638	1196	9.18	124.1	-0.560638994563242	0.828060334622495	29.2657	2.4744	-33.1518	1302.597643	0.32235	62.3061	88.4225666666667	12.0709	222	0.00064589136654	1.28899697351289	6.63868046433345	0	0	0	0	0	0	0	0	0	0	0	0	0	2668.77431195538
227	2010	0	49.5600563161	-109.8942253638	1196	9.18	124.1	-0.560638994563242	0.828060334622495	31.2651	1.9576	-30.5216	1272.760471	0.45054	65.4919	94.9755	11.9891	221	0.00032294568327	0.644498486756447	3.31934023216672	0	0	0	0	0	0	0	0	0	0	0	0	0	2668.77431195538
227	2011	0	49.5600563161	-109.8942253638	1196	9.18	124.1	-0.560638994563242	0.828060334622495	32.1816	4.2441	-33.0325	1253.805321	0.40423	72.9171	94.7896666666667	12.57535	217	0	0	0	0	0	0	0	0	0	0	0	0	0	0	0	0	2668.77431195538
227	2012	0	49.5600563161	-109.8942253638	1196	9.18	124.1	-0.560638994563242	0.828060334622495	32.5179	3.5308	-33.8583	1628.169229	0.42006	63.4656666666667	82.9000333333333	12.08065	211	0	0	0	0	0	0	0	0	0	0	0	0	0	0	0	0	2668.77431195538
227	2013	0	49.5600563161	-109.8942253638	1196	9.18	124.1	-0.560638994563242	0.828060334622495	30.9795	3.5383	-34.2594	1426.678483	0.68309	65.9819	65.0596333333333	11.85725	217	0	0	0	0	0	0	0	0	0	0	0	0	0	0	0	0	2668.77431195538
227	2014	0	49.5600563161	-109.8942253638	1196	9.18	124.1	-0.560638994563242	0.828060334622495	31.6602	1.5169	-32.7755	1429.416468	0.37049	64.9202	70.3468666666667	12.48425	217	0	0	0	0	0	0	0	0	0	0	0	0	0	0	0	0	2668.77431195538
227	2015	0	49.5600563161	-109.8942253638	1196	9.18	124.1	-0.560638994563242	0.828060334622495	34.4724	0.8854	-28.2486	1536.955219	0.49474	58.7377666666667	69.6783333333333	12.93545	210	0	0	0	0	0	0	0	0	0	0	0	0	0	0	0	0	2668.77431195538
227	2016	0	49.5600563161	-109.8942253638	1196	9.18	124.1	-0.560638994563242	0.828060334622495	28.0551	5.6107	-27.1815	1436.95851	0.76919	63.1101	83.2947666666667	12.54375	220	0	0	0	0	0	0	0	0	0	0	0	0	0	0	0	0	2668.77431195538
227	2017	0	49.5600563161	-109.8942253638	1196	9.18	124.1	-0.560638994563242	0.828060334622495	32.3454	5.0603	-28.8829	1501.044864	0.5673	65.6574666666667	84.1399333333333	13.1069	207	0	0	0	0	0	0	0	0	0	0	0	0	0	0	0	0	2668.77431195538
227	2018	0	49.5600563161	-109.8942253638	1196	9.18	124.1	-0.560638994563242	0.828060334622495	37.2864	0.0395	-30.7156	1629.196262	0.52769	66.6628333333333	41.1764333333333	13.249	209	0	0	0	0	0	0	0	0	0	0	0	0	0	0	0	0	2668.77431195538
228	2006	0	49.5600563161	-109.8928403638	1196	9.18	124.1	-0.560638994563242	0.828060334622495	34.1078	3.9265	-33.873	1556.487388	0.35161	68.0768333333333	40.9587	12.8941	207	0.006697125404684	3.92513850976275	21.5707276012981	0.169018220981243	0	0	0	0	0	0	0	0	0	0	0	0	2749.40620578826
228	2007	0	49.5600563161	-109.8928403638	1196	9.18	124.1	-0.560638994563242	0.828060334622495	35.6366	3.1022	-32.034	1575.03302	0.43794	69.4189666666667	56.8033	12.71225	207	0.008036550485621	3.14011080781006	17.2565820810378	0.202821865177484	0	0	0	0	0	0	0	0	0	0	0	0	2749.40620578826
228	2008	0	49.5600563161	-109.8928403638	1196	9.18	124.1	-0.560638994563242	0.828060334622495	32.913	3.3266	-36.8693	1300.883542	0.4243	64.8323	79.9370666666667	13.3874	219	0.009375975566558	2.3550831058576	12.9424365607792	0.236625509373724	0	0	0	0	0	0	0	0	0	0	0	0	2749.40620578826
228	2009	0	49.5600563161	-109.8928403638	1196	9.18	124.1	-0.560638994563242	0.828060334622495	29.2627	2.4764	-33.152	1302.706796	0.32217	62.3126333333333	88.0107333333333	12.06495	222	0.010715400647495	1.57005540390514	8.62829104051889	0.270429153569978	0	0	0	0	0	0	0	0	0	0	0	0	2749.40620578826
228	2010	0	49.5600563161	-109.8928403638	1196	9.18	124.1	-0.560638994563242	0.828060334622495	31.2618	1.9555	-30.5144	1272.905293	0.45045	65.4917666666667	94.9749	11.98195	221	0.012054825728431	0.785027701952458	4.31414552025853	0.304232797766218	0	0	0	0	0	0	0	0	0	0	0	0	2749.40620578826
228	2011	0	49.5600563161	-109.8928403638	1196	9.18	124.1	-0.560638994563242	0.828060334622495	32.1771	4.2448	-33.0308	1253.762687	0.40419	72.9210333333333	94.7908	12.5699	217	0.013394250809368	0	0	0.338036441962458	0	0	0	0	0	0	0	0	0	0	0	0	2749.40620578826
228	2012	0	49.5600563161	-109.8928403638	1196	9.18	124.1	-0.560638994563242	0.828060334622495	32.518	3.5322	-33.8561	1628.023318	0.41993	63.4681	82.9036666666667	12.0753	211	0.014733675890305	0	0	0.371840086158713	0	0	0	0	0	0	0	0	0	0	0	0	2749.40620578826
228	2013	0	49.5600563161	-109.8928403638	1196	9.18	124.1	-0.560638994563242	0.828060334622495	30.9812	3.5364	-34.2546	1426.743661	0.6826	65.9842	65.0589666666667	11.8517	217	0.016073100971242	0	0	0.405643730354953	0	0	0	0	0	0	0	0	0	0	0	0	2749.40620578826
228	2014	0	49.5600563161	-109.8928403638	1196	9.18	124.1	-0.560638994563242	0.828060334622495	31.6591	1.5161	-32.7812	1429.491233	0.3706	64.9164333333333	70.3248666666667	12.47745	217	0.017412526052179	0	0	0.439447374551207	0	0	0	0	0	0	0	0	0	0	0	0	2749.40620578826
228	2015	0	49.5600563161	-109.8928403638	1196	9.18	124.1	-0.560638994563242	0.828060334622495	34.4729	0.8934	-28.2538	1537.30864	0.49478	58.7309666666667	69.7167666666667	12.92825	210	0.018751951133115	0	0	0.473251018747447	0	0	0	0	0	0	0	0	0	0	0	0	2749.40620578826
228	2016	0	49.5600563161	-109.8928403638	1196	9.18	124.1	-0.560638994563242	0.828060334622495	28.0584	5.6137	-27.172	1437.39223	0.76943	63.1012333333333	83.3514333333333	12.5366	220	0.020091376214052	0	0	0.507054662943688	0	0	0	0	0	0	0	0	0	0	0	0	2749.40620578826
228	2017	0	49.5600563161	-109.8928403638	1196	9.18	124.1	-0.560638994563242	0.828060334622495	32.344	5.0594	-28.8734	1501.142445	0.5676	65.6549	84.1277666666667	13.1049	207	0.021430801294989	0	0	0.540858307139942	0	0	0	0	0	0	0	0	0	0	0	0	2749.40620578826
228	2018	0	49.5600563161	-109.8928403638	1196	9.18	124.1	-0.560638994563242	0.828060334622495	37.2865	0.0413	-30.7113	1629.232705	0.52758	66.6569	40.9494666666667	13.2806	209	0.022770226375926	0	0	0.574661951336182	0	0	0	0	0	0	0	0	0	0	0	0	2749.40620578826
229	2006	0	49.5600563161	-109.8914553638	1176	9.82	134.8	-0.704634209963595	0.709570736536521	34.3586	4.0079	-33.8785	1583.620386	0.35181	68.0912333333333	39.2699	12.94165	206	0.002186691995157	4.52765391306616	25.5178364130388	0.094701461219948	0	0	0	0	0	0	0	0	0	0	0	0	2830.71708784513
229	2007	0	49.5600563161	-109.8914553638	1176	9.82	134.8	-0.704634209963595	0.709570736536521	35.9147	3.2436	-32.2073	1601.869882	0.43961	69.4203333333333	55.2219333333333	12.7588	207	0.002624030394188	3.62212313045279	20.4142691304314	0.113641753463938	0	0	0	0	0	0	0	0	0	0	0	0	2830.71708784513
229	2008	0	49.5600563161	-109.8914553638	1176	9.82	134.8	-0.704634209963595	0.709570736536521	33.1379	3.4084	-36.9306	1326.871812	0.41992	64.8086333333333	77.0426333333333	13.43815	219	0.00306136879322	2.71659234783965	15.3107018478222	0.13258204570792	0	0	0	0	0	0	0	0	0	0	0	0	2830.71708784513
229	2009	0	49.5600563161	-109.8914553638	1176	9.82	134.8	-0.704634209963595	0.709570736536521	29.5206	2.5673	-33.2206	1327.811144	0.32373	62.2633333333333	81.1463333333333	12.1102	221	0.003498707192251	1.81106156522651	10.2071345652148	0.15152233795191	0	0	0	0	0	0	0	0	0	0	0	0	2830.71708784513
229	2010	0	49.5600563161	-109.8914553638	1176	9.82	134.8	-0.704634209963595	0.709570736536521	31.5306	2.0198	-30.6268	1297.734942	0.45325	65.4770666666667	94.7885666666667	12.03545	221	0.003936045591282	0.905530782613141	5.1035672826074	0.170462630195892	0	0	0	0	0	0	0	0	0	0	0	0	2830.71708784513
229	2011	0	49.5600563161	-109.8914553638	1176	9.82	134.8	-0.704634209963595	0.709570736536521	32.4207	4.3259	-33.1389	1278.584825	0.40344	72.8861333333333	94.4432	12.61135	216	0.004373383990314	0	0	0.189402922439882	0	0	0	0	0	0	0	0	0	0	0	0	2830.71708784513
229	2012	0	49.5600563161	-109.8914553638	1176	9.82	134.8	-0.704634209963595	0.709570736536521	32.7743	3.5718	-33.8994	1655.593751	0.42117	63.4579	78.9191	12.11195	211	0.004810722389345	0	0	0.208343214683872	0	0	0	0	0	0	0	0	0	0	0	0	2830.71708784513
229	2013	0	49.5600563161	-109.8914553638	1176	9.82	134.8	-0.704634209963595	0.709570736536521	31.2174	3.6101	-34.373	1451.585003	0.68208	65.9613666666667	59.9398666666667	11.89395	216	0.005248060788376	0	0	0.227283506927854	0	0	0	0	0	0	0	0	0	0	0	0	2830.71708784513
229	2014	0	49.5600563161	-109.8914553638	1176	9.82	134.8	-0.704634209963595	0.709570736536521	31.9093	1.5916	-32.7944	1454.558674	0.36934	64.9402333333333	64.5686333333333	12.52885	217	0.005685399187408	0	0	0.246223799171844	0	0	0	0	0	0	0	0	0	0	0	0	2830.71708784513
229	2015	0	49.5600563161	-109.8914553638	1176	9.82	134.8	-0.704634209963595	0.709570736536521	34.7271	0.9123	-28.3016	1563.890582	0.49257	58.7723	60.4380666666667	12.97585	209	0.006122737586439	0	0	0.265164091415834	0	0	0	0	0	0	0	0	0	0	0	0	2830.71708784513
229	2016	0	49.5600563161	-109.8914553638	1176	9.82	134.8	-0.704634209963595	0.709570736536521	28.2682	5.6558	-26.7699	1458.620346	0.76665	63.0910666666667	78.0126	12.57615	220	0.00656007598547	0	0	0.284104383659816	0	0	0	0	0	0	0	0	0	0	0	0	2830.71708784513
229	2017	0	49.5600563161	-109.8914553638	1176	9.82	134.8	-0.704634209963595	0.709570736536521	32.3803	5.1586	-28.4709	1517.813485	0.59618	65.4973666666667	83.5603666666667	12.839	207	0.006997414384502	0	0	0.303044675903806	0	0	0	0	0	0	0	0	0	0	0	0	2830.71708784513
229	2018	0	49.5600563161	-109.8914553638	1176	9.82	134.8	-0.704634209963595	0.709570736536521	37.5456	-0.0128	-30.9847	1646.91133	0.53074	66.6593333333333	39.9907333333333	13.05875	209	0.007434752783533	0	0	0.321984968147788	0	0	0	0	0	0	0	0	0	0	0	0	2830.71708784513
230	2006	0	49.5600563161	-109.8900703638	1168	7.76	139.2	-0.756995055651756	0.653420603990106	34.4454	4.0417	-33.8779	1593.438121	0.35226	68.0988666666667	38.7759333333333	12.95905	206	0.036087782237241	4.90477818809291	27.6066208527518	0.133291341462474	0	0	0	0	0	0	0	0	0	0	0	0	2913.77869818106
230	2007	0	49.5600563161	-109.8900703638	1168	7.76	139.2	-0.756995055651756	0.653420603990106	36.0162	3.2725	-32.2247	1611.270182	0.4403	69.4240666666667	54.3681666666667	12.77575	207	0.028870225789792	3.92382255047437	22.0852966822004	0.106633073169981	0	0	0	0	0	0	0	0	0	0	0	0	2913.77869818106
230	2008	0	49.5600563161	-109.8900703638	1168	7.76	139.2	-0.756995055651756	0.653420603990106	33.2168	3.4439	-36.9503	1336.293697	0.41876	64.8002666666667	75.8984333333333	13.4565	218	0.021652669342343	2.94286691285583	16.5639725116507	0.079974804877487	0	0	0	0	0	0	0	0	0	0	0	0	2913.77869818106
230	2009	0	49.5600563161	-109.8900703638	1168	7.76	139.2	-0.756995055651756	0.653420603990106	29.621	2.6052	-33.2482	1336.994846	0.32507	62.2457666666667	79.0089666666667	12.12655	221	0.014435112894894	1.9619112752373	11.0426483410993	0.053316536584994	0	0	0	0	0	0	0	0	0	0	0	0	2913.77869818106
230	2010	0	49.5600563161	-109.8900703638	1168	7.76	139.2	-0.756995055651756	0.653420603990106	31.6217	2.044	-30.6676	1306.923139	0.45365	65.4705	94.7272666666667	12.0548	220	0.007217556447447	0.980955637618763	5.52132417054963	0.026658268292493	0	0	0	0	0	0	0	0	0	0	0	0	2913.77869818106
230	2011	0	49.5600563161	-109.8900703638	1168	7.76	139.2	-0.756995055651756	0.653420603990106	32.5143	4.3586	-33.1817	1287.709045	0.40338	72.8732	94.2934	12.6263	216	0	0	0	0	0	0	0	0	0	0	0	0	0	0	0	0	2913.77869818106
230	2012	0	49.5600563161	-109.8900703638	1168	7.76	139.2	-0.756995055651756	0.653420603990106	32.8622	3.5846	-33.9134	1665.422153	0.42157	63.4548666666667	77.6945666666667	12.1249	210	0	0	0	0	0	0	0	0	0	0	0	0	0	0	0	0	2913.77869818106
230	2013	0	49.5600563161	-109.8900703638	1168	7.76	139.2	-0.756995055651756	0.653420603990106	31.2998	3.6382	-34.4194	1460.727666	0.68203	65.9527333333333	58.4829	11.90915	216	0	0	0	0	0	0	0	0	0	0	0	0	0	0	0	0	2913.77869818106
230	2014	0	49.5600563161	-109.8900703638	1168	7.76	139.2	-0.756995055651756	0.653420603990106	32.0069	1.6213	-32.8006	1463.81588	0.36897	64.9482	63.1033666666667	12.5469	216	0	0	0	0	0	0	0	0	0	0	0	0	0	0	0	0	2913.77869818106
230	2015	0	49.5600563161	-109.8900703638	1168	7.76	139.2	-0.756995055651756	0.653420603990106	34.8141	0.9233	-28.3231	1573.667409	0.49193	58.7850333333333	58.2246666666667	12.99175	209	0	0	0	0	0	0	0	0	0	0	0	0	0	0	0	0	2913.77869818106
230	2016	0	49.5600563161	-109.8900703638	1168	7.76	139.2	-0.756995055651756	0.653420603990106	28.6982	5.9896	-26.8354	1459.339003	0.76568	63.0834333333333	76.8357	12.5886	220	0	0	0	0	0	0	0	0	0	0	0	0	0	0	0	0	2913.77869818106
230	2017	0	49.5600563161	-109.8900703638	1168	7.76	139.2	-0.756995055651756	0.653420603990106	32.3242	5.0594	-28.4358	1522.736537	0.63096	65.4378	83.3500333333333	12.7411	207	0	0	0	0	0	0	0	0	0	0	0	0	0	0	0	0	2913.77869818106
230	2018	0	49.5600563161	-109.8900703638	1168	7.76	139.2	-0.756995055651756	0.653420603990106	37.6092	0.0406	-31.7449	1648.617921	0.52	66.6610666666667	39.9028333333333	12.991	209	0	0	0	0	0	0	0	0	0	0	0	0	0	0	0	0	2913.77869818106
241	2006	0	49.5609563161	-109.8997653638	1161	2.25	22.1	0.926528630871837	0.376224263139366	34.3551	4.0689	-33.9061	1588.586222	0.35662	68.0846	38.8065333333333	13.01415	206	0.033458083741714	1.82915777211031	5.81988770217913	0.303141137496482	0	0	0	0	0	0	0	0	0	0	0	0	2295.25222384552
241	2007	0	49.5609563161	-109.8997653638	1161	2.25	22.1	0.926528630871837	0.376224263139366	35.9525	3.2525	-32.2689	1607.654205	0.44306	69.3815666666667	53.9251	12.8321	207	0.040149700490057	1.46332621768818	4.65591016174358	0.363769364995775	0	0	0	0	0	0	0	0	0	0	0	0	2295.25222384552
241	2008	0	49.5609563161	-109.8997653638	1161	2.25	22.1	0.926528630871837	0.376224263139366	33.084	3.4436	-37.0043	1331.57113	0.41684	64.7694	76.3100333333333	13.51995	218	0.046841317238398	1.09749466326616	3.49193262130757	0.424397592495069	0	0	0	0	0	0	0	0	0	0	0	0	2295.25222384552
241	2009	0	49.5609563161	-109.8997653638	1161	2.25	22.1	0.926528630871837	0.376224263139366	29.5875	2.6207	-33.2532	1330.830446	0.3323	62.1807666666667	80.3675333333333	12.18185	221	0.053532933986739	0.731663108844032	2.32795508087156	0.485025819994362	0	0	0	0	0	0	0	0	0	0	0	0	2295.25222384552
241	2010	0	49.5609563161	-109.8997653638	1161	2.25	22.1	0.926528630871837	0.376224263139366	31.5038	2.0788	-30.7441	1301.692763	0.45313	65.4648666666667	94.7519	12.12185	221	0.060224550735082	0.365831554422016	1.16397754043555	0.545654047493656	0	0	0	0	0	0	0	0	0	0	0	0	2295.25222384552
241	2011	0	49.5609563161	-109.8997653638	1161	2.25	22.1	0.926528630871837	0.376224263139366	32.5237	4.3801	-33.2188	1284.754927	0.40506	72.8296666666667	94.2963	12.67785	216	0.066916167483424	0	0	0.60628227499295	0	0	0	0	0	0	0	0	0	0	0	0	2295.25222384552
241	2012	0	49.5609563161	-109.8997653638	1161	2.25	22.1	0.926528630871837	0.376224263139366	32.7198	3.5659	-33.9081	1661.193359	0.42171	63.4333	78.2217333333333	12.17445	210	0.073607784231767	0	0	0.666910502492243	0	0	0	0	0	0	0	0	0	0	0	0	2295.25222384552
241	2013	0	49.5609563161	-109.8997653638	1161	2.25	22.1	0.926528630871837	0.376224263139366	31.1737	3.6734	-34.4532	1455.18973	0.68867	65.9261333333333	59.5066	11.9617	216	0.080299400980108	0	0	0.727538729991537	0	0	0	0	0	0	0	0	0	0	0	0	2295.25222384552
241	2014	0	49.5609563161	-109.8997653638	1161	2.25	22.1	0.926528630871837	0.376224263139366	31.9551	1.6382	-32.7145	1458.30208	0.36772	64.9823	64.609	12.60855	216	0.086991017728451	0	0	0.78816695749083	0	0	0	0	0	0	0	0	0	0	0	0	2295.25222384552
241	2015	0	49.5609563161	-109.8997653638	1161	2.25	22.1	0.926528630871837	0.376224263139366	34.6803	0.8568	-28.2429	1565.204533	0.49138	58.8453666666667	59.7357333333333	13.056	209	0.093682634476792	0	0	0.848795184990109	0	0	0	0	0	0	0	0	0	0	0	0	2295.25222384552
241	2016	0	49.5609563161	-109.8997653638	1161	2.25	22.1	0.926528630871837	0.376224263139366	28.5766	5.968	-26.8347	1448.744116	0.77496	63.1406	77.2137666666667	12.6523	220	0.100374251225134	0	0	0.909423412489403	0	0	0	0	0	0	0	0	0	0	0	0	2295.25222384552
241	2017	0	49.5609563161	-109.8997653638	1161	2.25	22.1	0.926528630871837	0.376224263139366	32.2154	5.0944	-28.4151	1515.423437	0.63907	65.4026666666667	83.3395	12.66835	207	0.107065867973477	0	0	0.970051639988696	0	0	0	0	0	0	0	0	0	0	0	0	2295.25222384552
241	2018	0	49.5609563161	-109.8997653638	1161	2.25	22.1	0.926528630871837	0.376224263139366	37.4916	0.0292	-31.9732	1642.982952	0.51028	66.7157333333333	39.9535666666667	12.97515	209	0.113757484721818	0	0	1.03067986748799	0	0	0	0	0	0	0	0	0	0	0	0	2295.25222384552
242	2006	0	49.5609563161	-109.8983803638	1164	4.84	335.8	0.912120116172273	-0.409923033841572	34.288	4.045	-33.9	1583.56124	0.35676	68.0854666666667	39.1356666666667	13.00015	206	0.284251068430493	1.3571493290882	2.5412571334964	5.06330759395019	0	0	0	0	0	0	0	0	0	0	0	0	2371.60633940685
242	2007	0	49.5609563161	-109.8983803638	1164	4.84	335.8	0.912120116172273	-0.409923033841572	35.9032	3.2412	-32.2397	1601.882709	0.44251	69.3886	54.4310666666667	12.81795	207	0.341101282116583	1.08571946327049	2.0330057067971	6.07596911274027	0	0	0	0	0	0	0	0	0	0	0	0	2371.60633940685
242	2008	0	49.5609563161	-109.8983803638	1164	4.84	335.8	0.912120116172273	-0.409923033841572	33.06	3.4384	-36.9952	1326.352761	0.4179	64.7768	76.8103333333333	13.50425	218	0.397951495802673	0.814289597452898	1.5247542800978	7.08863063153012	0	0	0	0	0	0	0	0	0	0	0	0	2371.60633940685
242	2009	0	49.5609563161	-109.8983803638	1164	4.84	335.8	0.912120116172273	-0.409923033841572	29.5531	2.6106	-33.2559	1326.311417	0.33142	62.1960666666667	81.3832666666667	12.168	221	0.454801709488763	0.54285973163519	1.01650285339849	8.10129215031998	0	0	0	0	0	0	0	0	0	0	0	0	2371.60633940685
242	2010	0	49.5609563161	-109.8983803638	1164	4.84	335.8	0.912120116172273	-0.409923033841572	31.4602	2.0698	-30.7267	1297.245088	0.45303	65.4669	94.7779333333333	12.10525	221	0.511651923174867	0.271429865817595	0.508251426699189	9.11395366911006	0	0	0	0	0	0	0	0	0	0	0	0	2371.60633940685
242	2011	0	49.5609563161	-109.8983803638	1164	4.84	335.8	0.912120116172273	-0.409923033841572	32.4751	4.3702	-33.2076	1280.377221	0.40559	72.8398666666667	94.3499	12.66505	216	0.568502136860957	0	0	10.1266151878999	0	0	0	0	0	0	0	0	0	0	0	0	2371.60633940685
242	2012	0	49.5609563161	-109.8983803638	1164	4.84	335.8	0.912120116172273	-0.409923033841572	32.6833	3.5778	-33.93	1655.720636	0.42277	63.4376666666667	78.9861333333333	12.16245	210	0.625352350547047	0	0	11.1392767066898	0	0	0	0	0	0	0	0	0	0	0	0	2371.60633940685
242	2013	0	49.5609563161	-109.8983803638	1164	4.84	335.8	0.912120116172273	-0.409923033841572	31.1381	3.6647	-34.4631	1451.71917	0.68728	65.9324	60.2858666666667	11.9487	216	0.682202564233137	0	0	12.1519382254799	0	0	0	0	0	0	0	0	0	0	0	0	2371.60633940685
242	2014	0	49.5609563161	-109.8983803638	1164	4.84	335.8	0.912120116172273	-0.409923033841572	31.9101	1.6406	-32.762	1454.860993	0.36889	64.9741333333333	65.3490333333333	12.59335	217	0.739052777919227	0	0	13.1645997442697	0	0	0	0	0	0	0	0	0	0	0	0	2371.60633940685
242	2015	0	49.5609563161	-109.8983803638	1164	4.84	335.8	0.912120116172273	-0.409923033841572	34.6283	0.8821	-28.2951	1560.830968	0.49349	58.8314	61.0872666666667	13.0409	209	0.795902991605317	0	0	14.1772612630596	0	0	0	0	0	0	0	0	0	0	0	0	2371.60633940685
242	2016	0	49.5609563161	-109.8983803638	1164	4.84	335.8	0.912120116172273	-0.409923033841572	28.5748	5.9859	-26.8544	1445.968437	0.76483	63.1321666666667	78.1586333333333	12.6381	220	0.852753205291421	0	0	15.1899227818496	0	0	0	0	0	0	0	0	0	0	0	0	2371.60633940685
242	2017	0	49.5609563161	-109.8983803638	1164	4.84	335.8	0.912120116172273	-0.409923033841572	32.2073	5.0769	-28.4489	1512.921914	0.6151	65.4213	83.4407333333333	12.7017	207	0.909603418977511	0	0	16.2025843006395	0	0	0	0	0	0	0	0	0	0	0	0	2371.60633940685
242	2018	0	49.5609563161	-109.8983803638	1164	4.84	335.8	0.912120116172273	-0.409923033841572	37.4192	0.0182	-31.8614	1638.163068	0.51919	66.7042666666667	40.2095333333333	12.99165	209	0.966453632663601	0	0	17.2152458194294	0	0	0	0	0	0	0	0	0	0	0	0	2371.60633940685
243	2006	0	49.5609563161	-109.8969953638	1169	8.38	324.9	0.818149717425023	-0.575005252043279	34.1997	4.0273	-33.8947	1574.809054	0.35699	68.0850666666667	39.6659333333333	12.9804	206	0.258950012711438	1.42810375128443	3.26927210949407	4.64747191983497	0	0	0	0	0	0	0	0	0	0	0	0	2449.13783171473
243	2007	0	49.5609563161	-109.8969953638	1169	8.38	324.9	0.818149717425023	-0.575005252043279	35.821	3.2343	-32.227	1593.612386	0.44136	69.3961666666667	55.2805	12.79825	207	0.310740015253728	1.14248300102759	2.61541768759525	5.57696630380178	0	0	0	0	0	0	0	0	0	0	0	0	2449.13783171473
243	2008	0	49.5609563161	-109.8969953638	1169	8.38	324.9	0.818149717425023	-0.575005252043279	32.9842	3.4221	-36.9727	1318.190281	0.41981	64.7870333333333	77.6835666666667	13.48235	219	0.362530017796004	0.856862250770632	1.96156326569644	6.50646068776882	0	0	0	0	0	0	0	0	0	0	0	0	2449.13783171473
243	2009	0	49.5609563161	-109.8969953638	1169	8.38	324.9	0.818149717425023	-0.575005252043279	29.4682	2.5899	-33.2385	1318.273469	0.33133	62.2173333333333	83.2948	12.1486	221	0.414320020338295	0.571241500513793	1.30770884379763	7.43595507173563	0	0	0	0	0	0	0	0	0	0	0	0	2449.13783171473
243	2010	0	49.5609563161	-109.8969953638	1169	8.38	324.9	0.818149717425023	-0.575005252043279	31.3581	2.0512	-30.6905	1289.470135	0.45262	65.4706	94.8283333333333	12.08215	221	0.466110022880585	0.28562075025684	0.653854421898586	8.36544945570245	0	0	0	0	0	0	0	0	0	0	0	0	2449.13783171473
243	2011	0	49.5609563161	-109.8969953638	1169	8.38	324.9	0.818149717425023	-0.575005252043279	32.3948	4.3508	-33.1784	1272.570231	0.40606	72.8543333333333	94.4537333333333	12.64725	216	0.517900025422861	0	0	9.29494383966949	0	0	0	0	0	0	0	0	0	0	0	0	2449.13783171473
243	2012	0	49.5609563161	-109.8969953638	1169	8.38	324.9	0.818149717425023	-0.575005252043279	32.5901	3.5733	-33.9173	1646.642787	0.4224	63.4434333333333	80.0992	12.14595	211	0.569690027965152	0	0	10.2244382236363	0	0	0	0	0	0	0	0	0	0	0	0	2449.13783171473
243	2013	0	49.5609563161	-109.8969953638	1169	8.38	324.9	0.818149717425023	-0.575005252043279	31.0564	3.6434	-34.426	1443.920349	0.68711	65.9414333333333	61.5840666666667	11.9306	216	0.621480030507428	0	0	11.1539326076031	0	0	0	0	0	0	0	0	0	0	0	0	2449.13783171473
243	2014	0	49.5609563161	-109.8969953638	1169	8.38	324.9	0.818149717425023	-0.575005252043279	31.8275	1.621	-32.7664	1447.029235	0.36957	64.9631333333333	66.7575666666667	12.57205	217	0.673270033049718	0	0	12.0834269915701	0	0	0	0	0	0	0	0	0	0	0	0	2449.13783171473
243	2015	0	49.5609563161	-109.8969953638	1169	8.38	324.9	0.818149717425023	-0.575005252043279	34.5361	0.8877	-28.2894	1552.630085	0.49429	58.8126333333333	63.4781333333333	13.0201	209	0.725060035592008	0	0	13.012921375537	0	0	0	0	0	0	0	0	0	0	0	0	2449.13783171473
243	2016	0	49.5609563161	-109.8969953638	1169	8.38	324.9	0.818149717425023	-0.575005252043279	28.1596	5.6565	-26.6931	1446.310193	0.76592	63.1236666666667	79.4181	12.61905	220	0.776850038134285	0	0	13.942415759504	0	0	0	0	0	0	0	0	0	0	0	0	2449.13783171473
243	2017	0	49.5609563161	-109.8969953638	1169	8.38	324.9	0.818149717425023	-0.575005252043279	32.2485	5.1947	-28.3928	1508.301038	0.60166	65.4543666666667	83.5575	12.7592	207	0.828640040676575	0	0	14.8719101434708	0	0	0	0	0	0	0	0	0	0	0	0	2449.13783171473
243	2018	0	49.5609563161	-109.8969953638	1169	8.38	324.9	0.818149717425023	-0.575005252043279	37.3581	-0.0413	-31.1078	1636.801074	0.52163	66.6906333333333	40.3166333333333	13.0238	209	0.880430043218865	0	0	15.8014045274376	0	0	0	0	0	0	0	0	0	0	0	0	2449.13783171473
244	2006	0	49.5609563161	-109.8956103638	1180	10.55	328.7	0.854458830132807	-0.519519111879509	34.0281	3.9859	-33.8874	1557.389521	0.35701	68.0810666666667	40.7639	12.9443	207	0.278377325500855	2.22557855884975	9.05812076398479	1.38503358074658	0	0	0	0	0	0	0	0	0	0	0	0	2528.80961243928
244	2007	0	49.5609563161	-109.8956103638	1180	10.55	328.7	0.854458830132807	-0.519519111879509	35.647	3.211	-32.2006	1577.039881	0.44032	69.4053333333333	57.0014666666667	12.76235	207	0.232432221793943	1.78046284707978	7.24649661118792	1.28807876381367	0	0	0	0	0	0	0	0	0	0	0	0	2528.80961243928
244	2008	0	49.5609563161	-109.8956103638	1180	10.55	328.7	0.854458830132807	-0.519519111879509	32.8379	3.3819	-36.935	1301.878118	0.42282	64.8055666666667	79.5278333333333	13.44275	219	0.186487118087015	1.33534713530992	5.4348724583906	1.19112394688074	0	0	0	0	0	0	0	0	0	0	0	0	2528.80961243928
244	2009	0	49.5609563161	-109.8956103638	1180	10.55	328.7	0.854458830132807	-0.519519111879509	29.2952	2.5426	-33.2061	1302.264653	0.33045	62.2558	87.5041666666667	12.1135	222	0.140542014380102	0.890231423539944	3.62324830559373	1.09416912994783	0	0	0	0	0	0	0	0	0	0	0	0	2528.80961243928
244	2010	0	49.5609563161	-109.8956103638	1180	10.55	328.7	0.854458830132807	-0.519519111879509	31.1685	2.0122	-30.6233	1273.880113	0.45209	65.4787666666667	94.9359	12.04035	221	0.094596910673175	0.445115711769972	1.81162415279687	0.997214313014894	0	0	0	0	0	0	0	0	0	0	0	0	2528.80961243928
244	2011	0	49.5609563161	-109.8956103638	1180	10.55	328.7	0.854458830132807	-0.519519111879509	32.2319	4.3074	-33.1209	1256.907884	0.40677	72.8807333333333	94.6849	12.61495	216	0.048651806966248	0	0	0.900259496081958	0	0	0	0	0	0	0	0	0	0	0	0	2528.80961243928
244	2012	0	49.5609563161	-109.8956103638	1180	10.55	328.7	0.854458830132807	-0.519519111879509	32.4145	3.5596	-33.8981	1628.788585	0.42189	63.4530666666667	82.3272	12.11655	211	0.002706703259335	0	0	0.803304679149051	0	0	0	0	0	0	0	0	0	0	0	0	2528.80961243928
244	2013	0	49.5609563161	-109.8956103638	1180	10.55	328.7	0.854458830132807	-0.519519111879509	30.9024	3.5996	-34.3611	1428.261204	0.68651	65.9582	64.2894333333333	11.89775	216	0	0	0	0.706349862216115	0	0	0	0	0	0	0	0	0	0	0	0	2528.80961243928
244	2014	0	49.5609563161	-109.8956103638	1180	10.55	328.7	0.854458830132807	-0.519519111879509	31.6587	1.5779	-32.7779	1431.293978	0.37075	64.9436333333333	69.5890333333333	12.53305	217	0	0	0	0.609395045283179	0	0	0	0	0	0	0	0	0	0	0	0	2528.80961243928
244	2015	0	49.5609563161	-109.8956103638	1180	10.55	328.7	0.854458830132807	-0.519519111879509	34.3646	0.8893	-28.2799	1536.108437	0.49584	58.7793	68.3675333333333	12.98265	210	0	0	0	0.512440228350272	0	0	0	0	0	0	0	0	0	0	0	0	2528.80961243928
244	2016	0	49.5609563161	-109.8956103638	1180	10.55	328.7	0.854458830132807	-0.519519111879509	28.0229	5.6398	-26.8955	1433.054444	0.76675	63.1152666666667	82.5304	12.58565	220	0	0	0	0.415485411417336	0	0	0	0	0	0	0	0	0	0	0	0	2528.80961243928
244	2017	0	49.5609563161	-109.8956103638	1180	10.55	328.7	0.854458830132807	-0.519519111879509	32.1946	5.1384	-28.595	1496.828755	0.58711	65.5329666666667	83.9898	12.89385	207	0	0	0	0.3185305944844	0	0	0	0	0	0	0	0	0	0	0	0	2528.80961243928
244	2018	0	49.5609563161	-109.8956103638	1180	10.55	328.7	0.854458830132807	-0.519519111879509	37.1722	-0.0068	-30.9408	1624.642889	0.52854	66.6728666666667	41.1842	13.10745	209	0	0	0	0.221575777551493	0	0	0	0	0	0	0	0	0	0	0	0	2528.80961243928
245	2006	0	49.5609563161	-109.8942253638	1191	8.86	338.8	0.932323801215512	-0.361624570082093	33.9207	3.9442	-33.879	1544.699648	0.3561	68.0773666666667	41.6295666666667	12.90955	207	0.396019794632139	2.90661490652633	14.0022986602289	1.424810846828	0	0	0	0	0	0	0	0	0	0	0	0	2609.33247207573
245	2007	0	49.5609563161	-109.8942253638	1191	8.86	338.8	0.932323801215512	-0.361624570082093	35.5294	3.1879	-32.1761	1565.001577	0.43997	69.4139666666667	58.3106	12.7278	208	0.316815835705711	2.32529192522111	11.201838928183	1.1398486774624	0	0	0	0	0	0	0	0	0	0	0	0	2609.33247207573
245	2008	0	49.5609563161	-109.8942253638	1191	8.86	338.8	0.932323801215512	-0.361624570082093	32.7444	3.3427	-36.8919	1290.000323	0.4255	64.8236	81.015	13.40465	219	0.237611876779283	1.74396894391589	8.40137919613699	0.854886508096797	0	0	0	0	0	0	0	0	0	0	0	0	2609.33247207573
245	2009	0	49.5609563161	-109.8942253638	1191	8.86	338.8	0.932323801215512	-0.361624570082093	29.1682	2.4957	-33.1687	1290.798366	0.32855	62.2929	90.7005	12.07965	222	0.158407917852827	1.16264596261067	5.60091946409102	0.569924338731198	0	0	0	0	0	0	0	0	0	0	0	0	2609.33247207573
245	2010	0	49.5609563161	-109.8942253638	1191	8.86	338.8	0.932323801215512	-0.361624570082093	31.049	1.9735	-30.551	1262.47335	0.45133	65.4866	95.0254	12.00015	222	0.079203958926399	0.58132298130522	2.80045973204597	0.284962169365599	0	0	0	0	0	0	0	0	0	0	0	0	2609.33247207573
245	2011	0	49.5609563161	-109.8942253638	1191	8.86	338.8	0.932323801215512	-0.361624570082093	32.1073	4.2638	-33.0592	1245.008581	0.4068	72.9060333333333	94.8433	12.5839	217	0	0	0	0	0	0	0	0	0	0	0	0	0	0	0	0	2609.33247207573
245	2012	0	49.5609563161	-109.8942253638	1191	8.86	338.8	0.932323801215512	-0.361624570082093	32.3064	3.5441	-33.8709	1615.741158	0.42094	63.4624	84.0303666666667	12.0882	211	0	0	0	0	0	0	0	0	0	0	0	0	0	0	0	0	2609.33247207573
245	2013	0	49.5609563161	-109.8942253638	1191	8.86	338.8	0.932323801215512	-0.361624570082093	30.8032	3.5559	-34.2887	1416.666064	0.6857	65.9742333333333	66.4719	11.86615	217	0	0	0	0	0	0	0	0	0	0	0	0	0	0	0	0	2609.33247207573
245	2014	0	49.5609563161	-109.8942253638	1191	8.86	338.8	0.932323801215512	-0.361624570082093	31.5409	1.5353	-32.7792	1419.58295	0.3715	64.9247333333333	71.9932666666667	12.49475	217	0	0	0	0	0	0	0	0	0	0	0	0	0	0	0	0	2609.33247207573
245	2015	0	49.5609563161	-109.8942253638	1191	8.86	338.8	0.932323801215512	-0.361624570082093	34.2591	0.8911	-28.2616	1524.364366	0.49682	58.7460666666667	72.6832666666667	12.94575	210	0	0	0	0	0	0	0	0	0	0	0	0	0	0	0	0	2609.33247207573
245	2016	0	49.5609563161	-109.8942253638	1191	8.86	338.8	0.932323801215512	-0.361624570082093	27.9337	5.6215	-27.0971	1424.251585	0.76865	63.1078	84.8654666666667	12.553	220	0	0	0	0	0	0	0	0	0	0	0	0	0	0	0	0	2609.33247207573
245	2017	0	49.5609563161	-109.8942253638	1191	8.86	338.8	0.932323801215512	-0.361624570082093	32.1911	5.0832	-28.7973	1489.581751	0.57239	65.6163	84.3207666666667	13.0379	208	0	0	0	0	0	0	0	0	0	0	0	0	0	0	0	0	2609.33247207573
245	2018	0	49.5609563161	-109.8942253638	1191	8.86	338.8	0.932323801215512	-0.361624570082093	37.065	0.0267	-30.7813	1617.022238	0.52671	66.6613	41.7843333333333	13.2015	209	0	0	0	0	0	0	0	0	0	0	0	0	0	0	0	0	2609.33247207573
246	2006	0	49.5609563161	-109.8928403638	1191	8.86	338.8	0.932323801215512	-0.361624570082093	33.9209	3.9461	-33.8754	1544.652737	0.35593	68.08	41.6842333333333	12.9038	207	0.087999128432479	3.64192064531835	19.0222897209014	0.275739401957537	0	0	0	0	0	0	0	0	0	0	0	0	2691.74404681104
246	2007	0	49.5609563161	-109.8928403638	1191	8.86	338.8	0.932323801215512	-0.361624570082093	35.5305	3.1948	-32.1745	1564.973278	0.43987	69.4200333333333	58.4175333333333	12.72185	208	0.070399302745983	2.91353651625468	15.2178317767211	0.220591521566035	0	0	0	0	0	0	0	0	0	0	0	0	2691.74404681104
246	2008	0	49.5609563161	-109.8928403638	1191	8.86	338.8	0.932323801215512	-0.361624570082093	32.747	3.3465	-36.8859	1290.07482	0.4259	64.8269	80.9867666666667	13.39795	219	0.052799477059487	2.18515238719101	11.4133738325409	0.165443641174519	0	0	0	0	0	0	0	0	0	0	0	0	2691.74404681104
246	2009	0	49.5609563161	-109.8928403638	1191	8.86	338.8	0.932323801215512	-0.361624570082093	29.1652	2.4977	-33.1689	1290.91046	0.32835	62.2994333333333	90.6111666666667	12.0738	222	0.035199651372992	1.45676825812734	7.60891588836057	0.110295760783004	0	0	0	0	0	0	0	0	0	0	0	0	2691.74404681104
246	2010	0	49.5609563161	-109.8928403638	1191	8.86	338.8	0.932323801215512	-0.361624570082093	31.0457	1.9714	-30.5439	1262.622323	0.45124	65.4865	95.0247666666667	11.9931	222	0.017599825686496	0.72838412906367	3.80445794418029	0.055147880391502	0	0	0	0	0	0	0	0	0	0	0	0	2691.74404681104
246	2011	0	49.5609563161	-109.8928403638	1191	8.86	338.8	0.932323801215512	-0.361624570082093	32.103	4.2645	-33.0576	1244.965477	0.40676	72.9099333333333	94.8444333333333	12.57845	217	0	0	0	0	0	0	0	0	0	0	0	0	0	0	0	0	2691.74404681104
246	2012	0	49.5609563161	-109.8928403638	1191	8.86	338.8	0.932323801215512	-0.361624570082093	32.3064	3.5455	-33.8687	1615.592986	0.42081	63.4648	84.0339	12.08285	211	0	0	0	0	0	0	0	0	0	0	0	0	0	0	0	0	2691.74404681104
246	2013	0	49.5609563161	-109.8928403638	1191	8.86	338.8	0.932323801215512	-0.361624570082093	30.8049	3.5539	-34.284	1416.729761	0.68522	65.9765	66.4698333333333	11.8607	217	0	0	0	0	0	0	0	0	0	0	0	0	0	0	0	0	2691.74404681104
246	2014	0	49.5609563161	-109.8928403638	1191	8.86	338.8	0.932323801215512	-0.361624570082093	31.5399	1.5345	-32.7849	1419.655747	0.37162	64.9209666666667	71.9680333333333	12.488	217	0	0	0	0	0	0	0	0	0	0	0	0	0	0	0	0	2691.74404681104
246	2015	0	49.5609563161	-109.8928403638	1191	8.86	338.8	0.932323801215512	-0.361624570082093	34.2597	0.8991	-28.2668	1524.718277	0.49687	58.7393	72.7152666666667	12.93865	210	0	0	0	0	0	0	0	0	0	0	0	0	0	0	0	0	2691.74404681104
246	2016	0	49.5609563161	-109.8928403638	1191	8.86	338.8	0.932323801215512	-0.361624570082093	27.937	5.6245	-27.0871	1424.686413	0.7689	63.0990333333333	84.9211333333333	12.54585	220	0	0	0	0	0	0	0	0	0	0	0	0	0	0	0	0	2691.74404681104
246	2017	0	49.5609563161	-109.8928403638	1191	8.86	338.8	0.932323801215512	-0.361624570082093	32.1895	5.0824	-28.7873	1489.675559	0.57273	65.6138	84.3180666666667	13.036	208	0	0	0	0	0	0	0	0	0	0	0	0	0	0	0	0	2691.74404681104
246	2018	0	49.5609563161	-109.8928403638	1191	8.86	338.8	0.932323801215512	-0.361624570082093	37.0652	0.0286	-30.7768	1617.063596	0.52661	66.6552	41.8124666666667	13.1965	209	0	0	0	0	0	0	0	0	0	0	0	0	0	0	0	0	2691.74404681104
247	2006	0	49.5609563161	-109.8914553638	1199	4.54	21.2	0.932323801215512	0.361624570082092	33.9069	3.9162	-33.8677	1540.165274	0.35416	68.0781	42.0250666666667	12.87785	207	0	4.3474098456295	23.5363376204841	0	0	0	0	0	0	0	0	0	0	0	0	0	2774.7436563888
247	2007	0	49.5609563161	-109.8914553638	1199	4.54	21.2	0.932323801215512	0.361624570082092	35.4776	3.0997	-32.0252	1559.664627	0.43884	69.4276666666667	58.1060333333333	12.69605	208	0	3.4779278765036	18.829070096388	0	0	0	0	0	0	0	0	0	0	0	0	0	2774.7436563888
247	2008	0	49.5609563161	-109.8914553638	1199	4.54	21.2	0.932323801215512	0.361624570082092	32.7366	3.3193	-36.8523	1285.672667	0.42731	64.8406	81.2804666666667	13.36945	219	0	2.6084459073777	14.1218025722901	0	0	0	0	0	0	0	0	0	0	0	0	0	2774.7436563888
247	2009	0	49.5609563161	-109.8914553638	1199	4.54	21.2	0.932323801215512	0.361624570082092	29.1159	2.4644	-33.1417	1287.237667	0.3256	62.3273333333333	91.4338	12.04845	222	0	1.73896393825157	9.41453504819401	0	0	0	0	0	0	0	0	0	0	0	0	0	2774.7436563888
247	2010	0	49.5609563161	-109.8914553638	1199	4.54	21.2	0.932323801215512	0.361624570082092	31.0314	1.9426	-30.4888	1258.60144	0.45052	65.4920333333333	95.0549333333333	11.963	222	0	0.869481969125673	4.7072675240961	0	0	0	0	0	0	0	0	0	0	0	0	0	2774.7436563888
247	2011	0	49.5609563161	-109.8914553638	1199	4.54	21.2	0.932323801215512	0.361624570082092	32.0478	4.233	-33.0121	1240.145313	0.40607	72.9286666666667	94.8912	12.5552	217	0	0	0	0	0	0	0	0	0	0	0	0	0	0	0	0	2774.7436563888
247	2012	0	49.5609563161	-109.8914553638	1199	4.54	21.2	0.932323801215512	0.361624570082092	32.299	3.5258	-33.8471	1611.001659	0.4199	63.4719666666667	84.7204	12.0616	211	0	0	0	0	0	0	0	0	0	0	0	0	0	0	0	0	2774.7436563888
247	2013	0	49.5609563161	-109.8914553638	1199	4.54	21.2	0.932323801215512	0.361624570082092	30.7937	3.5218	-34.2309	1412.472167	0.68386	65.9884	67.4064	11.83705	217	0	0	0	0	0	0	0	0	0	0	0	0	0	0	0	0	2774.7436563888
247	2014	0	49.5609563161	-109.8914553638	1199	4.54	21.2	0.932323801215512	0.361624570082092	31.5032	1.5032	-32.7861	1415.280081	0.37182	64.9066333333333	73.0081333333333	12.45875	218	0	0	0	0	0	0	0	0	0	0	0	0	0	0	0	0	2774.7436563888
247	2015	0	49.5609563161	-109.8914553638	1199	4.54	21.2	0.932323801215512	0.361624570082092	34.2545	0.902	-28.2543	1521.193033	0.4969	58.7135333333333	74.6747	12.9103	210	0	0	0	0	0	0	0	0	0	0	0	0	0	0	0	0	2774.7436563888
247	2016	0	49.5609563161	-109.8914553638	1199	4.54	21.2	0.932323801215512	0.361624570082092	27.9172	5.6114	-27.2272	1423.021051	0.77032	63.0916666666667	86.0274	12.5207	220	0	0	0	0	0	0	0	0	0	0	0	0	0	0	0	0	2774.7436563888
247	2017	0	49.5609563161	-109.8914553638	1199	4.54	21.2	0.932323801215512	0.361624570082092	32.2322	5.0425	-28.9295	1488.668767	0.56307	65.6765333333333	84.4553	13.14595	208	0	0	0	0	0	0	0	0	0	0	0	0	0	0	0	0	2774.7436563888
247	2018	0	49.5609563161	-109.8914553638	1199	4.54	21.2	0.932323801215512	0.361624570082092	37.0609	0.0533	-30.6597	1615.882712	0.52561	66.6496	41.7485666666667	13.30595	210	0	0	0	0	0	0	0	0	0	0	0	0	0	0	0	0	2774.7436563888
248	2006	0	49.5609563161	-109.8900703638	1189	5.52	78.7	0.195946144242518	0.980614658546613	34.0304	3.9578	-33.8678	1553.394848	0.35373	68.0865	41.0484	12.8976	207	0	4.87614670071684	26.5796222358058	0	0	0	0	0	0	0	0	0	0	0	0	0	2859.43011739931
248	2007	0	49.5609563161	-109.8900703638	1189	5.52	78.7	0.195946144242518	0.980614658546613	35.6113	3.2139	-32.1753	1573.211939	0.43877	69.4317	57.7494333333333	12.7152	207	0	3.90091736057343	21.263697788645	0	0	0	0	0	0	0	0	0	0	0	0	0	2859.43011739931
248	2008	0	49.5609563161	-109.8900703638	1189	5.52	78.7	0.195946144242518	0.980614658546613	32.8451	3.3625	-36.874	1298.413582	0.42534	64.8309333333333	79.8406333333333	13.39025	219	0	2.92568802043002	15.9477733414842	0	0	0	0	0	0	0	0	0	0	0	0	0	2859.43011739931
248	2009	0	49.5609563161	-109.8900703638	1189	5.52	78.7	0.195946144242518	0.980614658546613	29.2266	2.5103	-33.1686	1299.457658	0.32562	62.3070666666667	87.7232	12.06695	222	0	1.9504586802866	10.6318488943234	0	0	0	0	0	0	0	0	0	0	0	0	0	2859.43011739931
248	2010	0	49.5609563161	-109.8900703638	1189	5.52	78.7	0.195946144242518	0.980614658546613	31.1569	1.9746	-30.5351	1270.701262	0.45083	65.4849	94.9722666666667	11.98485	221	0	0.975229340143187	5.3159244471608	0	0	0	0	0	0	0	0	0	0	0	0	0	2859.43011739931
248	2011	0	49.5609563161	-109.8900703638	1189	5.52	78.7	0.195946144242518	0.980614658546613	32.1535	4.2738	-33.0585	1252.152101	0.40529	72.914	94.7716	12.57215	217	0	0	0	0	0	0	0	0	0	0	0	0	0	0	0	0	2859.43011739931
248	2012	0	49.5609563161	-109.8900703638	1189	5.52	78.7	0.195946144242518	0.980614658546613	32.4206	3.5546	-33.8601	1624.469763	0.42011	63.4684	82.5245666666667	12.0763	211	0	0	0	0	0	0	0	0	0	0	0	0	0	0	0	0	2859.43011739931
248	2013	0	49.5609563161	-109.8900703638	1189	5.52	78.7	0.195946144242518	0.980614658546613	30.9044	3.5574	-34.2744	1424.455535	0.6834	65.9786	64.3145666666667	11.85435	217	0	0	0	0	0	0	0	0	0	0	0	0	0	0	0	0	2859.43011739931
248	2014	0	49.5609563161	-109.8900703638	1189	5.52	78.7	0.195946144242518	0.980614658546613	31.6094	1.5416	-32.7858	1427.387359	0.37111	64.9161666666667	69.2738333333333	12.4802	217	0	0	0	0	0	0	0	0	0	0	0	0	0	0	0	0	2859.43011739931
248	2015	0	49.5609563161	-109.8900703638	1189	5.52	78.7	0.195946144242518	0.980614658546613	34.3728	0.9176	-28.2701	1534.343591	0.49559	58.7304666666667	68.3601333333333	12.92985	210	0	0	0	0	0	0	0	0	0	0	0	0	0	0	0	0	2859.43011739931
248	2016	0	49.5609563161	-109.8900703638	1189	5.52	78.7	0.195946144242518	0.980614658546613	28.0274	5.6339	-27.0362	1433.788235	0.77047	63.0812666666667	82.7027333333333	12.53615	220	0	0	0	0	0	0	0	0	0	0	0	0	0	0	0	0	2859.43011739931
248	2017	0	49.5609563161	-109.8900703638	1189	5.52	78.7	0.195946144242518	0.980614658546613	32.2379	5.0908	-28.7338	1496.638888	0.57642	65.5927	84.2432	13.0047	208	0	0	0	0	0	0	0	0	0	0	0	0	0	0	0	0	2859.43011739931
248	2018	0	49.5609563161	-109.8900703638	1189	5.52	78.7	0.195946144242518	0.980614658546613	37.1935	0.0253	-30.8055	1624.398262	0.52716	66.6432666666667	41.3939666666667	13.1674	209	0	0	0	0	0	0	0	0	0	0	0	0	0	0	0	0	2859.43011739931
259	2006	0	49.5618563161	-109.8997653638	1159	2.9	85.3	0.081938508630041	0.996637386818037	34.394	4.0769	-33.9072	1592.326633	0.35615	68.0862666666667	38.6240333333333	13.01705	206	0.46949330943923	2.02212010956089	7.18535844289499	3.68072001195901	0	0	0	0	0	0	0	0	0	0	0	0	2230.35812386989
259	2007	0	49.5618563161	-109.8997653638	1159	2.9	85.3	0.081938508630041	0.996637386818037	35.9831	3.2569	-32.2724	1611.156857	0.44312	69.3831666666667	53.6567	12.8351	207	0.455123825929771	1.61769608764871	5.74828675431581	3.99173576970179	0	0	0	0	0	0	0	0	0	0	0	0	2230.35812386989
259	2008	0	49.5618563161	-109.8997653638	1159	2.9	85.3	0.081938508630041	0.996637386818037	33.1188	3.4525	-37.0108	1335.091139	0.4161	64.7674666666667	75.9522666666667	13.5233	218	0.440754342420313	1.21327206573653	4.31121506573709	4.30275152744457	0	0	0	0	0	0	0	0	0	0	0	0	2230.35812386989
259	2009	0	49.5618563161	-109.8997653638	1159	2.9	85.3	0.081938508630041	0.996637386818037	29.6168	2.6291	-33.2604	1334.340718	0.3319	62.1744333333333	79.6453	12.18415	221	0.426384858910858	0.808848043824241	2.87414337715791	4.61376728518724	0	0	0	0	0	0	0	0	0	0	0	0	2230.35812386989
259	2010	0	49.5618563161	-109.8997653638	1159	2.9	85.3	0.081938508630041	0.996637386818037	31.5462	2.0847	-30.7565	1305.104132	0.45483	65.4611333333333	94.7332666666667	12.12535	220	0.412015375401399	0.404424021912064	1.43707168857873	4.92478304293002	0	0	0	0	0	0	0	0	0	0	0	0	2230.35812386989
259	2011	0	49.5618563161	-109.8997653638	1159	2.9	85.3	0.081938508630041	0.996637386818037	32.551	4.3873	-33.2303	1288.03314	0.4047	72.8231333333333	94.2606333333333	12.6805	216	0.397645891891941	0	0	5.2357988006728	0	0	0	0	0	0	0	0	0	0	0	0	2230.35812386989
259	2012	0	49.5618563161	-109.8997653638	1159	2.9	85.3	0.081938508630041	0.996637386818037	32.7613	3.5686	-33.913	1665.066374	0.42175	63.4315333333333	77.7652333333333	12.17665	210	0.383276408382486	0	0	5.54681455841558	0	0	0	0	0	0	0	0	0	0	0	0	2230.35812386989
259	2013	0	49.5618563161	-109.8997653638	1159	2.9	85.3	0.081938508630041	0.996637386818037	31.2111	3.6796	-34.4661	1458.536137	0.68823	65.9213333333333	58.9887333333333	11.9647	216	0.368906924873027	0	0	5.85783031615824	0	0	0	0	0	0	0	0	0	0	0	0	2230.35812386989
259	2014	0	49.5618563161	-109.8997653638	1159	2.9	85.3	0.081938508630041	0.996637386818037	31.9851	1.6453	-32.7157	1461.68603	0.36747	64.9831333333333	64.0617666666667	12.6113	216	0.354537441363568	0	0	6.16884607390102	0	0	0	0	0	0	0	0	0	0	0	0	2230.35812386989
259	2015	0	49.5618563161	-109.8997653638	1159	2.9	85.3	0.081938508630041	0.996637386818037	34.7221	0.86	-28.2497	1569.041365	0.49087	58.8465	58.8943333333333	13.05895	209	0.34016795785411	0	0	6.4798618316438	0	0	0	0	0	0	0	0	0	0	0	0	2230.35812386989
259	2016	0	49.5618563161	-109.8997653638	1159	2.9	85.3	0.081938508630041	0.996637386818037	28.6087	5.9739	-26.8077	1452.392213	0.77466	63.1394333333333	76.6713666666667	12.6553	220	0.325798474344655	0	0	6.79087758938658	0	0	0	0	0	0	0	0	0	0	0	0	2230.35812386989
259	2017	0	49.5618563161	-109.8997653638	1159	2.9	85.3	0.081938508630041	0.996637386818037	32.2284	5.1029	-28.3881	1518.288954	0.6416	65.3869333333333	83.2595333333333	12.6444	207	0.311428990835196	0	0	7.10189334712925	0	0	0	0	0	0	0	0	0	0	0	0	2230.35812386989
259	2018	0	49.5618563161	-109.8997653638	1159	2.9	85.3	0.081938508630041	0.996637386818037	37.534	0.0269	-32.0019	1645.765845	0.51063	66.7161333333333	39.8025	12.9612	209	0.297059507325738	0	0	7.41290910487203	0	0	0	0	0	0	0	0	0	0	0	0	2230.35812386989
260	2006	0	49.5618563161	-109.8983803638	1157	2.82	5.4	0.99556196460308	0.094108313318514	34.3771	4.0873	-33.9049	1591.847472	0.35691	68.0903666666667	38.6545	13.01775	206	0.401676265431348	1.63453238269085	4.4171587656781	6.63953244212735	0	0	0	0	0	0	0	0	0	0	0	0	2308.85785850908
260	2007	0	49.5618563161	-109.8983803638	1157	2.82	5.4	0.99556196460308	0.094108313318514	35.9804	3.2698	-32.2773	1610.773274	0.44337	69.3887333333333	53.6128333333333	12.83545	207	0.470827391140546	1.30762590615268	3.53372701254261	7.92545270339679	0	0	0	0	0	0	0	0	0	0	0	0	2308.85785850908
260	2008	0	49.5618563161	-109.8983803638	1157	2.82	5.4	0.99556196460308	0.094108313318514	33.1067	3.4649	-37.0122	1334.802164	0.41652	64.7675666666667	75.7823	13.52345	218	0.539978516849743	0.98071942961451	2.6502952594069	9.21137296466623	0	0	0	0	0	0	0	0	0	0	0	0	2308.85785850908
260	2009	0	49.5618563161	-109.8983803638	1157	2.82	5.4	0.99556196460308	0.094108313318514	29.6159	2.6407	-33.2685	1333.951824	0.33316	62.1743333333333	79.4594666666667	12.18435	221	0.609129642558941	0.65381295307634	1.76686350627142	10.4972932259361	0	0	0	0	0	0	0	0	0	0	0	0	2308.85785850908
260	2010	0	49.5618563161	-109.8983803638	1157	2.82	5.4	0.99556196460308	0.094108313318514	31.5234	2.0895	-30.7629	1304.986533	0.45497	65.4591	94.7281666666667	12.12545	220	0.678280768268138	0.32690647653817	0.88343175313571	11.7832134872056	0	0	0	0	0	0	0	0	0	0	0	0	2308.85785850908
260	2011	0	49.5618563161	-109.8983803638	1157	2.82	5.4	0.99556196460308	0.094108313318514	32.551	4.3969	-33.2416	1287.988233	0.40513	72.8224333333333	94.2471666666667	12.68065	216	0.747431893977335	0	0	13.069133748475	0	0	0	0	0	0	0	0	0	0	0	0	2308.85785850908
260	2012	0	49.5618563161	-109.8983803638	1157	2.82	5.4	0.99556196460308	0.094108313318514	32.7412	3.5737	-33.9154	1664.408559	0.42185	63.4324333333333	77.7217666666667	12.1763	210	0.816583019686533	0	0	14.3550540097449	0	0	0	0	0	0	0	0	0	0	0	0	2308.85785850908
260	2013	0	49.5618563161	-109.8983803638	1157	2.82	5.4	0.99556196460308	0.094108313318514	31.1968	3.6853	-34.4757	1458.397962	0.6883	65.9205333333333	58.9178666666667	11.96485	216	0.885734145395702	0	0	15.6409742710143	0	0	0	0	0	0	0	0	0	0	0	0	2308.85785850908
260	2014	0	49.5618563161	-109.8983803638	1157	2.82	5.4	0.99556196460308	0.094108313318514	31.9817	1.6526	-32.722	1461.596954	0.36768	64.9824333333333	63.9922666666667	12.6114	216	0.954885271104899	0	0	16.9268945322838	0	0	0	0	0	0	0	0	0	0	0	0	2308.85785850908
260	2015	0	49.5618563161	-109.8983803638	1157	2.82	5.4	0.99556196460308	0.094108313318514	34.7017	0.8687	-28.2601	1568.787862	0.49123	58.8445666666667	58.8811	13.058	209	1.0240363968141	0	0	18.2128147935537	0	0	0	0	0	0	0	0	0	0	0	0	2308.85785850908
260	2016	0	49.5618563161	-109.8983803638	1157	2.82	5.4	0.99556196460308	0.094108313318514	28.6042	5.9832	-26.7581	1451.979632	0.77462	63.1314666666667	76.6666333333333	12.65335	220	1.09318752252329	0	0	19.4987350548231	0	0	0	0	0	0	0	0	0	0	0	0	2308.85785850908
260	2017	0	49.5618563161	-109.8983803638	1157	2.82	5.4	0.99556196460308	0.094108313318514	32.204	5.1131	-28.3392	1517.653451	0.64585	65.3715333333333	83.2442666666667	12.6212	207	1.16233864823249	0	0	20.7846553160925	0	0	0	0	0	0	0	0	0	0	0	0	2308.85785850908
260	2018	0	49.5618563161	-109.8983803638	1157	2.82	5.4	0.99556196460308	0.094108313318514	37.5102	0.0267	-32.0303	1644.955941	0.511	66.7126333333333	39.8338333333333	12.9429	209	1.23148977394169	0	0	22.0705755773624	0	0	0	0	0	0	0	0	0	0	0	0	2308.85785850908
261	2006	0	49.5618563161	-109.8969953638	1159	5.9	331	0.874619707139396	-0.484809620246337	34.3299	4.081	-33.9003	1587.422988	0.35721	68.0918	38.9241333333333	13.00655	206	0.456863383619492	1.59403708880257	4.24582299710801	8.16013286982752	0	0	0	0	0	0	0	0	0	0	0	0	2388.42566819128
261	2007	0	49.5618563161	-109.8969953638	1159	5.9	331	0.874619707139396	-0.484809620246337	35.9433	3.2708	-32.2709	1606.622414	0.44401	69.3954	54.1097666666667	12.82415	207	0.548236060343356	1.2752296710421	3.39665839768622	9.79215944379257	0	0	0	0	0	0	0	0	0	0	0	0	2388.42566819128
261	2008	0	49.5618563161	-109.8969953638	1159	5.9	331	0.874619707139396	-0.484809620246337	33.0676	3.4603	-36.9991	1330.74137	0.41777	64.7735333333333	76.2101	13.51075	218	0.639608737067249	0.956422253281517	2.54749379826467	11.4241860177581	0	0	0	0	0	0	0	0	0	0	0	0	2388.42566819128
261	2009	0	49.5618563161	-109.8969953638	1159	5.9	331	0.874619707139396	-0.484809620246337	29.5761	2.6333	-33.2614	1329.931542	0.33343	62.1867	80.2665666666667	12.17315	221	0.730981413791142	0.637614835521049	1.69832919884311	13.0562125917231	0	0	0	0	0	0	0	0	0	0	0	0	2388.42566819128
261	2010	0	49.5618563161	-109.8969953638	1159	5.9	331	0.874619707139396	-0.484809620246337	31.467	2.0804	-30.7442	1301.160263	0.45316	65.4604333333333	94.7498333333333	12.1121	220	0.822354090515034	0.318807417760468	0.849164599421556	14.6882391656886	0	0	0	0	0	0	0	0	0	0	0	0	2388.42566819128
261	2011	0	49.5618563161	-109.8969953638	1159	5.9	331	0.874619707139396	-0.484809620246337	32.5128	4.3893	-33.2286	1284.127756	0.4055	72.8306	94.2902	12.6704	216	0.913726767238927	0	0	16.3202657396537	0	0	0	0	0	0	0	0	0	0	0	0	2388.42566819128
261	2012	0	49.5618563161	-109.8969953638	1159	5.9	331	0.874619707139396	-0.484809620246337	32.691	3.573	-33.9087	1659.710486	0.42167	63.4361666666667	78.2700666666667	12.16655	210	1.00509944396279	0	0	17.9522923136192	0	0	0	0	0	0	0	0	0	0	0	0	2388.42566819128
261	2013	0	49.5618563161	-109.8969953638	1159	5.9	331	0.874619707139396	-0.484809620246337	31.1539	3.6754	-34.4581	1454.569945	0.68816	65.9255	59.5248666666667	11.9544	216	1.09647212068668	0	0	19.5843188875847	0	0	0	0	0	0	0	0	0	0	0	0	2388.42566819128
261	2014	0	49.5618563161	-109.8969953638	1159	5.9	331	0.874619707139396	-0.484809620246337	31.9434	1.6442	-32.7272	1457.75294	0.36812	64.9757	64.6016	12.5992	216	1.18784479741058	0	0	21.2163454615497	0	0	0	0	0	0	0	0	0	0	0	0	2388.42566819128
261	2015	0	49.5618563161	-109.8969953638	1159	5.9	331	0.874619707139396	-0.484809620246337	34.6519	0.8754	-28.2609	1564.781061	0.49185	58.8331	59.9118666666667	13.04565	209	1.27921747413447	0	0	22.8483720355152	0	0	0	0	0	0	0	0	0	0	0	0	2388.42566819128
261	2016	0	49.5618563161	-109.8969953638	1159	5.9	331	0.874619707139396	-0.484809620246337	28.5691	5.9797	-26.7798	1448.533168	0.77523	63.1231	77.3376	12.64155	220	1.37059015085833	0	0	24.4803986094803	0	0	0	0	0	0	0	0	0	0	0	0	2388.42566819128
261	2017	0	49.5618563161	-109.8969953638	1159	5.9	331	0.874619707139396	-0.484809620246337	32.187	5.1035	-28.3617	1514.559053	0.64293	65.3830333333333	83.3288666666667	12.6425	207	1.46196282758223	0	0	26.1124251834458	0	0	0	0	0	0	0	0	0	0	0	0	2388.42566819128
261	2018	0	49.5618563161	-109.8969953638	1159	5.9	331	0.874619707139396	-0.484809620246337	37.4594	0.0329	-31.9854	1641.8676	0.52007	66.7024	40.0394	12.95155	209	1.55333550430612	0	0	27.7444517574113	0	0	0	0	0	0	0	0	0	0	0	0	2388.42566819128
262	2006	0	49.5618563161	-109.8956103638	1167	7.98	329.6	0.862513669207258	-0.506033764121163	34.2036	4.037	-33.8918	1575.832877	0.35695	68.0894666666667	39.6495333333333	12.97775	206	0.620775513988391	2.11951140728888	8.06760290322563	5.46764055896654	0	0	0	0	0	0	0	0	0	0	0	0	2470.05501180948
262	2007	0	49.5618563161	-109.8956103638	1167	7.98	329.6	0.862513669207258	-0.506033764121163	35.8261	3.2454	-32.2289	1594.564365	0.44142	69.4038666666667	55.264	12.7955	207	0.586207950116716	1.69560912583108	6.45408232258069	5.97763312078337	0	0	0	0	0	0	0	0	0	0	0	0	2470.05501180948
262	2008	0	49.5618563161	-109.8956103638	1167	7.98	329.6	0.862513669207258	-0.506033764121163	32.9906	3.4345	-36.9727	1319.262077	0.41989	64.7883	77.4586	13.47915	219	0.55164038624504	1.27170684437328	4.84056174193529	6.4876256826002	0	0	0	0	0	0	0	0	0	0	0	0	2470.05501180948
262	2009	0	49.5618563161	-109.8956103638	1167	7.98	329.6	0.862513669207258	-0.506033764121163	29.472	2.6001	-33.2456	1319.29876	0.33153	62.2175	82.8582	12.1452	221	0.517072822373365	0.847804562915485	3.22704116128989	6.99761824441714	0	0	0	0	0	0	0	0	0	0	0	0	2470.05501180948
262	2010	0	49.5618563161	-109.8956103638	1167	7.98	329.6	0.862513669207258	-0.506033764121163	31.3571	2.0547	-30.6957	1290.659337	0.45266	65.4666666666667	94.8214333333333	12.0787	221	0.482505258501689	0.423902281457686	1.61352058064494	7.50761080623386	0	0	0	0	0	0	0	0	0	0	0	0	2470.05501180948
262	2011	0	49.5618563161	-109.8956103638	1167	7.98	329.6	0.862513669207258	-0.506033764121163	32.3989	4.359	-33.188	1273.649546	0.40602	72.8518333333333	94.4346333333333	12.6446	216	0.447937694630014	0	0	8.0176033680508	0	0	0	0	0	0	0	0	0	0	0	0	2470.05501180948
262	2012	0	49.5618563161	-109.8956103638	1167	7.98	329.6	0.862513669207258	-0.506033764121163	32.5927	3.578	-33.9197	1647.580662	0.42237	63.4441	79.9092666666667	12.1429	211	0.413370130758338	0	0	8.52759592986752	0	0	0	0	0	0	0	0	0	0	0	0	2470.05501180948
262	2013	0	49.5618563161	-109.8956103638	1167	7.98	329.6	0.862513669207258	-0.506033764121163	31.0622	3.6474	-34.4341	1445.000585	0.6866	65.9389333333333	61.3587666666667	11.92815	216	0.378802566886662	0	0	9.03758849168446	0	0	0	0	0	0	0	0	0	0	0	0	2470.05501180948
262	2014	0	49.5618563161	-109.8956103638	1167	7.98	329.6	0.862513669207258	-0.506033764121163	31.8311	1.6272	-32.773	1448.166738	0.36964	64.9601666666667	66.5040666666667	12.5685	217	0.344235003014987	0	0	9.5475810535014	0	0	0	0	0	0	0	0	0	0	0	0	2470.05501180948
262	2015	0	49.5618563161	-109.8956103638	1167	7.98	329.6	0.862513669207258	-0.506033764121163	34.5393	0.8986	-28.301	1554.066807	0.49422	58.8071333333333	63.1582666666667	13.01615	209	0.309667439143311	0	0	10.0575736153181	0	0	0	0	0	0	0	0	0	0	0	0	2470.05501180948
262	2016	0	49.5618563161	-109.8956103638	1167	7.98	329.6	0.862513669207258	-0.506033764121163	28.5131	5.9818	-26.8895	1440.480857	0.7659	63.1141333333333	79.4269333333333	12.615	220	0.275099875271636	0	0	10.5675661771351	0	0	0	0	0	0	0	0	0	0	0	0	2470.05501180948
262	2017	0	49.5618563161	-109.8956103638	1167	7.98	329.6	0.862513669207258	-0.506033764121163	32.1661	5.0612	-28.4859	1507.618051	0.62885	65.4362666666667	83.5888666666667	12.73325	207	0.24053231139996	0	0	11.0775587389518	0	0	0	0	0	0	0	0	0	0	0	0	2470.05501180948
262	2018	0	49.5618563161	-109.8956103638	1167	7.98	329.6	0.862513669207258	-0.506033764121163	37.3274	0.0303	-31.7826	1632.660244	0.51852	66.6837666666667	40.6256333333333	13.00385	209	0.205964747528284	0	0	11.5875513007687	0	0	0	0	0	0	0	0	0	0	0	0	2470.05501180948
263	2006	0	49.5618563161	-109.8942253638	1172	9.05	330.2	0.867765453368928	-0.496973961027556	34.1293	4.0192	-33.8864	1568.112993	0.35682	68.0890666666667	40.1519	12.958	207	0.98274613361076	2.6770863625436	11.9422470771387	3.61470023213928	0	0	0	0	0	0	0	0	0	0	0	0	2552.43060478442
263	2007	0	49.5618563161	-109.8942253638	1172	9.05	330.2	0.867765453368928	-0.496973961027556	35.7515	3.2385	-32.2161	1587.24333	0.4409	69.4113666666667	56.0862	12.77575	207	0.786196906888563	2.14166909003484	9.55379766171154	2.89176018571152	0	0	0	0	0	0	0	0	0	0	0	0	2552.43060478442
263	2008	0	49.5618563161	-109.8942253638	1172	9.05	330.2	0.867765453368928	-0.496973961027556	32.927	3.4184	-36.95	1312.07367	0.42157	64.7986	78.2677	13.4572	219	0.589647680166422	1.60625181752607	7.16534824628343	2.16882013928353	0	0	0	0	0	0	0	0	0	0	0	0	2552.43060478442
263	2009	0	49.5618563161	-109.8942253638	1172	9.05	330.2	0.867765453368928	-0.496973961027556	29.3935	2.5795	-33.2281	1312.262649	0.33096	62.2388333333333	84.6354666666667	12.1258	221	0.393098453444281	1.07083454501731	4.77689883085623	1.44588009285576	0	0	0	0	0	0	0	0	0	0	0	0	2552.43060478442
263	2010	0	49.5618563161	-109.8942253638	1172	9.05	330.2	0.867765453368928	-0.496973961027556	31.271	2.0361	-30.6591	1283.810443	0.45231	65.4704666666667	94.8687	12.05555	221	0.196549226722141	0.535417272508539	2.38844941542811	0.722940046427993	0	0	0	0	0	0	0	0	0	0	0	0	2552.43060478442
263	2011	0	49.5618563161	-109.8942253638	1172	9.05	330.2	0.867765453368928	-0.496973961027556	32.324	4.3396	-33.1585	1266.657126	0.40626	72.8662	94.5355666666667	12.62675	216	0	0	0	0	0	0	0	0	0	0	0	0	0	0	0	0	2552.43060478442
263	2012	0	49.5618563161	-109.8942253638	1172	9.05	330.2	0.867765453368928	-0.496973961027556	32.5149	3.5735	-33.9067	1639.594764	0.42195	63.4498666666667	80.9227333333333	12.12645	211	0	0	0	0	0	0	0	0	0	0	0	0	0	0	0	0	2552.43060478442
263	2013	0	49.5618563161	-109.8942253638	1172	9.05	330.2	0.867765453368928	-0.496973961027556	30.9937	3.6263	-34.3969	1438.072478	0.68619	65.9479666666667	62.5658666666667	11.91	216	0	0	0	0	0	0	0	0	0	0	0	0	0	0	0	0	2552.43060478442
263	2014	0	49.5618563161	-109.8942253638	1172	9.05	330.2	0.867765453368928	-0.496973961027556	31.7558	1.6076	-32.7772	1441.206826	0.37021	64.9491666666667	67.6949	12.547	217	0	0	0	0	0	0	0	0	0	0	0	0	0	0	0	0	2552.43060478442
263	2015	0	49.5618563161	-109.8942253638	1172	9.05	330.2	0.867765453368928	-0.496973961027556	34.4627	0.9043	-28.2952	1546.939093	0.49496	58.7883	65.2404333333333	12.9952	209	0	0	0	0	0	0	0	0	0	0	0	0	0	0	0	0	2552.43060478442
263	2016	0	49.5618563161	-109.8942253638	1172	9.05	330.2	0.867765453368928	-0.496973961027556	28.1136	5.658	-26.7399	1442.095161	0.76699	63.1054333333333	80.5727	12.59585	220	0	0	0	0	0	0	0	0	0	0	0	0	0	0	0	0	2552.43060478442
263	2017	0	49.5618563161	-109.8942253638	1172	9.05	330.2	0.867765453368928	-0.496973961027556	32.2139	5.177	-28.4391	1503.954725	0.59848	65.4698666666667	83.7118	12.7918	207	0	0	0	0	0	0	0	0	0	0	0	0	0	0	0	0	2552.43060478442
263	2018	0	49.5618563161	-109.8942253638	1172	9.05	330.2	0.867765453368928	-0.496973961027556	37.2822	-0.0263	-31.0495	1632.066703	0.53012	66.6712	40.7037	13.03725	209	0	0	0	0	0	0	0	0	0	0	0	0	0	0	0	0	2552.43060478442
264	2006	0	49.5618563161	-109.8928403638	1172	9.05	330.2	0.867765453368928	-0.496973961027556	34.1294	4.0212	-33.8829	1568.061025	0.35666	68.0917666666667	40.1956	12.95255	207	0.631845325505822	3.39204380062961	16.6254961559416	2.29600649552174	0	0	0	0	0	0	0	0	0	0	0	0	2636.61979952418
264	2007	0	49.5618563161	-109.8928403638	1172	9.05	330.2	0.867765453368928	-0.496973961027556	35.7525	3.2454	-32.2149	1587.211838	0.44081	69.4174666666667	56.1832333333333	12.77005	207	0.505476260404635	2.71363504050373	13.3003969247529	1.83680519641734	0	0	0	0	0	0	0	0	0	0	0	0	2636.61979952418
264	2008	0	49.5618563161	-109.8928403638	1172	9.05	330.2	0.867765453368928	-0.496973961027556	32.9296	3.4221	-36.944	1312.139012	0.42197	64.8018	78.2352666666667	13.4508	219	0.379107195303476	2.03522628037763	9.97529769356515	1.37760389731307	0	0	0	0	0	0	0	0	0	0	0	0	2636.61979952418
264	2009	0	49.5618563161	-109.8928403638	1172	9.05	330.2	0.867765453368928	-0.496973961027556	29.3906	2.5815	-33.2284	1312.365633	0.33076	62.2452	84.5437333333333	12.12005	221	0.252738130202317	1.35681752025175	6.65019846237647	0.918402598208672	0	0	0	0	0	0	0	0	0	0	0	0	2636.61979952418
264	2010	0	49.5618563161	-109.8928403638	1172	9.05	330.2	0.867765453368928	-0.496973961027556	31.2676	2.034	-30.6524	1283.953978	0.45222	65.4702666666667	94.8675	12.0487	221	0.126369065101159	0.678408760125876	3.32509923118778	0.459201299104279	0	0	0	0	0	0	0	0	0	0	0	0	2636.61979952418
264	2011	0	49.5618563161	-109.8928403638	1172	9.05	330.2	0.867765453368928	-0.496973961027556	32.3196	4.3403	-33.1572	1266.608156	0.40622	72.8700666666667	94.5361333333333	12.6215	216	0	0	0	0	0	0	0	0	0	0	0	0	0	0	0	0	2636.61979952418
264	2012	0	49.5618563161	-109.8928403638	1172	9.05	330.2	0.867765453368928	-0.496973961027556	32.5149	3.5756	-33.9045	1639.436687	0.42182	63.4522333333333	80.9229	12.12125	211	0	0	0	0	0	0	0	0	0	0	0	0	0	0	0	0	2636.61979952418
264	2013	0	49.5618563161	-109.8928403638	1172	9.05	330.2	0.867765453368928	-0.496973961027556	30.9953	3.6242	-34.3924	1438.127556	0.68572	65.9501666666667	62.5094	11.90465	216	0	0	0	0	0	0	0	0	0	0	0	0	0	0	0	0	2636.61979952418
264	2014	0	49.5618563161	-109.8928403638	1172	9.05	330.2	0.867765453368928	-0.496973961027556	31.7547	1.6069	-32.7827	1441.273684	0.37034	64.9454333333333	67.6427333333333	12.5406	217	0	0	0	0	0	0	0	0	0	0	0	0	0	0	0	0	2636.61979952418
264	2015	0	49.5618563161	-109.8928403638	1172	9.05	330.2	0.867765453368928	-0.496973961027556	34.4634	0.9121	-28.3004	1547.287721	0.49499	58.7815333333333	65.2499	12.9883	209	0	0	0	0	0	0	0	0	0	0	0	0	0	0	0	0	2636.61979952418
264	2016	0	49.5618563161	-109.8928403638	1172	9.05	330.2	0.867765453368928	-0.496973961027556	28.117	5.6611	-26.7274	1442.535706	0.76723	63.0970333333333	80.6281	12.58885	220	0	0	0	0	0	0	0	0	0	0	0	0	0	0	0	0	2636.61979952418
264	2017	0	49.5618563161	-109.8928403638	1172	9.05	330.2	0.867765453368928	-0.496973961027556	32.2117	5.1765	-28.427	1504.037302	0.60399	65.4676333333333	83.7101333333333	12.79025	207	0	0	0	0	0	0	0	0	0	0	0	0	0	0	0	0	2636.61979952418
264	2018	0	49.5618563161	-109.8928403638	1172	9.05	330.2	0.867765453368928	-0.496973961027556	37.2824	-0.0239	-31.0437	1632.126673	0.53007	66.6645333333333	40.7302	13.03215	209	0	0	0	0	0	0	0	0	0	0	0	0	0	0	0	0	2636.61979952418
265	2006	0	49.5618563161	-109.8914553638	1183	6.94	346.6	0.972775878209397	-0.231747903494157	34.0225	3.9795	-33.8743	1555.376222	0.35563	68.0877666666667	41.0644666666667	12.91635	207	0.008607956757388	4.1495937169409	21.3527452210019	0.011512746185865	0	0	0	0	0	0	0	0	0	0	0	0	2721.29967374649
265	2007	0	49.5618563161	-109.8914553638	1183	6.94	346.6	0.972775878209397	-0.231747903494157	35.6334	3.2223	-32.1884	1575.166562	0.43963	69.4264333333333	57.5935333333333	12.73405	207	0.006886365405911	3.31967497355254	17.0821961768015	0.009210196948692	0	0	0	0	0	0	0	0	0	0	0	0	2721.29967374649
265	2008	0	49.5618563161	-109.8914553638	1183	6.94	346.6	0.972775878209397	-0.231747903494157	32.8364	3.3826	-36.9005	1300.251016	0.42462	64.8205	79.7512666666667	13.4111	219	0.005164774054433	2.4897562301644	12.8116471326011	0.006907647711519	0	0	0	0	0	0	0	0	0	0	0	0	2721.29967374649
265	2009	0	49.5618563161	-109.8914553638	1183	6.94	346.6	0.972775878209397	-0.231747903494157	29.261	2.5341	-33.1895	1300.881521	0.32861	62.2837666666667	87.8345	12.0849	222	0.003443182702955	1.65983748677627	8.54109808840076	0.004605098474346	0	0	0	0	0	0	0	0	0	0	0	0	2721.29967374649
265	2010	0	49.5618563161	-109.8914553638	1183	6.94	346.6	0.972775878209397	-0.231747903494157	31.1473	1.9957	-30.5786	1272.498785	0.45143	65.4787	94.9512333333333	12.0069	221	0.001721591351478	0.829918743388134	4.27054904420038	0.002302549237172	0	0	0	0	0	0	0	0	0	0	0	0	2721.29967374649
265	2011	0	49.5618563161	-109.8914553638	1183	6.94	346.6	0.972775878209397	-0.231747903494157	32.193	4.2968	-33.0935	1254.690984	0.4062	72.8965	94.7266333333333	12.58915	216	0	0	0	0	0	0	0	0	0	0	0	0	0	0	0	0	2721.29967374649
265	2012	0	49.5618563161	-109.8914553638	1183	6.94	346.6	0.972775878209397	-0.231747903494157	32.4066	3.563	-33.8773	1626.420462	0.42086	63.4618666666667	82.6571	12.09185	211	0	0	0	0	0	0	0	0	0	0	0	0	0	0	0	0	2721.29967374649
265	2013	0	49.5618563161	-109.8914553638	1183	6.94	346.6	0.972775878209397	-0.231747903494157	30.8961	3.5805	-34.3166	1426.51701	0.68481	65.967	64.7033	11.87185	217	0	0	0	0	0	0	0	0	0	0	0	0	0	0	0	0	2721.29967374649
265	2014	0	49.5618563161	-109.8914553638	1183	6.94	346.6	0.972775878209397	-0.231747903494157	31.6346	1.5644	-32.7843	1429.54625	0.3711	64.9260666666667	69.9416	12.50105	217	0	0	0	0	0	0	0	0	0	0	0	0	0	0	0	0	2721.29967374649
265	2015	0	49.5618563161	-109.8914553638	1183	6.94	346.6	0.972775878209397	-0.231747903494157	34.3574	0.9151	-28.2808	1535.55549	0.49579	58.7481666666667	69.2412333333333	12.95055	210	0	0	0	0	0	0	0	0	0	0	0	0	0	0	0	0	2721.29967374649
265	2016	0	49.5618563161	-109.8914553638	1183	6.94	346.6	0.972775878209397	-0.231747903494157	28.0288	5.6434	-26.9385	1433.773693	0.76932	63.0882666666667	83.0701666666667	12.5553	220	0	0	0	0	0	0	0	0	0	0	0	0	0	0	0	0	2721.29967374649
265	2017	0	49.5618563161	-109.8914553638	1183	6.94	346.6	0.972775878209397	-0.231747903494157	32.2077	5.12	-28.6361	1496.625557	0.58293	65.5475	84.0410666666667	12.9271	207	0	0	0	0	0	0	0	0	0	0	0	0	0	0	0	0	2721.29967374649
265	2018	0	49.5618563161	-109.8914553638	1183	6.94	346.6	0.972775878209397	-0.231747903494157	37.1759	0.0084	-30.8881	1624.3688	0.52794	66.6495	41.3422666666667	13.11875	209	0	0	0	0	0	0	0	0	0	0	0	0	0	0	0	0	2721.29967374649
266	2006	0	49.5618563161	-109.8900703638	1177	5.92	41.2	0.752414908895724	0.658689460118681	34.0575	4.0052	-33.8737	1560.387412	0.35563	68.0940333333333	40.6207666666667	12.9273	207	0	4.79080250530455	25.0947766823028	0	0	0	0	0	0	0	0	0	0	0	0	0	2807.59707274287
266	2007	0	49.5618563161	-109.8900703638	1177	5.92	41.2	0.752414908895724	0.658689460118681	35.658	3.2454	-32.2006	1579.783516	0.44008	69.4309666666667	56.9409333333333	12.7446	207	0	3.83264200424378	20.0758213458412	0	0	0	0	0	0	0	0	0	0	0	0	0	2807.59707274287
266	2008	0	49.5618563161	-109.8900703638	1177	5.92	41.2	0.752414908895724	0.658689460118681	32.8705	3.4098	-36.9152	1305.019342	0.42354	64.8153666666667	78.8363666666667	13.42245	219	0	2.87448150318278	15.0568660093813	0	0	0	0	0	0	0	0	0	0	0	0	0	2807.59707274287
266	2009	0	49.5618563161	-109.8900703638	1177	5.92	41.2	0.752414908895724	0.658689460118681	29.2916	2.5629	-33.2112	1305.478178	0.32894	62.2728666666667	85.7539666666667	12.09505	222	0	1.91632100212178	10.0379106729197	0	0	0	0	0	0	0	0	0	0	0	0	0	2807.59707274287
266	2010	0	49.5618563161	-109.8900703638	1177	5.92	41.2	0.752414908895724	0.658689460118681	31.1809	2.0133	-30.6086	1277.335397	0.45178	65.4739666666667	94.9140666666667	12.0188	221	0	0.958160501061002	5.01895533645984	0	0	0	0	0	0	0	0	0	0	0	0	0	2807.59707274287
266	2011	0	49.5618563161	-109.8900703638	1177	5.92	41.2	0.752414908895724	0.658689460118681	32.2257	4.3215	-33.126	1259.538154	0.40591	72.8882333333333	94.6559666666667	12.59845	216	0	0	0	0	0	0	0	0	0	0	0	0	0	0	0	0	2807.59707274287
266	2012	0	49.5618563161	-109.8900703638	1177	5.92	41.2	0.752414908895724	0.658689460118681	32.4397	3.5733	-33.8891	1631.553658	0.42115	63.4603666666667	81.492	12.09965	211	0	0	0	0	0	0	0	0	0	0	0	0	0	0	0	0	2807.59707274287
266	2013	0	49.5618563161	-109.8900703638	1177	5.92	41.2	0.752414908895724	0.658689460118681	30.9306	3.6011	-34.3507	1431.159739	0.68432	65.9614	62.9972	11.88125	216	0	0	0	0	0	0	0	0	0	0	0	0	0	0	0	0	2807.59707274287
266	2014	0	49.5618563161	-109.8900703638	1177	5.92	41.2	0.752414908895724	0.658689460118681	31.6585	1.5864	-32.7923	1434.295933	0.37086	64.9308	67.8598	12.5124	217	0	0	0	0	0	0	0	0	0	0	0	0	0	0	0	0	2807.59707274287
266	2015	0	49.5618563161	-109.8900703638	1177	5.92	41.2	0.752414908895724	0.658689460118681	34.3901	0.9257	-28.2996	1540.684933	0.49535	58.7559	65.9784666666667	12.96035	209	0	0	0	0	0	0	0	0	0	0	0	0	0	0	0	0	2807.59707274287
266	2016	0	49.5618563161	-109.8900703638	1177	5.92	41.2	0.752414908895724	0.658689460118681	28.0658	5.6579	-26.8062	1437.774301	0.76854	63.0797333333333	81.226	12.5626	220	0	0	0	0	0	0	0	0	0	0	0	0	0	0	0	0	2807.59707274287
266	2017	0	49.5618563161	-109.8900703638	1177	5.92	41.2	0.752414908895724	0.658689460118681	32.1696	5.1498	-28.5049	1499.107825	0.59222	65.4996	84.0355333333333	12.84855	207	0	0	0	0	0	0	0	0	0	0	0	0	0	0	0	0	2807.59707274287
266	2018	0	49.5618563161	-109.8900703638	1177	5.92	41.2	0.752414908895724	0.658689460118681	37.2072	-0.0059	-30.9649	1626.75381	0.529	66.6468666666667	41.1318333333333	13.06225	209	0	0	0	0	0	0	0	0	0	0	0	0	0	0	0	0	2807.59707274287
277	2006	0	49.5627563161	-109.8997653638	1162	4.68	108.1	-0.310676429630732	0.950515731627784	34.386	4.064	-33.9051	1590.432224	0.35528	68.0847333333333	38.7813666666667	13.00545	206	3.26486571034093	2.35565987038888	9.50528048123033	24.7694302381606	0	0	0	0	0	0	0	0	0	0	0	0	2168.14168470441
277	2007	0	49.5627563161	-109.8997653638	1162	4.68	108.1	-0.310676429630732	0.950515731627784	35.9646	3.2465	-32.2623	1609.293413	0.44265	69.3862666666667	53.9580666666667	12.8237	207	3.08969320455139	1.88452789631106	7.60422438498426	26.4987810965854	0	0	0	0	0	0	0	0	0	0	0	0	2168.14168470441
277	2008	0	49.5627563161	-109.8997653638	1162	4.68	108.1	-0.310676429630732	0.950515731627784	33.1117	3.4401	-36.9991	1333.241972	0.4165	64.7727666666667	76.29	13.5108	218	2.91452069876181	1.41339592223335	5.7031682887382	28.2281319550102	0	0	0	0	0	0	0	0	0	0	0	0	2168.14168470441
277	2009	0	49.5627563161	-109.8997653638	1162	4.68	108.1	-0.310676429630732	0.950515731627784	29.5923	2.6141	-33.2486	1332.637739	0.33053	62.1834	80.1939666666667	12.17245	221	2.73934819297222	0.942263948155528	3.80211219249259	29.957482813435	0	0	0	0	0	0	0	0	0	0	0	0	2168.14168470441
277	2010	0	49.5627563161	-109.8997653638	1162	4.68	108.1	-0.310676429630732	0.950515731627784	31.5364	2.0733	-30.7373	1303.267941	0.45452	65.4614666666667	94.7508333333333	12.1122	221	2.56417568718268	0.471131974077821	1.90105609624652	31.6868336718599	0	0	0	0	0	0	0	0	0	0	0	0	2168.14168470441
277	2011	0	49.5627563161	-109.8997653638	1162	4.68	108.1	-0.310676429630732	0.950515731627784	32.5262	4.375	-33.2116	1285.978221	0.40435	72.8276	94.3005	12.6703	216	2.38900318139309	1.13686837721616E-13	4.54747350886464E-13	33.4161845302847	0	0	0	0	0	0	0	0	0	0	0	0	2168.14168470441
277	2012	0	49.5627563161	-109.8997653638	1162	4.68	108.1	-0.310676429630732	0.950515731627784	32.7552	3.564	-33.9063	1663.152154	0.42142	63.4332666666667	78.1721	12.1674	210	2.2138306756035	0	0	35.1455353887095	0	0	0	0	0	0	0	0	0	0	0	0	2168.14168470441
277	2013	0	49.5627563161	-109.8997653638	1162	4.68	108.1	-0.310676429630732	0.950515731627784	31.2043	3.6663	-34.4452	1456.666496	0.68763	65.9236333333333	59.4123	11.9545	216	2.03865816981391	0	0	36.8748862471343	0	0	0	0	0	0	0	0	0	0	0	0	2168.14168470441
277	2014	0	49.5627563161	-109.8997653638	1162	4.68	108.1	-0.310676429630732	0.950515731627784	31.9655	1.6327	-32.7152	1459.776206	0.36754	64.9765333333333	64.4515666666667	12.59895	216	1.86348566402438	0	0	38.6042371055592	0	0	0	0	0	0	0	0	0	0	0	0	2168.14168470441
277	2015	0	49.5627563161	-109.8997653638	1162	4.68	108.1	-0.310676429630732	0.950515731627784	34.7172	0.8606	-28.2442	1567.469814	0.49079	58.8357666666667	59.4903	13.0477	209	1.68831315823479	0	0	40.333587963984	0	0	0	0	0	0	0	0	0	0	0	0	2168.14168470441
277	2016	0	49.5627563161	-109.8997653638	1162	4.68	108.1	-0.310676429630732	0.950515731627784	28.596	5.9639	-26.8685	1451.560319	0.77519	63.1379	77.0776333333333	12.64605	220	1.5131406524452	0	0	42.0629388224088	0	0	0	0	0	0	0	0	0	0	0	0	2168.14168470441
277	2017	0	49.5627563161	-109.8997653638	1162	4.68	108.1	-0.310676429630732	0.950515731627784	32.2451	5.0868	-28.4495	1517.541792	0.63534	65.4054333333333	83.3175	12.6771	207	1.33796814665561	0	0	43.7922896808336	0	0	0	0	0	0	0	0	0	0	0	0	2168.14168470441
277	2018	0	49.5627563161	-109.8997653638	1162	4.68	108.1	-0.310676429630732	0.950515731627784	37.532	0.0331	-31.9382	1645.12391	0.52092	66.7082666666667	39.8855333333333	12.9819	209	1.16279564086608	0	0	45.5216405392584	0	0	0	0	0	0	0	0	0	0	0	0	2168.14168470441
278	2006	0	49.5627563161	-109.8983803638	1154	2.61	81	0.156434465040231	0.987688340595138	34.4398	4.0995	-33.9065	1597.798914	0.35631	68.0927333333333	38.3524666666667	13.02375	206	5.45508955725518	2.04730975196037	7.26991560058332	43.2480792796632	0	0	0	0	0	0	0	0	0	0	0	0	2248.81280032982
278	2007	0	49.5627563161	-109.8983803638	1154	2.61	81	0.156434465040231	0.987688340595138	36.0334	3.2772	-32.2838	1616.387756	0.4435	69.39	53.1564	12.84155	207	5.16404344042576	1.63784780156834	5.81593248046647	46.4696301286876	0	0	0	0	0	0	0	0	0	0	0	0	2248.81280032982
278	2008	0	49.5627563161	-109.8983803638	1154	2.61	81	0.156434465040231	0.987688340595138	33.1625	3.4781	-37.0222	1340.4234	0.41544	64.7640333333333	75.1773	13.53015	218	4.87299732359645	1.2283858511762	4.36194936035008	49.6911809777121	0	0	0	0	0	0	0	0	0	0	0	0	2248.81280032982
278	2009	0	49.5627563161	-109.8983803638	1154	2.61	81	0.156434465040231	0.987688340595138	29.6667	2.6538	-33.2794	1339.55504	0.33271	62.1646666666667	78.2490666666667	12.18965	221	4.58195120676714	0.818923900784171	2.90796624023324	52.9127318267365	0	0	0	0	0	0	0	0	0	0	0	0	2248.81280032982
278	2010	0	49.5627563161	-109.8983803638	1154	2.61	81	0.156434465040231	0.987688340595138	31.5925	2.0988	-30.7816	1310.417435	0.45507	65.4544333333333	94.6961333333333	12.13255	220	4.29090508993772	0.409461950392028	1.45398312011639	56.1342826757609	0	0	0	0	0	0	0	0	0	0	0	0	2248.81280032982
278	2011	0	49.5627563161	-109.8983803638	1154	2.61	81	0.156434465040231	0.987688340595138	32.5978	4.4069	-33.2592	1293.208694	0.40464	72.8135	94.1872	12.6861	215	3.99985897310842	0	0	59.3558335247862	0	0	0	0	0	0	0	0	0	0	0	0	2248.81280032982
278	2012	0	49.5627563161	-109.8983803638	1154	2.61	81	0.156434465040231	0.987688340595138	32.8081	3.5778	-33.9224	1670.550064	0.42192	63.4299	77.0076666666667	12.18105	210	3.708812856279	0	0	62.5773843738107	0	0	0	0	0	0	0	0	0	0	0	0	2248.81280032982
278	2013	0	49.5627563161	-109.8983803638	1154	2.61	81	0.156434465040231	0.987688340595138	31.2566	3.6954	-34.4957	1463.738738	0.68777	65.9141666666667	58.0819	11.9706	215	3.41776673944969	0	0	65.7989352228351	0	0	0	0	0	0	0	0	0	0	0	0	2248.81280032982
278	2014	0	49.5627563161	-109.8983803638	1154	2.61	81	0.156434465040231	0.987688340595138	32.0336	1.6636	-32.7233	1466.985814	0.3673	64.9847666666667	63.1263333333333	12.61735	216	3.12672062262027	0	0	69.0204860718595	0	0	0	0	0	0	0	0	0	0	0	0	2248.81280032982
278	2015	0	49.5627563161	-109.8983803638	1154	2.61	81	0.156434465040231	0.987688340595138	34.7687	0.8724	-28.2692	1574.818345	0.49048	58.8481	57.6146333333333	13.0638	209	2.83567450579096	0	0	72.2420369208839	0	0	0	0	0	0	0	0	0	0	0	0	2248.81280032982
278	2016	0	49.5627563161	-109.8983803638	1154	2.61	81	0.156434465040231	0.987688340595138	28.6555	5.9923	-26.7128	1457.572027	0.77414	63.1305333333333	75.8599666666667	12.6589	220	2.54462838896154	0	0	75.4635877699084	0	0	0	0	0	0	0	0	0	0	0	0	2248.81280032982
278	2017	0	49.5627563161	-109.8983803638	1154	2.61	81	0.156434465040231	0.987688340595138	32.2276	5.1267	-28.2941	1522.172442	0.65023	65.3493333333333	83.1130666666667	12.58675	207	2.25358227213223	0	0	78.6851386189337	0	0	0	0	0	0	0	0	0	0	0	0	2248.81280032982
278	2018	0	49.5627563161	-109.8983803638	1154	2.61	81	0.156434465040231	0.987688340595138	37.5783	0.0229	-32.0768	1649.417563	0.52245	66.7149	39.5549333333333	12.9228	209	1.96253615530293	0	0	81.9066894679581	0	0	0	0	0	0	0	0	0	0	0	0	2248.81280032982
279	2006	0	49.5627563161	-109.8969953638	1152	3.12	344.7	0.964557418457798	-0.263873049965373	34.4346	4.11	-33.9043	1598.21153	0.35699	68.0968666666667	38.342	13.0246	206	1.70540609809855	1.97751336017609	6.8134434882636	16.9990991965788	0	0	0	0	0	0	0	0	0	0	0	0	2330.43014237308
279	2007	0	49.5627563161	-109.8969953638	1152	3.12	344.7	0.964557418457798	-0.263873049965373	36.0436	3.29	-32.2889	1616.875367	0.44373	69.3955666666667	53.0959	12.84215	207	1.70014114825751	1.58201068814094	5.45075479061097	19.0483094584697	0	0	0	0	0	0	0	0	0	0	0	0	2330.43014237308
279	2008	0	49.5627563161	-109.8969953638	1152	3.12	344.7	0.964557418457798	-0.263873049965373	33.1608	3.4906	-37.0235	1340.991214	0.41582	64.7640333333333	74.9447666666667	13.5305	218	1.69487619841647	1.18650801610568	4.08806609295834	21.0975197203607	0	0	0	0	0	0	0	0	0	0	0	0	2330.43014237308
279	2009	0	49.5627563161	-109.8969953638	1152	3.12	344.7	0.964557418457798	-0.263873049965373	29.6768	2.6653	-33.2875	1340.039803	0.33387	62.1644	77.9268333333333	12.19	221	1.68961124857543	0.791005344070413	2.72537739530526	23.1467299822516	0	0	0	0	0	0	0	0	0	0	0	0	2330.43014237308
279	2010	0	49.5627563161	-109.8969953638	1152	3.12	344.7	0.964557418457798	-0.263873049965373	31.5831	2.1036	-30.7881	1311.092877	0.45519	65.4523	94.6849	12.1329	220	1.68434629873439	0.39550267203515	1.36268869765263	25.1959402441435	0	0	0	0	0	0	0	0	0	0	0	0	2330.43014237308
279	2011	0	49.5627563161	-109.8969953638	1152	3.12	344.7	0.964557418457798	-0.263873049965373	32.6071	4.4174	-33.2706	1293.898322	0.40503	72.8126333333333	94.1648333333333	12.6864	215	1.67908134889335	0	0	27.2451505060344	0	0	0	0	0	0	0	0	0	0	0	0	2330.43014237308
279	2012	0	49.5627563161	-109.8969953638	1152	3.12	344.7	0.964557418457798	-0.263873049965373	32.801	3.5827	-33.9246	1670.787116	0.42201	63.4307	76.9043333333333	12.1808	210	1.67381639905231	0	0	29.2943607679254	0	0	0	0	0	0	0	0	0	0	0	0	2330.43014237308
279	2013	0	49.5627563161	-109.8969953638	1152	3.12	344.7	0.964557418457798	-0.263873049965373	31.2533	3.7011	-34.5055	1464.403498	0.68781	65.9132666666667	57.9619333333333	11.97095	215	1.66855144921127	0	0	31.3435710298163	0	0	0	0	0	0	0	0	0	0	0	0	2330.43014237308
279	2014	0	49.5627563161	-109.8969953638	1152	3.12	344.7	0.964557418457798	-0.263873049965373	32.0426	1.6709	-32.7293	1467.69466	0.36747	64.9841	63.0195	12.61765	216	1.66328649937023	0	0	33.3927812917073	0	0	0	0	0	0	0	0	0	0	0	0	2330.43014237308
279	2015	0	49.5627563161	-109.8969953638	1152	3.12	344.7	0.964557418457798	-0.263873049965373	34.7614	0.881	-28.2796	1575.473505	0.49078	58.8461666666667	57.5150666666667	13.06305	209	1.65802154952919	0	0	35.4419915535991	0	0	0	0	0	0	0	0	0	0	0	0	2330.43014237308
279	2016	0	49.5627563161	-109.8969953638	1152	3.12	344.7	0.964557418457798	-0.263873049965373	28.6595	6.0016	-26.6616	1457.986277	0.7741	63.1227666666667	75.7984666666667	12.65705	220	1.65275659968814	0	0	37.4912018154901	0	0	0	0	0	0	0	0	0	0	0	0	2330.43014237308
279	2017	0	49.5627563161	-109.8969953638	1152	3.12	344.7	0.964557418457798	-0.263873049965373	32.2145	5.1372	-28.244	1522.317178	0.65463	65.3343666666667	83.0644333333333	12.5643	207	1.6474916498471	0	0	39.540412077381	0	0	0	0	0	0	0	0	0	0	0	0	2330.43014237308
279	2018	0	49.5627563161	-109.8969953638	1152	3.12	344.7	0.964557418457798	-0.263873049965373	37.5684	0.023	-32.1044	1649.462089	0.51205	66.7115666666667	39.5413	12.90515	208	1.64222670000606	0	0	41.589622339272	0	0	0	0	0	0	0	0	0	0	0	0	2330.43014237308
280	2006	0	49.5627563161	-109.8956103638	1158	5.64	327.8	0.846193166127564	-0.532876276070731	34.3533	4.0869	-33.8973	1589.513142	0.35682	68.0956333333333	38.8691333333333	13.0013	206	0.757912614401178	2.16026192386335	8.09699305196273	6.1343632181015	0	0	0	0	0	0	0	0	0	0	0	0	2414.01986174333
280	2007	0	49.5627563161	-109.8956103638	1158	5.64	327.8	0.846193166127564	-0.532876276070731	35.9671	3.2791	-32.271	1608.627097	0.44306	69.4034666666667	54.0199	12.81885	207	0.701615763314223	1.72820953909059	6.47759444157009	6.60659761884858	0	0	0	0	0	0	0	0	0	0	0	0	2414.01986174333
280	2008	0	49.5627563161	-109.8956103638	1158	5.64	327.8	0.846193166127564	-0.532876276070731	33.0913	3.4688	-36.9962	1332.836622	0.41786	64.7760333333333	75.9878	13.50475	218	0.645318912227282	1.29615715431794	4.85819583117745	7.07883201959578	0	0	0	0	0	0	0	0	0	0	0	0	2414.01986174333
280	2009	0	49.5627563161	-109.8956103638	1158	5.64	327.8	0.846193166127564	-0.532876276070731	29.5936	2.6391	-33.2654	1332.062821	0.33311	62.1895333333333	79.8347666666667	12.1672	221	0.589022061140341	0.864104769545293	3.23879722078482	7.55106642034286	0	0	0	0	0	0	0	0	0	0	0	0	2414.01986174333
280	2010	0	49.5627563161	-109.8956103638	1158	5.64	327.8	0.846193166127564	-0.532876276070731	31.4886	2.0807	-30.7441	1303.255755	0.45304	65.4571666666667	94.7364666666667	12.1057	220	0.532725210053385	0.432052384772533	1.61939861039218	8.02330082109006	0	0	0	0	0	0	0	0	0	0	0	0	2414.01986174333
280	2011	0	49.5627563161	-109.8956103638	1158	5.64	327.8	0.846193166127564	-0.532876276070731	32.5268	4.3937	-33.2333	1285.945422	0.40531	72.8299666666667	94.2688666666667	12.6654	216	0.476428358966444	0	0	8.49553522183714	0	0	0	0	0	0	0	0	0	0	0	0	2414.01986174333
280	2012	0	49.5627563161	-109.8956103638	1158	5.64	327.8	0.846193166127564	-0.532876276070731	32.7162	3.5764	-33.9092	1661.726038	0.42155	63.4374	78.0574333333333	12.16145	210	0.420131507879503	0	0	8.96776962258434	0	0	0	0	0	0	0	0	0	0	0	0	2414.01986174333
280	2013	0	49.5627563161	-109.8956103638	1158	5.64	327.8	0.846193166127564	-0.532876276070731	31.1783	3.6755	-34.4604	1456.583001	0.68743	65.9242	59.271	11.94955	216	0.363834656792548	0	0	9.44000402333143	0	0	0	0	0	0	0	0	0	0	0	0	2414.01986174333
280	2014	0	49.5627563161	-109.8956103638	1158	5.64	327.8	0.846193166127564	-0.532876276070731	31.9643	1.6468	-32.7337	1459.796064	0.36815	64.9714	64.3379666666667	12.5929	216	0.307537805705607	0	0	9.91223842407862	0	0	0	0	0	0	0	0	0	0	0	0	2414.01986174333
280	2015	0	49.5627563161	-109.8956103638	1158	5.64	327.8	0.846193166127564	-0.532876276070731	34.678	0.8858	-28.2707	1567.38629	0.49167	58.8252	59.5863	13.03915	209	0.251240954618666	0	0	10.3844728248257	0	0	0	0	0	0	0	0	0	0	0	0	2414.01986174333
280	2016	0	49.5627563161	-109.8956103638	1158	5.64	327.8	0.846193166127564	-0.532876276070731	28.5909	5.9853	-26.7563	1451.206504	0.77536	63.1137666666667	77.1832333333333	12.63525	220	0.194944103531711	0	0	10.8567072255729	0	0	0	0	0	0	0	0	0	0	0	0	2414.01986174333
280	2017	0	49.5627563161	-109.8956103638	1158	5.64	327.8	0.846193166127564	-0.532876276070731	32.2003	5.1074	-28.3391	1516.449665	0.64434	65.3721333333333	83.2602666666667	12.6288	207	0.13864725244477	0	0	11.32894162632	0	0	0	0	0	0	0	0	0	0	0	0	2414.01986174333
280	2018	0	49.5627563161	-109.8956103638	1158	5.64	327.8	0.846193166127564	-0.532876276070731	37.486	0.0352	-31.9874	1643.743052	0.51074	66.6941	39.9646333333333	12.9396	209	0.082350401357829	0	0	11.8011760270671	0	0	0	0	0	0	0	0	0	0	0	0	2414.01986174333
281	2006	0	49.5627563161	-109.8942253638	1163	6.72	318.2	0.745475999682862	-0.666532470249453	34.3127	4.0547	-33.8896	1585.603333	0.35603	68.0951333333333	39.1733666666667	12.98115	206	1.05840924597345	2.58824927710498	10.8551550444345	3.94103878444753	0	0	0	0	0	0	0	0	0	0	0	0	2498.2422749995
281	2007	0	49.5627563161	-109.8942253638	1163	6.72	318.2	0.745475999682862	-0.666532470249453	35.9349	3.262	-32.2356	1603.909073	0.44237	69.411	54.6208333333333	12.79865	207	0.848365086264209	2.07059942168394	8.68412403554794	3.1819981102833	0	0	0	0	0	0	0	0	0	0	0	0	2498.2422749995
281	2008	0	49.5627563161	-109.8942253638	1163	6.72	318.2	0.745475999682862	-0.666532470249453	33.09	3.4549	-36.979	1328.641354	0.41894	64.7865	76.5507	13.4824	218	0.638320926554968	1.55294956626312	6.5130930266605	2.42295743611908	0	0	0	0	0	0	0	0	0	0	0	0	2498.2422749995
281	2009	0	49.5627563161	-109.8942253638	1163	6.72	318.2	0.745475999682862	-0.666532470249453	29.5682	2.6194	-33.2597	1328.70973	0.33079	62.2113333333333	80.7958666666667	12.14745	221	0.428276766845727	1.03529971084208	4.34206201777397	1.66391676195462	0	0	0	0	0	0	0	0	0	0	0	0	2498.2422749995
281	2010	0	49.5627563161	-109.8942253638	1163	6.72	318.2	0.745475999682862	-0.666532470249453	31.4744	2.0648	-30.7129	1299.677802	0.45274	65.4611333333333	94.7602	12.08205	221	0.218232607136486	0.517649855421041	2.17103100888653	0.904876087790399	0	0	0	0	0	0	0	0	0	0	0	0	2498.2422749995
281	2011	0	49.5627563161	-109.8942253638	1163	6.72	318.2	0.745475999682862	-0.666532470249453	32.4832	4.3753	-33.2088	1282.136096	0.40535	72.8448666666667	94.3257	12.6472	216	0.008188447427187	0	0	0.145835413626173	0	0	0	0	0	0	0	0	0	0	0	0	2498.2422749995
281	2012	0	49.5627563161	-109.8942253638	1163	6.72	318.2	0.745475999682862	-0.666532470249453	32.7096	3.5852	-33.926	1657.415569	0.42235	63.4433	78.8103	12.1446	210	0	0	0	0	0	0	0	0	0	0	0	0	0	0	0	0	2498.2422749995
281	2013	0	49.5627563161	-109.8942253638	1163	6.72	318.2	0.745475999682862	-0.666532470249453	31.1672	3.6589	-34.4556	1453.926186	0.68555	65.9335666666667	60.0566666666667	11.93105	216	0	0	0	0	0	0	0	0	0	0	0	0	0	0	0	0	2498.2422749995
281	2014	0	49.5627563161	-109.8942253638	1163	6.72	318.2	0.745475999682862	-0.666532470249453	31.9342	1.6409	-32.7796	1457.127241	0.36923	64.9602333333333	65.0420333333333	12.5712	216	0	0	0	0	0	0	0	0	0	0	0	0	0	0	0	0	2498.2422749995
281	2015	0	49.5627563161	-109.8942253638	1163	6.72	318.2	0.745475999682862	-0.666532470249453	34.6571	0.9101	-28.3169	1564.298369	0.49344	58.8064666666667	60.8437333333333	13.01805	209	0	0	0	0	0	0	0	0	0	0	0	0	0	0	0	0	2498.2422749995
281	2016	0	49.5627563161	-109.8942253638	1163	6.72	318.2	0.745475999682862	-0.666532470249453	28.6027	5.9963	-26.8133	1449.890495	0.76551	63.1049	78.1364	12.61595	220	0	0	0	0	0	0	0	0	0	0	0	0	0	0	0	0	2498.2422749995
281	2017	0	49.5627563161	-109.8942253638	1163	6.72	318.2	0.745475999682862	-0.666532470249453	32.2264	5.0797	-28.4102	1515.303247	0.63572	65.4042666666667	83.3480333333333	12.6842	207	0	0	0	0	0	0	0	0	0	0	0	0	0	0	0	0	2498.2422749995
281	2018	0	49.5627563161	-109.8942253638	1163	6.72	318.2	0.745475999682862	-0.666532470249453	37.4481	0.0267	-31.8395	1640.480505	0.51925	66.6796	40.1748666666667	12.9695	209	0	0	0	0	0	0	0	0	0	0	0	0	0	0	0	0	2498.2422749995
282	2006	0	49.5627563161	-109.8928403638	1163	6.72	318.2	0.745475999682862	-0.666532470249453	34.3129	4.0568	-33.8861	1585.549032	0.35587	68.0978666666667	39.2115	12.97575	206	0.905278893389607	3.2374862913266	14.8928241870644	3.32829439189368	0	0	0	0	0	0	0	0	0	0	0	0	2584.19588165198
282	2007	0	49.5627563161	-109.8928403638	1163	6.72	318.2	0.745475999682862	-0.666532470249453	35.9358	3.2689	-32.2346	1603.875342	0.44227	69.4170666666667	54.7112333333333	12.7931	207	0.724223114711663	2.58998903306133	11.9142593496508	2.66263551351494	0	0	0	0	0	0	0	0	0	0	0	0	2584.19588165198
282	2008	0	49.5627563161	-109.8928403638	1163	6.72	318.2	0.745475999682862	-0.666532470249453	33.0926	3.4586	-36.973	1328.70122	0.41934	64.7896	76.4913333333333	13.47605	218	0.543167336033719	1.94249177479605	8.93569451223811	1.99697663513621	0	0	0	0	0	0	0	0	0	0	0	0	2584.19588165198
282	2009	0	49.5627563161	-109.8928403638	1163	6.72	318.2	0.745475999682862	-0.666532470249453	29.5653	2.6213	-33.26	1328.805247	0.3306	62.2176	80.6977333333333	12.1419	221	0.362111557355774	1.29499451653055	5.95712967482541	1.33131775675747	0	0	0	0	0	0	0	0	0	0	0	0	2584.19588165198
282	2010	0	49.5627563161	-109.8928403638	1163	6.72	318.2	0.745475999682862	-0.666532470249453	31.471	2.0626	-30.7064	1299.815184	0.45261	65.4608666666667	94.7595333333333	12.07535	221	0.18105577867783	0.647497258265275	2.9785648374118	0.665658878378736	0	0	0	0	0	0	0	0	0	0	0	0	2584.19588165198
282	2011	0	49.5627563161	-109.8928403638	1163	6.72	318.2	0.745475999682862	-0.666532470249453	32.4788	4.376	-33.2076	1282.083238	0.40531	72.8486333333333	94.3254	12.6421	216	0	0	0	0	0	0	0	0	0	0	0	0	0	0	0	0	2584.19588165198
282	2012	0	49.5627563161	-109.8928403638	1163	6.72	318.2	0.745475999682862	-0.666532470249453	32.7096	3.5872	-33.9237	1657.252485	0.42221	63.4456333333333	78.7957	12.13955	210	0	0	0	0	0	0	0	0	0	0	0	0	0	0	0	0	2584.19588165198
282	2013	0	49.5627563161	-109.8928403638	1163	6.72	318.2	0.745475999682862	-0.666532470249453	31.1688	3.6567	-34.4512	1453.976553	0.68509	65.9357333333333	60.0432666666667	11.92585	216	0	0	0	0	0	0	0	0	0	0	0	0	0	0	0	0	2584.19588165198
282	2014	0	49.5627563161	-109.8928403638	1163	6.72	318.2	0.745475999682862	-0.666532470249453	31.933	1.6402	-32.785	1457.190216	0.36936	64.9565333333333	65.0098666666667	12.56495	216	0	0	0	0	0	0	0	0	0	0	0	0	0	0	0	0	2584.19588165198
282	2015	0	49.5627563161	-109.8928403638	1163	6.72	318.2	0.745475999682862	-0.666532470249453	34.6576	0.9178	-28.322	1564.642722	0.49348	58.7997666666667	60.8698333333333	13.01135	209	0	0	0	0	0	0	0	0	0	0	0	0	0	0	0	0	2584.19588165198
282	2016	0	49.5627563161	-109.8928403638	1163	6.72	318.2	0.745475999682862	-0.666532470249453	28.6057	5.999	-26.8	1450.364625	0.76575	63.0966	78.1912666666667	12.609	220	0	0	0	0	0	0	0	0	0	0	0	0	0	0	0	0	2584.19588165198
282	2017	0	49.5627563161	-109.8928403638	1163	6.72	318.2	0.745475999682862	-0.666532470249453	32.2242	5.0798	-28.3975	1515.401069	0.63631	65.4021666666667	83.3461666666667	12.6829	207	0	0	0	0	0	0	0	0	0	0	0	0	0	0	0	0	2584.19588165198
282	2018	0	49.5627563161	-109.8928403638	1163	6.72	318.2	0.745475999682862	-0.666532470249453	37.4484	0.0293	-31.8317	1640.562776	0.51925	66.6727333333333	40.1989666666667	12.9644	209	0	0	0	0	0	0	0	0	0	0	0	0	0	0	0	0	2584.19588165198
283	2006	0	49.5627563161	-109.8914553638	1174	5.29	311.3	0.660001667960937	-0.751264133503511	34.2559	4.015	-33.8784	1576.564675	0.35435	68.0936	39.6854666666667	12.9384	206	0.173749322011645	3.99321933437091	19.4684440385672	0.638153339864175	0	0	0	0	0	0	0	0	0	0	0	0	2670.53700734931
283	2007	0	49.5627563161	-109.8914553638	1174	5.29	311.3	0.660001667960937	-0.751264133503511	35.8676	3.2456	-32.2072	1595.419729	0.44013	69.4262333333333	55.7328	12.7559	207	0.138999457609316	3.19457546749663	15.574755230854	0.510522671891351	0	0	0	0	0	0	0	0	0	0	0	0	2670.53700734931
283	2008	0	49.5627563161	-109.8914553638	1174	5.29	311.3	0.660001667960937	-0.751264133503511	33.0441	3.4185	-36.9307	1320.307095	0.42166	64.8088666666667	77.5245	13.43505	219	0.104249593206987	2.39593160062236	11.6810664231407	0.382892003918528	0	0	0	0	0	0	0	0	0	0	0	0	2670.53700734931
283	2009	0	49.5627563161	-109.8914553638	1174	5.29	311.3	0.660001667960937	-0.751264133503511	29.4779	2.5735	-33.2213	1320.896279	0.32768	62.2575333333333	82.4293333333333	12.1056	221	0.069499728804658	1.59728773374832	7.78737761542743	0.255261335945647	0	0	0	0	0	0	0	0	0	0	0	0	2670.53700734931
283	2010	0	49.5627563161	-109.8914553638	1174	5.29	311.3	0.660001667960937	-0.751264133503511	31.4059	2.0244	-30.6334	1291.579772	0.45178	65.4697666666667	94.8110666666667	12.03215	221	0.034749864402329	0.798643866874045	3.89368880771326	0.127630667972824	0	0	0	0	0	0	0	0	0	0	0	0	2670.53700734931
283	2011	0	49.5627563161	-109.8914553638	1174	5.29	311.3	0.660001667960937	-0.751264133503511	32.3877	4.3324	-33.144	1273.198291	0.40503	72.8761666666667	94.4542666666667	12.60865	216	0	0	0	0	0	0	0	0	0	0	0	0	0	0	0	0	2670.53700734931
283	2012	0	49.5627563161	-109.8914553638	1174	5.29	311.3	0.660001667960937	-0.751264133503511	32.6559	3.5751	-33.8984	1648.010192	0.42128	63.4556666666667	79.7403666666667	12.10915	211	0	0	0	0	0	0	0	0	0	0	0	0	0	0	0	0	2670.53700734931
283	2013	0	49.5627563161	-109.8914553638	1174	5.29	311.3	0.660001667960937	-0.751264133503511	31.1166	3.613	-34.3742	1445.689343	0.68381	65.9533	60.8366333333333	11.8919	216	0	0	0	0	0	0	0	0	0	0	0	0	0	0	0	0	2670.53700734931
283	2014	0	49.5627563161	-109.8914553638	1174	5.29	311.3	0.660001667960937	-0.751264133503511	31.861	1.5979	-32.7885	1448.738551	0.37	64.9367	65.554	12.52465	217	0	0	0	0	0	0	0	0	0	0	0	0	0	0	0	0	2670.53700734931
283	2015	0	49.5627563161	-109.8914553638	1174	5.29	311.3	0.660001667960937	-0.751264133503511	34.6066	0.9215	-28.3031	1556.7017	0.49412	58.7663333333333	62.0959666666667	12.9729	209	0	0	0	0	0	0	0	0	0	0	0	0	0	0	0	0	2670.53700734931
283	2016	0	49.5627563161	-109.8914553638	1174	5.29	311.3	0.660001667960937	-0.751264133503511	28.2061	5.6613	-26.7668	1451.948068	0.76779	63.0870333333333	78.9557666666667	12.5749	220	0	0	0	0	0	0	0	0	0	0	0	0	0	0	0	0	2670.53700734931
283	2017	0	49.5627563161	-109.8914553638	1174	5.29	311.3	0.660001667960937	-0.751264133503511	32.3342	5.1642	-28.4659	1512.209943	0.59594	65.4784	83.5941	12.8123	207	0	0	0	0	0	0	0	0	0	0	0	0	0	0	0	0	2670.53700734931
283	2018	0	49.5627563161	-109.8914553638	1174	5.29	311.3	0.660001667960937	-0.751264133503511	37.431	-0.0146	-31.006	1640.877317	0.5308	66.6533666666667	40.2777333333333	13.04305	209	0	0	0	0	0	0	0	0	0	0	0	0	0	0	0	0	2670.53700734931
284	2006	0	49.5627563161	-109.8900703638	1179	1.34	83.3	0.116670737099333	0.993170649538486	34.23	3.9971	-33.8726	1572.421632	0.35312	68.0932333333333	39.9881	12.9188	207	0	4.69419455234947	23.5574154551086	0	0	0	0	0	0	0	0	0	0	0	0	0	2758.42137660824
284	2007	0	49.5627563161	-109.8900703638	1179	1.34	83.3	0.116670737099333	0.993170649538486	35.8223	3.2389	-32.1942	1591.423817	0.43943	69.4336	56.2901333333333	12.73625	207	0	3.75535564187953	18.8459323640855	0	0	0	0	0	0	0	0	0	0	0	0	0	2758.42137660824
284	2008	0	49.5627563161	-109.8900703638	1179	1.34	83.3	0.116670737099333	0.993170649538486	33.0234	3.4025	-36.9078	1316.446736	0.42264	64.8192333333333	78.0561666666667	13.41335	219	0	2.81651673140959	14.1344492730641	0	0	0	0	0	0	0	0	0	0	0	0	0	2758.42137660824
284	2009	0	49.5627563161	-109.8900703638	1179	1.34	83.3	0.116670737099333	0.993170649538486	29.4243	2.5531	-33.2038	1317.308817	0.32564	62.2788	83.4736666666667	12.08635	221	0	1.87767782093965	9.42296618204273	0	0	0	0	0	0	0	0	0	0	0	0	0	2758.42137660824
284	2010	0	49.5627563161	-109.8900703638	1179	1.34	83.3	0.116670737099333	0.993170649538486	31.3749	2.0058	-30.596	1287.899095	0.45133	65.4736333333333	94.8401	12.00915	221	0	0.938838910469713	4.71148309102136	0	0	0	0	0	0	0	0	0	0	0	0	0	2758.42137660824
284	2011	0	49.5627563161	-109.8900703638	1179	1.34	83.3	0.116670737099333	0.993170649538486	32.3335	4.313	-33.1142	1269.046741	0.40455	72.8904333333333	94.5422	12.59095	216	0	0	0	0	0	0	0	0	0	0	0	0	0	0	0	0	2758.42137660824
284	2012	0	49.5627563161	-109.8900703638	1179	1.34	83.3	0.116670737099333	0.993170649538486	32.6317	3.5707	-33.8851	1643.800495	0.42069	63.4613666666667	80.3485	12.0928	211	0	0	0	0	0	0	0	0	0	0	0	0	0	0	0	0	2758.42137660824
284	2013	0	49.5627563161	-109.8900703638	1179	1.34	83.3	0.116670737099333	0.993170649538486	31.0937	3.5921	-34.337	1441.811244	0.68268	65.9623	61.5840666666667	11.8739	216	0	0	0	0	0	0	0	0	0	0	0	0	0	0	0	0	2758.42137660824
284	2014	0	49.5627563161	-109.8900703638	1179	1.34	83.3	0.116670737099333	0.993170649538486	31.8136	1.5782	-32.7925	1444.815593	0.37024	64.9258333333333	66.3165	12.5029	217	0	0	0	0	0	0	0	0	0	0	0	0	0	0	0	0	2758.42137660824
284	2015	0	49.5627563161	-109.8900703638	1179	1.34	83.3	0.116670737099333	0.993170649538486	34.5838	0.9273	-28.2971	1553.306352	0.49417	58.7474666666667	63.4134666666667	12.95185	209	0	0	0	0	0	0	0	0	0	0	0	0	0	0	0	0	2758.42137660824
284	2016	0	49.5627563161	-109.8900703638	1179	1.34	83.3	0.116670737099333	0.993170649538486	28.1837	5.6549	-26.8571	1449.957601	0.76884	63.0782666666667	79.7788666666667	12.55575	220	0	0	0	0	0	0	0	0	0	0	0	0	0	0	0	0	2758.42137660824
284	2017	0	49.5627563161	-109.8900703638	1179	1.34	83.3	0.116670737099333	0.993170649538486	32.3387	5.138	-28.5552	1510.26299	0.58904	65.5132666666667	83.7279333333333	12.8732	207	0	0	0	0	0	0	0	0	0	0	0	0	0	0	0	0	2758.42137660824
284	2018	0	49.5627563161	-109.8900703638	1179	1.34	83.3	0.116670737099333	0.993170649538486	37.4085	0.0011	-30.9329	1638.751138	0.52986	66.6429333333333	40.4964666666667	13.07925	209	0	0	0	0	0	0	0	0	0	0	0	0	0	0	0	0	2758.42137660824
295	2006	0	49.5636563161	-109.8997653638	1165	4.85	95.3	-0.092370587446561	0.995724698184582	34.3159	4.0511	-33.9029	1583.864172	0.35539	68.0832333333333	39.1534333333333	12.9939	206	4.98013826812638	2.80480044905516	12.5935032441566	37.9765018957569	0	0	0	0	0	0	0	0	0	0	0	0	2108.83991640148
295	2007	0	49.5636563161	-109.8997653638	1165	4.85	95.3	-0.092370587446561	0.995724698184582	35.8953	3.2363	-32.2523	1602.997468	0.44235	69.3892666666667	54.5348333333333	12.81245	207	4.76210242724216	2.24384035924413	10.0748025953253	40.877652960904	0	0	0	0	0	0	0	0	0	0	0	0	2108.83991640148
295	2008	0	49.5636563161	-109.8997653638	1165	4.85	95.3	-0.092370587446561	0.995724698184582	33.05	3.4279	-36.9873	1326.987665	0.41752	64.7780333333333	76.9537666666667	13.49845	218	4.54406658635793	1.6828802694331	7.55610194649398	43.7788040260521	0	0	0	0	0	0	0	0	0	0	0	0	2108.83991640148
295	2009	0	49.5636563161	-109.8997653638	1165	4.85	95.3	-0.092370587446561	0.995724698184582	29.5249	2.5992	-33.2369	1326.414632	0.33049	62.1923666666667	81.5971666666667	12.1609	221	4.3260307454737	1.12192017962207	5.03740129766265	46.6799550911992	0	0	0	0	0	0	0	0	0	0	0	0	2108.83991640148
295	2010	0	49.5636563161	-109.8997653638	1165	4.85	95.3	-0.092370587446561	0.995724698184582	31.4567	2.062	-30.718	1297.304083	0.45439	65.4618	94.7921333333333	12.0991	221	4.10799490458948	0.560960089811033	2.51870064883133	49.5811061563463	0	0	0	0	0	0	0	0	0	0	0	0	2108.83991640148
295	2011	0	49.5636563161	-109.8997653638	1165	4.85	95.3	-0.092370587446561	0.995724698184582	32.4654	4.3621	-33.1929	1280.158698	0.4046	72.8320333333333	94.3777666666667	12.6602	216	3.88995906370525	0	0	52.4822572214935	0	0	0	0	0	0	0	0	0	0	0	0	2108.83991640148
295	2012	0	49.5636563161	-109.8997653638	1165	4.85	95.3	-0.092370587446561	0.995724698184582	32.6808	3.5593	-33.8994	1656.419865	0.42121	63.435	78.9792	12.15815	211	3.67192322282108	0	0	55.3834082866406	0	0	0	0	0	0	0	0	0	0	0	0	2108.83991640148
295	2013	0	49.5636563161	-109.8997653638	1165	4.85	95.3	-0.092370587446561	0.995724698184582	31.1389	3.653	-34.4244	1450.715646	0.68767	65.9259	60.3536	11.9444	216	3.45388738193685	0	0	58.2845593517877	0	0	0	0	0	0	0	0	0	0	0	0	2108.83991640148
295	2014	0	49.5636563161	-109.8997653638	1165	4.85	95.3	-0.092370587446561	0.995724698184582	31.8976	1.6201	-32.7146	1453.808245	0.3679	64.97	65.4979333333333	12.5866	217	3.23585154105263	0	0	61.1857104169349	0	0	0	0	0	0	0	0	0	0	0	0	2108.83991640148
295	2015	0	49.5636563161	-109.8997653638	1165	4.85	95.3	-0.092370587446561	0.995724698184582	34.6432	0.8612	-28.2388	1561.096905	0.49138	58.8249333333333	61.1154	13.0365	209	3.0178157001684	0	0	64.086861482082	0	0	0	0	0	0	0	0	0	0	0	0	2108.83991640148
295	2016	0	49.5636563161	-109.8997653638	1165	4.85	95.3	-0.092370587446561	0.995724698184582	28.5389	5.954	-26.9285	1446.203968	0.77579	63.1364333333333	78.0196666666667	12.63685	220	2.79977985928417	0	0	66.9880125472291	0	0	0	0	0	0	0	0	0	0	0	0	2108.83991640148
295	2017	0	49.5636563161	-109.8997653638	1165	4.85	95.3	-0.092370587446561	0.995724698184582	32.2164	5.0709	-28.5103	1512.930909	0.62758	65.4244666666667	83.4543666666667	12.71075	207	2.58174401839995	0	0	69.8891636123772	0	0	0	0	0	0	0	0	0	0	0	0	2108.83991640148
295	2018	0	49.5636563161	-109.8997653638	1165	4.85	95.3	-0.092370587446561	0.995724698184582	37.4571	0.0394	-31.8742	1640.354709	0.51903	66.7009333333333	40.1866666666667	13.00345	209	2.36370817751572	0	0	72.7903146775243	0	0	0	0	0	0	0	0	0	0	0	0	2108.83991640148
296	2006	0	49.5636563161	-109.8983803638	1156	3.86	96.6	-0.114937150492866	0.993372765600396	34.4212	4.0908	-33.9051	1595.52213	0.35583	68.0918	38.5125333333333	13.01495	206	11.0409414985029	2.54960220094404	10.7979891478899	83.9734922261105	0	0	0	0	0	0	0	0	0	0	0	0	2191.69337242326
296	2007	0	49.5636563161	-109.8983803638	1156	3.86	96.6	-0.114937150492866	0.993372765600396	36.0083	3.2697	-32.2762	1614.163921	0.44319	69.3928333333333	53.4515	12.83295	207	10.3645118997963	2.03968176075523	8.63839131831264	89.4353296691952	0	0	0	0	0	0	0	0	0	0	0	0	2191.69337242326
296	2008	0	49.5636563161	-109.8983803638	1156	3.86	96.6	-0.114937150492866	0.993372765600396	33.1462	3.47	-37.0142	1338.221044	0.4158	64.7679333333333	75.5308	13.52075	218	9.68808230108948	1.52976132056642	6.47879348873448	94.8971671122817	0	0	0	0	0	0	0	0	0	0	0	0	2191.69337242326
296	2009	0	49.5636563161	-109.8983803638	1156	3.86	96.6	-0.114937150492866	0.993372765600396	29.639	2.6434	-33.2715	1337.430583	0.33194	62.1707	78.8766	12.1806	221	9.01165270238266	1.01984088037761	4.31919565915632	100.359004555366	0	0	0	0	0	0	0	0	0	0	0	0	2191.69337242326
296	2010	0	49.5636563161	-109.8983803638	1156	3.86	96.6	-0.114937150492866	0.993372765600396	31.5705	2.0909	-30.7688	1308.289078	0.45488	65.4539666666667	94.7148666666667	12.12255	220	8.33522310367607	0.509920440188807	2.15959782957816	105.820841998451	0	0	0	0	0	0	0	0	0	0	0	0	2191.69337242326
296	2011	0	49.5636563161	-109.8983803638	1156	3.86	96.6	-0.114937150492866	0.993372765600396	32.5717	4.4	-33.2466	1291.003179	0.40449	72.8158333333333	94.2262666666667	12.67835	216	7.65879350496925	0	0	111.282679441538	0	0	0	0	0	0	0	0	0	0	0	0	2191.69337242326
296	2012	0	49.5636563161	-109.8983803638	1156	3.86	96.6	-0.114937150492866	0.993372765600396	32.7894	3.5747	-33.9182	1668.235301	0.42171	63.4309666666667	77.3881666666667	12.17395	210	6.98236390626266	0	0	116.744516884622	0	0	0	0	0	0	0	0	0	0	0	0	2191.69337242326
296	2013	0	49.5636563161	-109.8983803638	1156	3.86	96.6	-0.114937150492866	0.993372765600396	31.2397	3.686	-34.4815	1461.593048	0.6874	65.9151	58.5331333333333	11.96295	216	6.30593430755584	0	0	122.206354327709	0	0	0	0	0	0	0	0	0	0	0	0	2191.69337242326
296	2014	0	49.5636563161	-109.8983803638	1156	3.86	96.6	-0.114937150492866	0.993372765600396	32.0082	1.6549	-32.7232	1464.821715	0.36741	64.9796	63.5899333333333	12.6079	216	5.62950470884903	0	0	127.668191770794	0	0	0	0	0	0	0	0	0	0	0	0	2191.69337242326
296	2015	0	49.5636563161	-109.8983803638	1156	3.86	96.6	-0.114937150492866	0.993372765600396	34.7509	0.8736	-28.2663	1572.773878	0.49053	58.8397333333333	58.286	13.0554	209	4.95307511014244	0	0	133.13002921388	0	0	0	0	0	0	0	0	0	0	0	0	2191.69337242326
296	2016	0	49.5636563161	-109.8983803638	1156	3.86	96.6	-0.114937150492866	0.993372765600396	28.6373	5.9855	-26.7572	1456.172126	0.77453	63.1289666666667	76.2957333333333	12.65205	220	4.27664551143562	0	0	138.591866656965	0	0	0	0	0	0	0	0	0	0	0	0	2191.69337242326
296	2017	0	49.5636563161	-109.8983803638	1156	3.86	96.6	-0.114937150492866	0.993372765600396	32.229	5.1154	-28.3386	1520.861063	0.6456	65.3603333333333	83.1658	12.607	207	3.60021591272903	0	0	144.053704100052	0	0	0	0	0	0	0	0	0	0	0	0	2191.69337242326
296	2018	0	49.5636563161	-109.8983803638	1156	3.86	96.6	-0.114937150492866	0.993372765600396	37.5616	0.027	-32.0322	1648.096748	0.52197	66.7082666666667	39.6716333333333	12.93565	209	2.92378631402221	0	0	149.515541543136	0	0	0	0	0	0	0	0	0	0	0	0	2191.69337242326
297	2006	0	49.5636563161	-109.8969953638	1149	1.71	55.9	0.560638994563242	0.828060334622494	34.4893	4.1222	-33.9058	1603.566867	0.35652	68.0993	38.0713	13.0309	206	7.77546297952699	2.37840402203892	9.5655172388274	59.7580300160407	0	0	0	0	0	0	0	0	0	0	0	0	2275.35899496833
297	2007	0	49.5636563161	-109.8969953638	1149	1.71	55.9	0.560638994563242	0.828060334622494	36.0902	3.2974	-32.2956	1621.920716	0.44471	69.3969	52.6764333333333	12.84845	206	7.30749237551572	1.90272321763109	7.65241379106192	63.7799414694455	0	0	0	0	0	0	0	0	0	0	0	0	2275.35899496833
297	2008	0	49.5636563161	-109.8969953638	1149	1.71	55.9	0.560638994563242	0.828060334622494	33.2094	3.504	-37.0334	1346.052667	0.41482	64.7603666666667	74.4326333333333	13.5375	218	6.83952177150445	1.42704241322326	5.73931034329644	67.8018529228511	0	0	0	0	0	0	0	0	0	0	0	0	2275.35899496833
297	2009	0	49.5636563161	-109.8969953638	1149	1.71	55.9	0.560638994563242	0.828060334622494	29.7224	2.6786	-33.2985	1345.064667	0.33363	62.1545	76.8178	12.1955	220	6.37155116749307	0.951361608815546	3.82620689553096	71.8237643762559	0	0	0	0	0	0	0	0	0	0	0	0	2275.35899496833
297	2010	0	49.5636563161	-109.8969953638	1149	1.71	55.9	0.560638994563242	0.828060334622494	31.6433	2.1129	-30.8068	1316.006569	0.45531	65.4475333333333	94.6359666666667	12.1402	220	5.9035805634818	0.475680804407716	1.91310344776548	75.8456758296606	0	0	0	0	0	0	0	0	0	0	0	0	2275.35899496833
297	2011	0	49.5636563161	-109.8969953638	1149	1.71	55.9	0.560638994563242	0.828060334622494	32.6493	4.4262	-33.2884	1298.638635	0.40461	72.8034333333333	94.1092666666667	12.692	215	5.43560995947053	0	0	79.8675872830663	0	0	0	0	0	0	0	0	0	0	0	0	2275.35899496833
297	2012	0	49.5636563161	-109.8969953638	1149	1.71	55.9	0.560638994563242	0.828060334622494	32.8591	3.5867	-33.9313	1676.310549	0.42208	63.4281	76.2226	12.1857	210	4.96763935545914	0	0	83.8894987364711	0	0	0	0	0	0	0	0	0	0	0	0	2275.35899496833
297	2013	0	49.5636563161	-109.8969953638	1149	1.71	55.9	0.560638994563242	0.828060334622494	31.3055	3.7112	-34.5257	1469.221923	0.68739	65.9067333333333	57.1968333333333	11.9769	215	4.49966875144787	0	0	87.9114101898767	0	0	0	0	0	0	0	0	0	0	0	0	2275.35899496833
297	2014	0	49.5636563161	-109.8969953638	1149	1.71	55.9	0.560638994563242	0.828060334622494	32.0884	1.682	-32.7302	1472.565286	0.36722	64.9865	62.2602666666667	12.62375	216	4.0316981474366	0	0	91.9333216432815	0	0	0	0	0	0	0	0	0	0	0	0	2275.35899496833
297	2015	0	49.5636563161	-109.8969953638	1149	1.71	55.9	0.560638994563242	0.828060334622494	34.8196	0.8845	-28.2887	1580.890599	0.49012	58.8496333333333	56.4129333333333	13.06905	208	3.56372754342522	0	0	95.9552330966862	0	0	0	0	0	0	0	0	0	0	0	0	2275.35899496833
297	2016	0	49.5636563161	-109.8969953638	1149	1.71	55.9	0.560638994563242	0.828060334622494	28.7051	6.0107	-26.6155	1463.015243	0.77364	63.1219333333333	75.0708666666667	12.66265	220	3.09575693941395	0	0	99.9771445500919	0	0	0	0	0	0	0	0	0	0	0	0	2275.35899496833
297	2017	0	49.5636563161	-109.8969953638	1149	1.71	55.9	0.560638994563242	0.828060334622494	32.2326	5.1511	-28.1985	1526.371094	0.65912	65.3124	82.9454666666667	12.53065	207	2.62778633540267	0	0	103.999056003497	0	0	0	0	0	0	0	0	0	0	0	0	2275.35899496833
297	2018	0	49.5636563161	-109.8969953638	1149	1.71	55.9	0.560638994563242	0.828060334622494	37.6272	0.0196	-32.1501	1653.423051	0.52354	66.7141	39.2993333333333	12.88595	208	2.15981573139129	0	0	108.020967456901	0	0	0	0	0	0	0	0	0	0	0	0	2275.35899496833
298	2006	0	49.5636563161	-109.8956103638	1149	3.63	331.5	0.878817112661965	-0.477158760259609	34.4704	4.1243	-33.9024	1602.097597	0.35691	68.1020666666667	38.1667	13.02575	206	0.88155436767704	2.39708299933761	9.5387484657158	5.02687187824849	0	0	0	0	0	0	0	0	0	0	0	0	2360.89780798798
298	2007	0	49.5636563161	-109.8956103638	1149	3.63	331.5	0.878817112661965	-0.477158760259609	36.0834	3.3042	-32.295	1620.604237	0.44388	69.403	52.8378333333333	12.84305	206	0.758540810319033	1.91766639947002	7.63099877257264	4.96974412277113	0	0	0	0	0	0	0	0	0	0	0	0	2360.89780798798
298	2008	0	49.5636563161	-109.8956103638	1149	3.63	331.5	0.878817112661965	-0.477158760259609	33.1955	3.5078	-37.0276	1344.813197	0.41556	64.7633333333333	74.4887666666667	13.53135	218	0.635527252961026	1.43824979960254	5.72324907942948	4.91261636729378	0	0	0	0	0	0	0	0	0	0	0	0	2360.89780798798
298	2009	0	49.5636563161	-109.8956103638	1149	3.63	331.5	0.878817112661965	-0.477158760259609	29.7132	2.6806	-33.299	1343.817486	0.33421	62.1605666666667	76.9652	12.1901	220	0.512513695603019	0.958833199734954	3.81549938628586	4.85548861181641	0	0	0	0	0	0	0	0	0	0	0	0	2360.89780798798
298	2010	0	49.5636563161	-109.8956103638	1149	3.63	331.5	0.878817112661965	-0.477158760259609	31.6186	2.1108	-30.8009	1314.89874	0.45527	65.4471333333333	94.6429	12.1337	220	0.389500138245012	0.479416599867477	1.9077496931427	4.79836085633906	0	0	0	0	0	0	0	0	0	0	0	0	2360.89780798798
298	2011	0	49.5636563161	-109.8956103638	1149	3.63	331.5	0.878817112661965	-0.477158760259609	32.6396	4.4304	-33.2877	1297.488188	0.40492	72.8071333333333	94.1134666666667	12.6871	215	0.266486580887005	0	0	4.74123310086171	0	0	0	0	0	0	0	0	0	0	0	0	2360.89780798798
298	2012	0	49.5636563161	-109.8956103638	1149	3.63	331.5	0.878817112661965	-0.477158760259609	32.8384	3.5888	-33.9292	1674.626631	0.42203	63.4304	76.3667	12.18065	210	0.143473023529026	0	0	4.68410534538435	0	0	0	0	0	0	0	0	0	0	0	0	2360.89780798798
298	2013	0	49.5636563161	-109.8956103638	1149	3.63	331.5	0.878817112661965	-0.477158760259609	31.2893	3.709	-34.5218	1468.113374	0.68728	65.9088	57.3356	11.9718	215	0.020459466171019	0	0	4.62697758990699	0	0	0	0	0	0	0	0	0	0	0	0	2360.89780798798
298	2014	0	49.5636563161	-109.8956103638	1149	3.63	331.5	0.878817112661965	-0.477158760259609	32.0801	1.6814	-32.7358	1471.467839	0.3674	64.9828333333333	62.3677	12.61785	216	0	0	0	4.56984983442963	0	0	0	0	0	0	0	0	0	0	0	0	2360.89780798798
298	2015	0	49.5636563161	-109.8956103638	1149	3.63	331.5	0.878817112661965	-0.477158760259609	34.7991	0.8921	-28.2943	1579.765447	0.49051	58.843	56.6728333333333	13.0625	208	0	0	0	4.51272207895228	0	0	0	0	0	0	0	0	0	0	0	0	2360.89780798798
298	2016	0	49.5636563161	-109.8956103638	1149	3.63	331.5	0.878817112661965	-0.477158760259609	28.6948	6.0136	-26.6001	1462.009064	0.77391	63.1139333333333	75.2769	12.65585	220	0	0	0	4.45559432347491	0	0	0	0	0	0	0	0	0	0	0	0	2360.89780798798
298	2017	0	49.5636563161	-109.8956103638	1149	3.63	331.5	0.878817112661965	-0.477158760259609	32.2232	5.1516	-28.1841	1525.331518	0.65989	65.3106	82.8716	12.52985	207	0	0	0	4.39846656799756	0	0	0	0	0	0	0	0	0	0	0	0	2360.89780798798
298	2018	0	49.5636563161	-109.8956103638	1149	3.63	331.5	0.878817112661965	-0.477158760259609	37.6054	0.0227	-32.1414	1652.382175	0.51275	66.707	39.4872666666667	12.881	208	0	0	0	4.34133881252021	0	0	0	0	0	0	0	0	0	0	0	0	2360.89780798798
299	2006	0	49.5636563161	-109.8942253638	1157	6.28	314.8	0.704634209963595	-0.709570736536521	34.3957	4.0928	-33.8943	1593.048538	0.35627	68.0994666666667	38.7371333333333	12.99615	206	1.04392377914053	2.69302762240409	11.1973546507315	3.76323177189397	0	0	0	0	0	0	0	0	0	0	0	0	2446.94776734737
299	2007	0	49.5636563161	-109.8942253638	1157	6.28	314.8	0.704634209963595	-0.709570736536521	36.0113	3.2874	-32.2711	1612.041656	0.44294	69.4114666666667	53.888	12.81355	207	0.835139023312422	2.15442209792309	8.95788372058541	3.01058541751513	0	0	0	0	0	0	0	0	0	0	0	0	2446.94776734737
299	2008	0	49.5636563161	-109.8942253638	1157	6.28	314.8	0.704634209963595	-0.709570736536521	33.1317	3.4773	-36.9933	1336.312661	0.41786	64.7785333333333	75.6334333333333	13.4988	218	0.62635426748426	1.61581657344232	6.71841279043838	2.25793906313629	0	0	0	0	0	0	0	0	0	0	0	0	2446.94776734737
299	2009	0	49.5636563161	-109.8942253638	1157	6.28	314.8	0.704634209963595	-0.709570736536521	29.6284	2.6449	-33.2693	1335.602395	0.33261	62.1923666666667	79.0864666666667	12.1613	221	0.417569511656154	1.07721104896154	4.47894186029225	1.50529270875745	0	0	0	0	0	0	0	0	0	0	0	0	2446.94776734737
299	2010	0	49.5636563161	-109.8942253638	1157	6.28	314.8	0.704634209963595	-0.709570736536521	31.5316	2.081	-30.7441	1306.628368	0.45463	65.4539	94.7122333333333	12.0993	220	0.208784755828049	0.538605524480772	2.23947093014613	0.752646354378612	0	0	0	0	0	0	0	0	0	0	0	0	2446.94776734737
299	2011	0	49.5636563161	-109.8942253638	1157	6.28	314.8	0.704634209963595	-0.709570736536521	32.5553	4.398	-33.238	1288.950333	0.40504	72.8293333333333	94.2290666666667	12.66055	216	0	0	0	0	0	0	0	0	0	0	0	0	0	0	0	0	2446.94776734737
299	2012	0	49.5636563161	-109.8942253638	1157	6.28	314.8	0.704634209963595	-0.709570736536521	32.7624	3.5797	-33.9096	1665.193523	0.42141	63.4386333333333	77.6769	12.1564	210	0	0	0	0	0	0	0	0	0	0	0	0	0	0	0	0	2446.94776734737
299	2013	0	49.5636563161	-109.8942253638	1157	6.28	314.8	0.704634209963595	-0.709570736536521	31.2206	3.6757	-34.4626	1459.895416	0.68661	65.9229	58.8122666666667	11.9448	216	0	0	0	0	0	0	0	0	0	0	0	0	0	0	0	0	2446.94776734737
299	2014	0	49.5636563161	-109.8942253638	1157	6.28	314.8	0.704634209963595	-0.709570736536521	32.0048	1.6494	-32.7402	1463.127226	0.36811	64.9670666666667	63.8248666666667	12.58665	216	0	0	0	0	0	0	0	0	0	0	0	0	0	0	0	0	2446.94776734737
299	2015	0	49.5636563161	-109.8942253638	1157	6.28	314.8	0.704634209963595	-0.709570736536521	34.7251	0.8962	-28.2806	1571.460248	0.49138	58.8173	58.8881666666667	13.03265	209	0	0	0	0	0	0	0	0	0	0	0	0	0	0	0	0	2446.94776734737
299	2016	0	49.5636563161	-109.8942253638	1157	6.28	314.8	0.704634209963595	-0.709570736536521	28.6263	5.9909	-26.7326	1455.210775	0.77547	63.1043666666667	76.8061666666667	12.62895	220	0	0	0	0	0	0	0	0	0	0	0	0	0	0	0	0	2446.94776734737
299	2017	0	49.5636563161	-109.8942253638	1157	6.28	314.8	0.704634209963595	-0.709570736536521	32.2319	5.1113	-28.3164	1519.568438	0.64574	65.3612333333333	83.1590333333333	12.61505	207	0	0	0	0	0	0	0	0	0	0	0	0	0	0	0	0	2446.94776734737
299	2018	0	49.5636563161	-109.8942253638	1157	6.28	314.8	0.704634209963595	-0.709570736536521	37.5349	0.0375	-31.9894	1646.959523	0.51092	66.6857666666667	39.8029333333333	12.92755	209	0	0	0	0	0	0	0	0	0	0	0	0	0	0	0	0	2446.94776734737
300	2006	0	49.5636563161	-109.8928403638	1157	6.28	314.8	0.704634209963595	-0.709570736536521	34.3958	4.0948	-33.8909	1592.996483	0.35611	68.1022	38.6708	12.99085	206	0.7322203545138	3.24530571815762	14.3964007889736	2.68818596829806	0	0	0	0	0	0	0	0	0	0	0	0	2534.63985316891
300	2007	0	49.5636563161	-109.8928403638	1157	6.28	314.8	0.704634209963595	-0.709570736536521	36.0121	3.2942	-32.2702	1612.008443	0.44284	69.4175333333333	53.8414333333333	12.80805	207	0.58577628361104	2.59624457452605	11.5171206311788	2.15054877463854	0	0	0	0	0	0	0	0	0	0	0	0	2534.63985316891
300	2008	0	49.5636563161	-109.8928403638	1157	6.28	314.8	0.704634209963595	-0.709570736536521	33.1345	3.4811	-36.9876	1336.374328	0.41825	64.7815666666667	75.4562333333333	13.49255	218	0.43933221270828	1.94718343089448	8.63784047338413	1.61291158097879	0	0	0	0	0	0	0	0	0	0	0	0	2534.63985316891
300	2009	0	49.5636563161	-109.8928403638	1157	6.28	314.8	0.704634209963595	-0.709570736536521	29.6255	2.6469	-33.2698	1335.700762	0.33243	62.1985666666667	78.5889	12.15585	221	0.29288814180552	1.29812228726291	5.75856031558851	1.07527438731927	0	0	0	0	0	0	0	0	0	0	0	0	2534.63985316891
300	2010	0	49.5636563161	-109.8928403638	1157	6.28	314.8	0.704634209963595	-0.709570736536521	31.5282	2.0789	-30.738	1306.768795	0.45455	65.4536666666667	94.7056333333333	12.0927	220	0.14644407090276	0.649061143631343	2.8792801577938	0.537637193659748	0	0	0	0	0	0	0	0	0	0	0	0	2534.63985316891
300	2011	0	49.5636563161	-109.8928403638	1157	6.28	314.8	0.704634209963595	-0.709570736536521	32.5508	4.3987	-33.2371	1288.903465	0.405	72.8331	94.2194	12.65545	216	0	0	0	0	0	0	0	0	0	0	0	0	0	0	0	0	2534.63985316891
300	2012	0	49.5636563161	-109.8928403638	1157	6.28	314.8	0.704634209963595	-0.709570736536521	32.7625	3.5818	-33.9076	1665.034271	0.42129	63.4409666666667	77.2794666666667	12.15135	210	0	0	0	0	0	0	0	0	0	0	0	0	0	0	0	0	2534.63985316891
300	2013	0	49.5636563161	-109.8928403638	1157	6.28	314.8	0.704634209963595	-0.709570736536521	31.2223	3.6736	-34.4586	1459.95975	0.68613	65.9250333333333	58.0412666666667	11.9397	216	0	0	0	0	0	0	0	0	0	0	0	0	0	0	0	0	2534.63985316891
300	2014	0	49.5636563161	-109.8928403638	1157	6.28	314.8	0.704634209963595	-0.709570736536521	32.0036	1.6488	-32.746	1463.202673	0.36825	64.9634	62.7340666666667	12.5805	216	0	0	0	0	0	0	0	0	0	0	0	0	0	0	0	0	2534.63985316891
300	2015	0	49.5636563161	-109.8928403638	1157	6.28	314.8	0.704634209963595	-0.709570736536521	34.7257	0.9039	-28.2862	1571.811367	0.49143	58.8106666666667	57.5772666666667	13.026	209	0	0	0	0	0	0	0	0	0	0	0	0	0	0	0	0	2534.63985316891
300	2016	0	49.5636563161	-109.8928403638	1157	6.28	314.8	0.704634209963595	-0.709570736536521	28.6296	5.9938	-26.7185	1455.692069	0.77571	63.0962333333333	76.1332	12.62205	220	0	0	0	0	0	0	0	0	0	0	0	0	0	0	0	0	2534.63985316891
300	2017	0	49.5636563161	-109.8928403638	1157	6.28	314.8	0.704634209963595	-0.709570736536521	32.2295	5.1115	-28.303	1519.663762	0.64637	65.3592	83.2494666666667	12.6139	207	0	0	0	0	0	0	0	0	0	0	0	0	0	0	0	0	2534.63985316891
300	2018	0	49.5636563161	-109.8928403638	1157	6.28	314.8	0.704634209963595	-0.709570736536521	37.5354	0.0404	-31.9815	1647.055464	0.52174	66.6788	39.8263	12.92245	209	0	0	0	0	0	0	0	0	0	0	0	0	0	0	0	0	2534.63985316891
301	2006	0	49.5636563161	-109.8914553638	1167	6.95	306.7	0.597625146975521	-0.801775644243754	34.3203	4.0427	-33.8811	1584.331224	0.35478	68.0984	39.2516666666667	12.9557	206	0.117867723315889	3.94887757860283	18.4863948295315	0.435961694259447	0	0	0	0	0	0	0	0	0	0	0	0	2622.61136041091
301	2007	0	49.5636563161	-109.8914553638	1167	6.95	306.7	0.597625146975521	-0.801775644243754	35.9399	3.2635	-32.222	1602.788508	0.44163	69.4264666666667	54.9673333333333	12.77305	207	0.09430232923922	3.15910206288231	14.7891158636248	0.348914800033839	0	0	0	0	0	0	0	0	0	0	0	0	2622.61136041091
301	2008	0	49.5636563161	-109.8914553638	1167	6.95	306.7	0.597625146975521	-0.801775644243754	33.1017	3.4469	-36.9534	1327.668858	0.42028	64.7997	76.6132333333333	13.45395	218	0.07073693516255	2.36932654716179	11.0918368977191	0.261867905808231	0	0	0	0	0	0	0	0	0	0	0	0	2622.61136041091
301	2009	0	49.5636563161	-109.8914553638	1167	6.95	306.7	0.597625146975521	-0.801775644243754	29.5539	2.6042	-33.2459	1328.013702	0.32891	62.2362333333333	80.6906666666667	12.1217	221	0.047171541085874	1.57955103144127	7.39455793181241	0.174821011582623	0	0	0	0	0	0	0	0	0	0	0	0	2622.61136041091
301	2010	0	49.5636563161	-109.8914553638	1167	6.95	306.7	0.597625146975521	-0.801775644243754	31.4753	2.0465	-30.6756	1298.74887	0.45215	65.4620666666667	94.7599666666667	12.05195	221	0.023606147009204	0.789775515720748	3.69727896590666	0.087774117357014	0	0	0	0	0	0	0	0	0	0	0	0	2622.61136041091
301	2011	0	49.5636563161	-109.8914553638	1167	6.95	306.7	0.597625146975521	-0.801775644243754	32.4615	4.3601	-33.1833	1280.497611	0.40497	72.8592	94.3439333333333	12.624	216	4.07529325343603E-05	0	0	0.000727223131406	0	0	0	0	0	0	0	0	0	0	0	0	2622.61136041091
301	2012	0	49.5636563161	-109.8914553638	1167	6.95	306.7	0.597625146975521	-0.801775644243754	32.7211	3.5841	-33.9138	1655.886577	0.42172	63.4505	78.7037	12.1227	210	0	0	0	0	0	0	0	0	0	0	0	0	0	0	0	0	2622.61136041091
301	2013	0	49.5636563161	-109.8914553638	1167	6.95	306.7	0.597625146975521	-0.801775644243754	31.1779	3.6379	-34.4197	1452.867291	0.68396	65.9417333333333	59.5644333333333	11.90765	216	0	0	0	0	0	0	0	0	0	0	0	0	0	0	0	0	2622.61136041091
301	2014	0	49.5636563161	-109.8914553638	1167	6.95	306.7	0.597625146975521	-0.801775644243754	31.9325	1.6237	-32.7907	1456.018211	0.3696	64.9447666666667	64.2441333333333	12.5428	217	0	0	0	0	0	0	0	0	0	0	0	0	0	0	0	0	2622.61136041091
301	2015	0	49.5636563161	-109.8914553638	1167	6.95	306.7	0.597625146975521	-0.801775644243754	34.6711	0.9265	-28.3206	1564.229773	0.49353	58.7797666666667	60.0246666666667	12.9902	209	0	0	0	0	0	0	0	0	0	0	0	0	0	0	0	0	2622.61136041091
301	2016	0	49.5636563161	-109.8914553638	1167	6.95	306.7	0.597625146975521	-0.801775644243754	28.6048	5.9891	-26.8679	1450.732302	0.76669	63.0863666666667	77.8411333333333	12.5901	220	0	0	0	0	0	0	0	0	0	0	0	0	0	0	0	0	2622.61136041091
301	2017	0	49.5636563161	-109.8914553638	1167	6.95	306.7	0.597625146975521	-0.801775644243754	32.2682	5.0587	-28.4665	1515.689411	0.62832	65.4261	83.4539	12.72685	207	0	0	0	0	0	0	0	0	0	0	0	0	0	0	0	0	2622.61136041091
301	2018	0	49.5636563161	-109.8914553638	1167	6.95	306.7	0.597625146975521	-0.801775644243754	37.466	0.04	-31.7444	1641.098611	0.51849	66.6579666666667	40.2627	12.9885	209	0	0	0	0	0	0	0	0	0	0	0	0	0	0	0	0	2622.61136041091
302	2006	0	49.5636563161	-109.8900703638	1180	2.73	312.7	0.67815966986807	-0.73491459514996	34.222	3.9929	-33.872	1571.39195	0.35321	68.093	40.0694	12.9131	207	0	4.64984665385032	22.5163719877637	0	0	0	0	0	0	0	0	0	0	0	0	0	2712.04758617693
302	2007	0	49.5636563161	-109.8900703638	1180	2.73	312.7	0.67815966986807	-0.73491459514996	35.8238	3.2351	-32.1902	1590.523032	0.43932	69.436	56.4374666666667	12.73075	207	0	3.71987732308025	18.0130975902121	0	0	0	0	0	0	0	0	0	0	0	0	0	2712.04758617693
302	2008	0	49.5636563161	-109.8900703638	1180	2.73	312.7	0.67815966986807	-0.73491459514996	33.0166	3.3992	-36.9037	1315.518329	0.42308	64.8217	78.1985	13.40725	219	0	2.78990799231019	13.5098231926586	0	0	0	0	0	0	0	0	0	0	0	0	0	2712.04758617693
302	2009	0	49.5636563161	-109.8900703638	1180	2.73	312.7	0.67815966986807	-0.73491459514996	29.4218	2.5478	-33.2	1316.406218	0.3258	62.2818	83.7638	12.08035	221	0	1.8599386615399	9.00654879510512	0	0	0	0	0	0	0	0	0	0	0	0	0	2712.04758617693
302	2010	0	49.5636563161	-109.8900703638	1180	2.73	312.7	0.67815966986807	-0.73491459514996	31.365	2.0017	-30.5896	1286.963816	0.45123	65.4725666666667	94.8409333333333	12.00275	221	0	0.929969330769836	4.50327439755165	0	0	0	0	0	0	0	0	0	0	0	0	0	2712.04758617693
302	2011	0	49.5636563161	-109.8900703638	1180	2.73	312.7	0.67815966986807	-0.73491459514996	32.3299	4.3086	-33.1081	1268.091509	0.40472	72.8906333333333	94.5471	12.586	216	0	0	0	0	0	0	0	0	0	0	0	0	0	0	0	0	2712.04758617693
302	2012	0	49.5636563161	-109.8900703638	1180	2.73	312.7	0.67815966986807	-0.73491459514996	32.6239	3.5693	-33.8832	1642.669557	0.42062	63.4617333333333	80.5198666666667	12.0882	211	0	0	0	0	0	0	0	0	0	0	0	0	0	0	0	0	2712.04758617693
302	2013	0	49.5636563161	-109.8900703638	1180	2.73	312.7	0.67815966986807	-0.73491459514996	31.0868	3.5869	-34.3299	1440.951081	0.68267	65.9618666666667	61.7724333333333	11.86905	216	0	0	0	0	0	0	0	0	0	0	0	0	0	0	0	0	2712.04758617693
302	2014	0	49.5636563161	-109.8900703638	1180	2.73	312.7	0.67815966986807	-0.73491459514996	31.8143	1.5737	-32.793	1443.942165	0.37037	64.9223333333333	66.5284666666667	12.49645	217	0	0	0	0	0	0	0	0	0	0	0	0	0	0	0	0	2712.04758617693
302	2015	0	49.5636563161	-109.8900703638	1180	2.73	312.7	0.67815966986807	-0.73491459514996	34.5767	0.9293	-28.2969	1552.433013	0.49442	58.7414666666667	63.7723	12.94615	209	0	0	0	0	0	0	0	0	0	0	0	0	0	0	0	0	2712.04758617693
302	2016	0	49.5636563161	-109.8900703638	1180	2.73	312.7	0.67815966986807	-0.73491459514996	28.1774	5.6538	-26.8872	1449.464265	0.76908	63.0768333333333	79.9999333333333	12.5513	220	0	0	0	0	0	0	0	0	0	0	0	0	0	0	0	0	2712.04758617693
302	2017	0	49.5636563161	-109.8900703638	1180	2.73	312.7	0.67815966986807	-0.73491459514996	32.3542	5.1314	-28.585	1510.002834	0.58681	65.5196	83.7234	12.88545	207	0	0	0	0	0	0	0	0	0	0	0	0	0	0	0	0	2712.04758617693
302	2018	0	49.5636563161	-109.8900703638	1180	2.73	312.7	0.67815966986807	-0.73491459514996	37.4013	0.0053	-30.9145	1638.434553	0.52958	66.6399	40.5299666666667	13.088	209	0	0	0	0	0	0	0	0	0	0	0	0	0	0	0	0	2712.04758617693
313	2006	0	49.5645563161	-109.8997653638	1164	4.72	96.7	-0.116670737099333	0.993170649538486	34.3294	4.0549	-33.9034	1585.272864	0.35528	68.0842	39.079	12.99395	206	4.13885214381691	3.33165552575247	16.1722051826418	39.1093302946483	0	0	0	0	0	0	0	0	0	0	0	0	2052.70544747752
313	2007	0	49.5645563161	-109.8997653638	1164	4.72	96.7	-0.116670737099333	0.993170649538486	35.9092	3.2378	-32.2531	1604.330763	0.44238	69.3911666666667	54.4486	12.81255	207	4.24589517545044	2.66532442060202	12.9377641461133	44.0840323098055	0	0	0	0	0	0	0	0	0	0	0	0	2052.70544747752
313	2008	0	49.5645563161	-109.8997653638	1164	4.72	96.7	-0.116670737099333	0.993170649538486	33.0623	3.4325	-36.9902	1328.323733	0.41729	64.7775333333333	76.8189	13.49865	218	4.35293820708398	1.99899331545134	9.70332310958474	49.0587343249626	0	0	0	0	0	0	0	0	0	0	0	0	2052.70544747752
313	2009	0	49.5645563161	-109.8997653638	1164	4.72	96.7	-0.116670737099333	0.993170649538486	29.5377	2.6029	-33.2403	1327.729787	0.33051	62.1891333333333	81.3112666666667	12.16035	221	4.45998123871752	1.3326622103009	6.46888207305619	54.0334363401198	0	0	0	0	0	0	0	0	0	0	0	0	2052.70544747752
313	2010	0	49.5645563161	-109.8997653638	1164	4.72	96.7	-0.116670737099333	0.993170649538486	31.4705	2.0644	-30.724	1298.604519	0.45441	65.4589333333333	94.7833	12.0993	221	4.56702427035106	0.666331105150448	3.23444103652764	59.0081383552788	0	0	0	0	0	0	0	0	0	0	0	0	2052.70544747752
313	2011	0	49.5645563161	-109.8997653638	1164	4.72	96.7	-0.116670737099333	0.993170649538486	32.4775	4.3658	-33.1984	1281.42702	0.40453	72.8277333333333	94.3610666666667	12.6603	216	4.67406730198459	0	0	63.982840370436	0	0	0	0	0	0	0	0	0	0	0	0	2052.70544747752
313	2012	0	49.5645563161	-109.8997653638	1164	4.72	96.7	-0.116670737099333	0.993170649538486	32.6951	3.5606	-33.902	1657.84602	0.42122	63.4339666666667	78.8183666666667	12.15805	210	4.78111033361813	0	0	68.9575423855931	0	0	0	0	0	0	0	0	0	0	0	0	2052.70544747752
313	2013	0	49.5645563161	-109.8997653638	1164	4.72	96.7	-0.116670737099333	0.993170649538486	31.1524	3.6553	-34.4306	1452.014372	0.68749	65.9225333333333	60.1554	11.94475	216	4.88815336525167	0	0	73.9322444007503	0	0	0	0	0	0	0	0	0	0	0	0	2052.70544747752
313	2014	0	49.5645563161	-109.8997653638	1164	4.72	96.7	-0.116670737099333	0.993170649538486	31.9111	1.6232	-32.7155	1455.128108	0.36783	64.9693333333333	65.2332333333333	12.58635	217	4.99519639688523	0	0	78.9069464159074	0	0	0	0	0	0	0	0	0	0	0	0	2052.70544747752
313	2015	0	49.5645563161	-109.8997653638	1164	4.72	96.7	-0.116670737099333	0.993170649538486	34.6578	0.864	-28.2431	1562.595776	0.49124	58.8237333333333	60.7474333333333	13.03655	209	5.10223942851877	0	0	83.8816484310646	0	0	0	0	0	0	0	0	0	0	0	0	2052.70544747752
313	2016	0	49.5645563161	-109.8997653638	1164	4.72	96.7	-0.116670737099333	0.993170649538486	28.5505	5.9567	-26.9192	1447.697622	0.77569	63.1351666666667	77.8079333333333	12.63735	220	5.20928246015231	0	0	88.8563504462236	0	0	0	0	0	0	0	0	0	0	0	0	2052.70544747752
313	2017	0	49.5645563161	-109.8997653638	1164	4.72	96.7	-0.116670737099333	0.993170649538486	32.224	5.0745	-28.501	1514.090212	0.62841	65.4153333333333	83.4304333333333	12.6976	207	5.31632549178585	0	0	93.8310524613808	0	0	0	0	0	0	0	0	0	0	0	0	2052.70544747752
313	2018	0	49.5645563161	-109.8997653638	1164	4.72	96.7	-0.116670737099333	0.993170649538486	37.4717	0.0387	-31.8848	1641.447992	0.51915	66.6995	40.1282333333333	12.996	209	5.42336852341938	0	0	98.8057544765379	0	0	0	0	0	0	0	0	0	0	0	0	2052.70544747752
314	2006	0	49.5645563161	-109.8983803638	1157	3.68	106.8	-0.289031796944471	0.957319497532067	34.4358	4.0862	-33.9043	1596.171127	0.3553	68.0915333333333	38.5117333333333	13.00915	206	11.0113568034119	3.10869324310602	14.7084271672866	86.0159450915144	0	0	0	0	0	0	0	0	0	0	0	0	2137.73410493734
314	2007	0	49.5645563161	-109.8983803638	1157	3.68	106.8	-0.289031796944471	0.957319497532067	36.0209	3.2653	-32.2715	1614.785207	0.44296	69.3953333333333	53.5061333333333	12.8273	207	10.4284853307081	2.48695459448481	11.7667417338298	92.291614727852	0	0	0	0	0	0	0	0	0	0	0	0	2137.73410493734
314	2008	0	49.5645563161	-109.8983803638	1157	3.68	106.8	-0.289031796944471	0.957319497532067	33.1592	3.4662	-37.0098	1338.824577	0.41587	64.7703333333333	75.5698	13.5146	218	9.84561385800453	1.86521594586361	8.82505630037213	98.5672843641914	0	0	0	0	0	0	0	0	0	0	0	0	2137.73410493734
314	2009	0	49.5645563161	-109.8983803638	1157	3.68	106.8	-0.289031796944471	0.957319497532067	29.6456	2.6378	-33.2673	1338.111528	0.33123	62.1736	78.8750333333333	12.1745	221	9.26274238530073	1.24347729724241	5.88337086691445	104.842954000529	0	0	0	0	0	0	0	0	0	0	0	0	2137.73410493734
314	2010	0	49.5645563161	-109.8983803638	1157	3.68	106.8	-0.289031796944471	0.957319497532067	31.5858	2.0865	-30.7622	1308.813548	0.45472	65.4527666666667	94.7117666666667	12.11605	220	8.67987091259693	0.621738648621204	2.94168543345677	111.118623636869	0	0	0	0	0	0	0	0	0	0	0	0	2137.73410493734
314	2011	0	49.5645563161	-109.8983803638	1157	3.68	106.8	-0.289031796944471	0.957319497532067	32.5758	4.3954	-33.24	1291.351277	0.40426	72.8159333333333	94.2254	12.6733	216	8.09699943989312	0	0	117.394293273206	0	0	0	0	0	0	0	0	0	0	0	0	2137.73410493734
314	2012	0	49.5645563161	-109.8983803638	1157	3.68	106.8	-0.289031796944471	0.957319497532067	32.8065	3.573	-33.9161	1668.876072	0.42155	63.4313333333333	77.3952	12.16925	210	7.51412796718932	0	0	123.669962909546	0	0	0	0	0	0	0	0	0	0	0	0	2137.73410493734
314	2013	0	49.5645563161	-109.8983803638	1157	3.68	106.8	-0.289031796944471	0.957319497532067	31.2542	3.6805	-34.4741	1462.124162	0.687	65.9145666666667	58.5334666666667	11.958	216	6.93125649448552	0	0	129.945632545883	0	0	0	0	0	0	0	0	0	0	0	0	2137.73410493734
314	2014	0	49.5645563161	-109.8983803638	1157	3.68	106.8	-0.289031796944471	0.957319497532067	32.0193	1.6502	-32.7234	1465.33627	0.36739	64.976	63.5671	12.6016	216	6.34838502178195	0	0	136.221302182223	0	0	0	0	0	0	0	0	0	0	0	0	2137.73410493734
314	2015	0	49.5645563161	-109.8983803638	1157	3.68	106.8	-0.289031796944471	0.957319497532067	34.7688	0.8753	-28.2658	1573.639473	0.49039	58.8337333333333	58.2655666666667	13.0498	209	5.76551354907815	0	0	142.49697181856	0	0	0	0	0	0	0	0	0	0	0	0	2137.73410493734
314	2016	0	49.5645563161	-109.8983803638	1157	3.68	106.8	-0.289031796944471	0.957319497532067	28.6453	5.9818	-26.7834	1457.294168	0.77474	63.1275	76.3055	12.64765	220	5.18264207637435	0	0	148.7726414549	0	0	0	0	0	0	0	0	0	0	0	0	2137.73410493734
314	2017	0	49.5645563161	-109.8983803638	1157	3.68	106.8	-0.289031796944471	0.957319497532067	32.2544	5.109	-28.3649	1521.83108	0.64279	65.3647333333333	83.1442333333333	12.61645	207	4.59977060367055	0	0	155.048311091237	0	0	0	0	0	0	0	0	0	0	0	0	2137.73410493734
314	2018	0	49.5645563161	-109.8983803638	1157	3.68	106.8	-0.289031796944471	0.957319497532067	37.5819	0.0296	-32.0058	1649.16904	0.52173	66.7035333333333	39.6547	12.94205	209	4.01689913096675	0	0	161.323980727577	0	0	0	0	0	0	0	0	0	0	0	0	2137.73410493734
315	2006	0	49.5645563161	-109.8969953638	1150	3.11	111	-0.3583679495453	0.933580426497202	34.5162	4.1177	-33.905	1605.144081	0.35561	68.099	38.0323333333333	13.025	206	9.82618863258199	2.91808303563312	13.3086502850228	74.263465453083	0	0	0	0	0	0	0	0	0	0	0	0	2223.42953659335
315	2007	0	49.5645563161	-109.8969953638	1150	3.11	111	-0.3583679495453	0.933580426497202	36.107	3.2928	-32.2907	1623.377468	0.44441	69.3994	52.6836333333333	12.84275	206	9.21022053910497	2.3344664285064	10.6469202280177	79.0010122737749	0	0	0	0	0	0	0	0	0	0	0	0	2223.42953659335
315	2008	0	49.5645563161	-109.8969953638	1150	3.11	111	-0.3583679495453	0.933580426497202	33.2332	3.5001	-37.0291	1347.50211	0.41464	64.7628333333333	74.4131666666667	13.53125	218	8.59425244562817	1.75084982137992	7.98519017101353	83.7385590944668	0	0	0	0	0	0	0	0	0	0	0	0	2223.42953659335
315	2009	0	49.5645563161	-109.8969953638	1150	3.11	111	-0.3583679495453	0.933580426497202	29.7325	2.6729	-33.2943	1346.620973	0.3324	62.1574	76.7022666666667	12.1893	220	7.97828435215115	1.16723321425343	5.32346011400932	88.4761059151606	0	0	0	0	0	0	0	0	0	0	0	0	2223.42953659335
315	2010	0	49.5645563161	-109.8969953638	1150	3.11	111	-0.3583679495453	0.933580426497202	31.6724	2.1085	-30.8004	1317.343718	0.45512	65.4462333333333	94.6282333333333	12.1336	220	7.36231625867435	0.583616607126714	2.66173005700421	93.2136527358525	0	0	0	0	0	0	0	0	0	0	0	0	2223.42953659335
315	2011	0	49.5645563161	-109.8969953638	1150	3.11	111	-0.3583679495453	0.933580426497202	32.6563	4.4246	-33.2818	1299.707085	0.40415	72.8035333333333	94.1067333333333	12.6869	215	6.74634816519733	2.27373675443232E-13	0	97.9511995565463	0	0	0	0	0	0	0	0	0	0	0	0	2223.42953659335
315	2012	0	49.5645563161	-109.8969953638	1150	3.11	111	-0.3583679495453	0.933580426497202	32.8896	3.585	-33.9294	1677.947276	0.42188	63.4285	76.1598	12.1809	210	6.13038007172054	0	0	102.688746377238	0	0	0	0	0	0	0	0	0	0	0	0	2223.42953659335
315	2013	0	49.5645563161	-109.8969953638	1150	3.11	111	-0.3583679495453	0.933580426497202	31.3316	3.7057	-34.5183	1470.516701	0.68673	65.9062	57.1158	11.9719	215	5.51441197824352	0	0	107.426293197932	0	0	0	0	0	0	0	0	0	0	0	0	2223.42953659335
315	2014	0	49.5645563161	-109.8969953638	1150	3.11	111	-0.3583679495453	0.933580426497202	32.1034	1.6772	-32.7305	1473.841501	0.36711	64.9828333333333	62.1405333333333	12.6174	216	4.89844388476672	0	0	112.163840018624	0	0	0	0	0	0	0	0	0	0	0	0	2223.42953659335
315	2015	0	49.5645563161	-109.8969953638	1150	3.11	111	-0.3583679495453	0.933580426497202	34.8512	0.8862	-28.2882	1582.719888	0.48974	58.8436666666667	56.2519	13.06345	208	4.2824757912897	0	0	116.901386839318	0	0	0	0	0	0	0	0	0	0	0	0	2223.42953659335
315	2016	0	49.5645563161	-109.8969953638	1150	3.11	111	-0.3583679495453	0.933580426497202	28.7218	6.007	-26.6428	1465.115618	0.77382	63.1204333333333	74.9862333333333	12.65825	220	3.6665076978129	0	0	121.63893366001	0	0	0	0	0	0	0	0	0	0	0	0	2223.42953659335
315	2017	0	49.5645563161	-109.8969953638	1150	3.11	111	-0.3583679495453	0.933580426497202	32.2618	5.1445	-28.2257	1528.049436	0.65615	65.3163666666667	82.8345333333333	12.5393	207	3.05053960433588	0	0	126.376480480702	0	0	0	0	0	0	0	0	0	0	0	0	2223.42953659335
315	2018	0	49.5645563161	-109.8969953638	1150	3.11	111	-0.3583679495453	0.933580426497202	37.6619	0.0219	-32.124	1655.226043	0.52326	66.709	39.3518666666667	12.8917	208	2.43457151085909	0	0	131.114027301395	0	0	0	0	0	0	0	0	0	0	0	0	2223.42953659335
316	2006	0	49.5645563161	-109.8956103638	1145	1.17	30.4	0.862513669207257	0.506033764121164	34.5388	4.1408	-33.9044	1608.925049	0.35648	68.1052666666667	37.8159666666667	13.0353	206	2.75079816277287	2.84738199546246	12.5997779558975	17.3201204183647	0	0	0	0	0	0	0	0	0	0	0	0	2310.88975747412
316	2007	0	49.5645563161	-109.8956103638	1145	1.17	30.4	0.862513669207257	0.506033764121164	36.1442	3.3146	-32.3049	1627.058333	0.44495	69.4040333333333	52.2743333333333	12.85265	206	2.45872262837656	2.27790559636992	10.079822364718	17.6150236657799	0	0	0	0	0	0	0	0	0	0	0	0	2310.88975747412
316	2008	0	49.5645563161	-109.8956103638	1145	1.17	30.4	0.862513669207257	0.506033764121164	33.2562	3.5256	-37.0409	1351.277888	0.41432	64.7581	73.7799	13.54185	218	2.16664709398037	1.70842919727738	7.55986677353849	17.9099269131949	0	0	0	0	0	0	0	0	0	0	0	0	2310.88975747412
316	2009	0	49.5645563161	-109.8956103638	1145	1.17	30.4	0.862513669207257	0.506033764121164	29.7734	2.6986	-33.3138	1350.219987	0.33414	62.1471	75.5804666666667	12.1987	220	1.87457155958418	1.13895279818485	5.03991118235899	18.20483016061	0	0	0	0	0	0	0	0	0	0	0	0	2310.88975747412
316	2010	0	49.5645563161	-109.8956103638	1145	1.17	30.4	0.862513669207257	0.506033764121164	31.6945	2.1235	-30.8259	1321.1846	0.45545	65.4413	94.5668666666667	12.14475	220	1.58249602518788	0.569476399092309	2.5199555911795	18.499733408025	0	0	0	0	0	0	0	0	0	0	0	0	2310.88975747412
316	2011	0	49.5645563161	-109.8956103638	1145	1.17	30.4	0.862513669207257	0.506033764121164	32.6955	4.4429	-33.3116	1303.579042	0.40447	72.7954333333333	94.0393	12.69555	215	1.29042049079169	0	0	18.7946366554402	0	0	0	0	0	0	0	0	0	0	0	0	2310.88975747412
316	2012	0	49.5645563161	-109.8956103638	1145	1.17	30.4	0.862513669207257	0.506033764121164	32.911	3.594	-33.9378	1681.655898	0.42214	63.4269666666667	75.5124666666667	12.1881	210	0.998344956395499	0	0	19.0895399028552	0	0	0	0	0	0	0	0	0	0	0	0	2310.88975747412
316	2013	0	49.5645563161	-109.8956103638	1145	1.17	30.4	0.862513669207257	0.506033764121164	31.3545	3.723	-34.5493	1474.281285	0.68687	65.9005666666667	56.409	11.9807	215	0.706269421999309	0	0	19.3844431502703	0	0	0	0	0	0	0	0	0	0	0	0	2310.88975747412
316	2014	0	49.5645563161	-109.8956103638	1145	1.17	30.4	0.862513669207257	0.506033764121164	32.1401	1.6964	-32.7365	1477.702827	0.36706	64.9867666666667	61.4173333333333	12.62735	216	0.414193887603005	0	0	19.6793463976853	0	0	0	0	0	0	0	0	0	0	0	0	2310.88975747412
316	2015	0	49.5645563161	-109.8956103638	1145	1.17	30.4	0.862513669207257	0.506033764121164	34.8716	0.896	-28.3057	1586.617009	0.49015	58.8488	55.3225	13.07145	208	0.122118353206815	0	0	19.9742496451005	0	0	0	0	0	0	0	0	0	0	0	0	2310.88975747412
316	2016	0	49.5645563161	-109.8956103638	1145	1.17	30.4	0.862513669207257	0.506033764121164	28.7527	6.0259	-26.5348	1468.281759	0.77328	63.1134333333333	74.3105	12.66405	220	0	0	0	20.2691528925155	0	0	0	0	0	0	0	0	0	0	0	0	2310.88975747412
316	2017	0	49.5645563161	-109.8956103638	1145	1.17	30.4	0.862513669207257	0.506033764121164	32.2444	5.1707	-28.1199	1530.452328	0.66573	65.2826	82.7174333333333	12.48635	207	0	0	0	20.5640561399306	0	0	0	0	0	0	0	0	0	0	0	0	2310.88975747412
316	2018	0	49.5645563161	-109.8956103638	1145	1.17	30.4	0.862513669207257	0.506033764121164	37.6785	0.0182	-32.2043	1657.388515	0.52459	66.7116333333333	39.1773666666667	12.8564	208	0	0	0	20.8589593873456	0	0	0	0	0	0	0	0	0	0	0	0	2310.88975747412
317	2006	0	49.5645563161	-109.8942253638	1149	4.98	317.8	0.74080459628675	-0.67172058932299	34.4777	4.126	-33.8989	1602.570329	0.35663	68.1053	38.1922666666667	13.01775	206	1.04117502385714	3.04006052555951	13.4184369362956	3.69263326699888	0	0	0	0	0	0	0	0	0	0	0	0	2398.73273543429
317	2007	0	49.5645563161	-109.8942253638	1149	4.98	317.8	0.74080459628675	-0.67172058932299	36.0946	3.3095	-32.2924	1621.090129	0.44371	69.4113	52.9340333333333	12.83505	206	0.832940019085697	2.43204842044747	10.7347495490367	2.95410661359915	0	0	0	0	0	0	0	0	0	0	0	0	2398.73273543429
317	2008	0	49.5645563161	-109.8942253638	1149	4.98	317.8	0.74080459628675	-0.67172058932299	33.2048	3.512	-37.0211	1345.380152	0.41601	64.7672	74.4364333333333	13.52235	218	0.624705014314259	1.82403631533566	8.05106216177774	2.21557996019942	0	0	0	0	0	0	0	0	0	0	0	0	2398.73273543429
317	2009	0	49.5645563161	-109.8942253638	1149	4.98	317.8	0.74080459628675	-0.67172058932299	29.7176	2.6816	-33.2992	1344.43198	0.33397	62.1663	76.8344	12.1815	220	0.41647000954282	1.21602421022385	5.36737477451879	1.47705330679946	0	0	0	0	0	0	0	0	0	0	0	0	2398.73273543429
317	2010	0	49.5645563161	-109.8942253638	1149	4.98	317.8	0.74080459628675	-0.67172058932299	31.6221	2.1076	-30.7948	1315.506367	0.45514	65.4446666666667	94.6341333333333	12.12415	220	0.208235004771382	0.608012105111811	2.68368738725894	0.738526653399731	0	0	0	0	0	0	0	0	0	0	0	0	2398.73273543429
317	2011	0	49.5645563161	-109.8942253638	1149	4.98	317.8	0.74080459628675	-0.67172058932299	32.6412	4.4306	-33.2864	1297.855992	0.40486	72.8086333333333	94.1065333333333	12.67965	215	0	0	0	0	0	0	0	0	0	0	0	0	0	0	0	0	2398.73273543429
317	2012	0	49.5645563161	-109.8942253638	1149	4.98	317.8	0.74080459628675	-0.67172058932299	32.8467	3.5905	-33.9273	1674.953039	0.42186	63.4323333333333	76.3401666666667	12.17335	210	0	0	0	0	0	0	0	0	0	0	0	0	0	0	0	0	2398.73273543429
317	2013	0	49.5645563161	-109.8942253638	1149	4.98	317.8	0.74080459628675	-0.67172058932299	31.2985	3.7052	-34.5175	1468.673156	0.68666	65.9088333333333	57.2853	11.9645	215	0	0	0	0	0	0	0	0	0	0	0	0	0	0	0	0	2398.73273543429
317	2014	0	49.5645563161	-109.8942253638	1149	4.98	317.8	0.74080459628675	-0.67172058932299	32.0885	1.6801	-32.7418	1472.04179	0.36754	64.977	62.2834666666667	12.6087	216	0	0	0	0	0	0	0	0	0	0	0	0	0	0	0	0	2398.73273543429
317	2015	0	49.5645563161	-109.8942253638	1149	4.98	317.8	0.74080459628675	-0.67172058932299	34.8083	0.9018	-28.3017	1580.769722	0.49054	58.8327333333333	56.6425333333333	13.0533	208	0	0	0	0	0	0	0	0	0	0	0	0	0	0	0	0	2398.73273543429
317	2016	0	49.5645563161	-109.8942253638	1149	4.98	317.8	0.74080459628675	-0.67172058932299	28.7029	6.0159	-26.5939	1463.275911	0.77421	63.1046	75.2972333333333	12.64715	220	0	0	0	0	0	0	0	0	0	0	0	0	0	0	0	0	2398.73273543429
317	2017	0	49.5645563161	-109.8942253638	1149	4.98	317.8	0.74080459628675	-0.67172058932299	32.2347	5.1506	-28.1789	1526.085372	0.65954	65.3062333333333	82.8441666666667	12.527	207	0	0	0	0	0	0	0	0	0	0	0	0	0	0	0	0	2398.73273543429
317	2018	0	49.5645563161	-109.8942253638	1149	4.98	317.8	0.74080459628675	-0.67172058932299	37.6153	0.0267	-32.1247	1653.167928	0.5235	66.6966333333333	39.4824666666667	12.8755	208	0	0	0	0	0	0	0	0	0	0	0	0	0	0	0	0	2398.73273543429
318	2006	0	49.5645563161	-109.8928403638	1149	4.98	317.8	0.74080459628675	-0.67172058932299	34.4778	4.1281	-33.8955	1602.517355	0.35648	68.1080333333333	38.1299	13.01255	206	0.515621048033154	3.48477262498909	15.7435381263513	1.84474474109368	0	0	0	0	0	0	0	0	0	0	0	0	2488.12308136889
318	2007	0	49.5645563161	-109.8928403638	1149	4.98	317.8	0.74080459628675	-0.67172058932299	36.0952	3.3163	-32.2917	1621.054903	0.44362	69.4173666666667	52.9371666666667	12.82965	206	0.412496838426534	2.78781809999123	12.5948305010807	1.47579579287492	0	0	0	0	0	0	0	0	0	0	0	0	2488.12308136889
318	2008	0	49.5645563161	-109.8928403638	1149	4.98	317.8	0.74080459628675	-0.67172058932299	33.2075	3.5157	-37.0154	1345.438366	0.41639	64.7702	74.2706	13.5162	218	0.309372628819887	2.09086357499336	9.44612287581094	1.10684684465616	0	0	0	0	0	0	0	0	0	0	0	0	2488.12308136889
318	2009	0	49.5645563161	-109.8928403638	1149	4.98	317.8	0.74080459628675	-0.67172058932299	29.7147	2.6836	-33.2997	1344.525461	0.33378	62.1724333333333	76.4361	12.1761	220	0.206248419213267	1.3939090499955	6.29741525054033	0.737897896437403	0	0	0	0	0	0	0	0	0	0	0	0	2488.12308136889
318	2010	0	49.5645563161	-109.8928403638	1149	4.98	317.8	0.74080459628675	-0.67172058932299	31.6188	2.1055	-30.7889	1315.642403	0.45507	65.4443333333333	94.6161333333333	12.1176	220	0.103124209606619	0.696954524997636	3.14870762527062	0.368948948218645	0	0	0	0	0	0	0	0	0	0	0	0	2488.12308136889
318	2011	0	49.5645563161	-109.8928403638	1149	4.98	317.8	0.74080459628675	-0.67172058932299	32.6368	4.4313	-33.2856	1297.806126	0.40482	72.8123333333333	94.0985666666667	12.6747	215	0	0	0	0	0	0	0	0	0	0	0	0	0	0	0	0	2488.12308136889
318	2012	0	49.5645563161	-109.8928403638	1149	4.98	317.8	0.74080459628675	-0.67172058932299	32.8468	3.5926	-33.9253	1674.788516	0.42174	63.4346333333333	75.9829666666667	12.1684	210	0	0	0	0	0	0	0	0	0	0	0	0	0	0	0	0	2488.12308136889
318	2013	0	49.5645563161	-109.8928403638	1149	4.98	317.8	0.74080459628675	-0.67172058932299	31.3001	3.703	-34.5135	1468.733732	0.68619	65.9109333333333	56.5924333333333	11.95945	215	0	0	0	0	0	0	0	0	0	0	0	0	0	0	0	0	2488.12308136889
318	2014	0	49.5645563161	-109.8928403638	1149	4.98	317.8	0.74080459628675	-0.67172058932299	32.0873	1.6796	-32.7475	1472.113758	0.36768	64.9733666666667	61.2103666666667	12.60275	216	0	0	0	0	0	0	0	0	0	0	0	0	0	0	0	0	2488.12308136889
318	2015	0	49.5645563161	-109.8928403638	1149	4.98	317.8	0.74080459628675	-0.67172058932299	34.8089	0.9094	-28.3072	1581.116573	0.49059	58.8261666666667	55.4819666666667	13.04675	208	0	0	0	0	0	0	0	0	0	0	0	0	0	0	0	0	2488.12308136889
318	2016	0	49.5645563161	-109.8928403638	1149	4.98	317.8	0.74080459628675	-0.67172058932299	28.7061	6.0188	-26.5785	1463.755675	0.77445	63.0965666666667	74.6981333333333	12.6403	220	0	0	0	0	0	0	0	0	0	0	0	0	0	0	0	0	2488.12308136889
318	2017	0	49.5645563161	-109.8928403638	1149	4.98	317.8	0.74080459628675	-0.67172058932299	32.2319	5.151	-28.1646	1526.170687	0.66027	65.3043666666667	82.9603	12.526	207	0	0	0	0	0	0	0	0	0	0	0	0	0	0	0	0	2488.12308136889
318	2018	0	49.5645563161	-109.8928403638	1149	4.98	317.8	0.74080459628675	-0.67172058932299	37.6158	0.0298	-32.1163	1653.268881	0.52356	66.6895	39.4713	12.8705	208	0	0	0	0	0	0	0	0	0	0	0	0	0	0	0	0	2488.12308136889
319	2006	0	49.5645563161	-109.8914553638	1159	7.66	315.6	0.714472679632803	-0.699663340513365	34.3516	4.0881	-33.8861	1588.751465	0.35601	68.104	38.9635	12.97665	206	0.031291089325784	4.09587006163201	19.086669778535	0.119818390060729	0	0	0	0	0	0	0	0	0	0	0	0	2577.6809818045
319	2007	0	49.5645563161	-109.8914553638	1159	7.66	315.6	0.714472679632803	-0.699663340513365	35.9707	3.2938	-32.2617	1607.962764	0.44252	69.4263666666667	54.3813333333333	12.79385	207	0.025035865470935	3.27669604930543	15.269335822828	0.095908139211154	0	0	0	0	0	0	0	0	0	0	0	0	2577.6809818045
319	2008	0	49.5645563161	-109.8914553638	1159	7.66	315.6	0.714472679632803	-0.699663340513365	33.0983	3.4768	-36.9738	1332.452846	0.41934	64.7886666666667	75.8697666666667	13.47675	218	0.018780641616086	2.45752203697907	11.4520018671201	0.071997888361587	0	0	0	0	0	0	0	0	0	0	0	0	2577.6809818045
319	2009	0	49.5645563161	-109.8914553638	1159	7.66	315.6	0.714472679632803	-0.699663340513365	29.5805	2.6385	-33.2624	1331.837721	0.33221	62.211	79.3973	12.1413	221	0.012525417761239	1.63834802465271	7.63466791141309	0.048087637512012	0	0	0	0	0	0	0	0	0	0	0	0	2577.6809818045
319	2010	0	49.5645563161	-109.8914553638	1159	7.66	315.6	0.714472679632803	-0.699663340513365	31.474	2.0689	-30.7188	1303.096922	0.45263	65.4531	94.7303666666667	12.076	220	0.00627019390639	0.819174012326357	3.81733395570609	0.024177386662444	0	0	0	0	0	0	0	0	0	0	0	0	2577.6809818045
319	2011	0	49.5645563161	-109.8914553638	1159	7.66	315.6	0.714472679632803	-0.699663340513365	32.5082	4.3906	-33.2234	1285.129508	0.40515	72.8393333333333	94.2689	12.64255	216	1.49700515432727E-05	0	0	0.000267135812877	0	0	0	0	0	0	0	0	0	0	0	0	2577.6809818045
319	2012	0	49.5645563161	-109.8914553638	1159	7.66	315.6	0.714472679632803	-0.699663340513365	32.7157	3.581	-33.9013	1660.562027	0.42102	63.4444	77.8143333333333	12.13915	210	0	0	0	0	0	0	0	0	0	0	0	0	0	0	0	0	2577.6809818045
319	2013	0	49.5645563161	-109.8914553638	1159	7.66	315.6	0.714472679632803	-0.699663340513365	31.1829	3.6621	-34.4402	1456.237645	0.68563	65.9282	58.5942	11.92675	216	0	0	0	0	0	0	0	0	0	0	0	0	0	0	0	0	2577.6809818045
319	2014	0	49.5645563161	-109.8914553638	1159	7.66	315.6	0.714472679632803	-0.699663340513365	31.9608	1.6396	-32.7519	1459.478257	0.36863	64.9545666666667	63.3071	12.56465	216	0	0	0	0	0	0	0	0	0	0	0	0	0	0	0	0	2577.6809818045
319	2015	0	49.5645563161	-109.8914553638	1159	7.66	315.6	0.714472679632803	-0.699663340513365	34.68	0.913	-28.2888	1568.139375	0.49188	58.7955666666667	58.5216333333333	13.0107	209	0	0	0	0	0	0	0	0	0	0	0	0	0	0	0	0	2577.6809818045
319	2016	0	49.5645563161	-109.8914553638	1159	7.66	315.6	0.714472679632803	-0.699663340513365	28.5961	5.9898	-26.7502	1452.858115	0.77636	63.0863	76.7634333333333	12.6081	220	0	0	0	0	0	0	0	0	0	0	0	0	0	0	0	0	2577.6809818045
319	2017	0	49.5645563161	-109.8914553638	1159	7.66	315.6	0.714472679632803	-0.699663340513365	32.2137	5.1002	-28.3355	1516.904995	0.6224	65.3685	83.2474666666667	12.63335	207	0	0	0	0	0	0	0	0	0	0	0	0	0	0	0	0	2577.6809818045
319	2018	0	49.5645563161	-109.8914553638	1159	7.66	315.6	0.714472679632803	-0.699663340513365	37.4889	0.0471	-31.9297	1644.177892	0.51986	66.6657666666667	40.1386333333333	12.9306	209	0	0	0	0	0	0	0	0	0	0	0	0	0	0	0	0	2577.6809818045
320	2006	0	49.5645563161	-109.8900703638	1170	7.14	329.3	0.859852271596873	-0.510542917911606	34.1919	4.0325	-33.8763	1573.325397	0.35542	68.0996	39.9061333333333	12.9386	206	0	4.73649114131263	22.639517380434	0	0	0	0	0	0	0	0	0	0	0	0	0	2668.62177694066
320	2007	0	49.5645563161	-109.8900703638	1170	7.14	329.3	0.859852271596873	-0.510542917911606	35.8128	3.261	-32.2119	1592.242521	0.44051	69.4354666666667	55.9258333333333	12.756	207	0	3.7891929130501	18.1116139043461	0	0	0	0	0	0	0	0	0	0	0	0	0	2668.62177694066
320	2008	0	49.5645563161	-109.8900703638	1170	7.14	329.3	0.859852271596873	-0.510542917911606	32.9908	3.4392	-36.937	1317.334931	0.42201	64.8083	77.5597	13.435	219	0	2.84189468478758	13.58371042826	0	0	0	0	0	0	0	0	0	0	0	0	0	2668.62177694066
320	2009	0	49.5645563161	-109.8900703638	1170	7.14	329.3	0.859852271596873	-0.510542917911606	29.4343	2.5917	-33.2353	1317.658387	0.32954	62.2518333333333	82.788	12.10435	221	0	1.89459645652505	9.05580695217213	0	0	0	0	0	0	0	0	0	0	0	0	0	2668.62177694066
320	2010	0	49.5645563161	-109.8900703638	1170	7.14	329.3	0.859852271596873	-0.510542917911606	31.3264	2.0336	-30.6506	1289.078854	0.45209	65.4625	94.8284	12.03195	221	0	0.947298228262525	4.52790347608607	0	0	0	0	0	0	0	0	0	0	0	0	0	2668.62177694066
320	2011	0	49.5645563161	-109.8900703638	1170	7.14	329.3	0.859852271596873	-0.510542917911606	32.355	4.3482	-33.1645	1271.076189	0.4056	72.8676	94.4682	12.60855	216	0	0	0	0	0	0	0	0	0	0	0	0	0	0	0	0	2668.62177694066
320	2012	0	49.5645563161	-109.8900703638	1170	7.14	329.3	0.859852271596873	-0.510542917911606	32.5822	3.5824	-33.9058	1644.574829	0.42149	63.4546666666667	79.9715	12.1082	211	0	0	0	0	0	0	0	0	0	0	0	0	0	0	0	0	2668.62177694066
320	2013	0	49.5645563161	-109.8900703638	1170	7.14	329.3	0.859852271596873	-0.510542917911606	31.0592	3.623	-34.3947	1443.07587	0.6839	65.9463666666667	61.0591666666667	11.89225	216	0	0	0	0	0	0	0	0	0	0	0	0	0	0	0	0	2668.62177694066
320	2014	0	49.5645563161	-109.8900703638	1170	7.14	329.3	0.859852271596873	-0.510542917911606	31.808	1.6109	-32.7965	1446.268361	0.37032	64.9345666666667	65.8052333333333	12.5237	217	0	0	0	0	0	0	0	0	0	0	0	0	0	0	0	0	2668.62177694066
320	2015	0	49.5645563161	-109.8900703638	1170	7.14	329.3	0.859852271596873	-0.510542917911606	34.5331	0.9356	-28.3212	1553.736666	0.49445	58.7621666666667	62.5969666666667	12.97185	209	0	0	0	0	0	0	0	0	0	0	0	0	0	0	0	0	2668.62177694066
320	2016	0	49.5645563161	-109.8900703638	1170	7.14	329.3	0.859852271596873	-0.510542917911606	28.1726	5.6734	-26.6924	1449.185138	0.76753	63.0761666666667	79.1937666666667	12.57365	220	0	0	0	0	0	0	0	0	0	0	0	0	0	0	0	0	2668.62177694066
320	2017	0	49.5645563161	-109.8900703638	1170	7.14	329.3	0.859852271596873	-0.510542917911606	32.2539	5.181	-28.3929	1508.904727	0.60141	65.4436	83.6542	12.76	207	0	0	0	0	0	0	0	0	0	0	0	0	0	0	0	0	2668.62177694066
320	2018	0	49.5645563161	-109.8900703638	1170	7.14	329.3	0.859852271596873	-0.510542917911606	37.3528	-0.0198	-31.0445	1636.928533	0.53132	66.6452333333333	40.5002	13.0061	209	0	0	0	0	0	0	0	0	0	0	0	0	0	0	0	0	2668.62177694066
331	2006	0	49.5654563161	-109.8997653638	1165	6.27	118.6	-0.478691857940607	0.877982975427981	34.3768	4.0504	-33.9025	1588.392926	0.35416	68.084	38.9631666666667	12.9882	206	3.13308720959685	4.1477734037112	21.1461078651882	44.4794897833526	0	0	0	0	0	0	0	0	0	0	0	0	2000.00498935764
331	2007	0	49.5654563161	-109.8997653638	1165	6.27	118.6	-0.478691857940607	0.877982975427981	35.9458	3.2335	-32.2485	1607.276791	0.44205	69.3936333333333	54.3628666666667	12.80705	207	3.75970465151613	3.31821872296882	16.9168862921506	53.3753877400231	0	0	0	0	0	0	0	0	0	0	0	0	2000.00498935764
331	2008	0	49.5654563161	-109.8997653638	1165	6.27	118.6	-0.478691857940607	0.877982975427981	33.1042	3.4287	-36.9857	1331.249495	0.41698	64.7799	76.6991666666667	13.4926	218	4.38632209343541	2.48866404222667	12.6876647191129	62.27128569669	0	0	0	0	0	0	0	0	0	0	0	0	2000.00498935764
331	2009	0	49.5654563161	-109.8997653638	1165	6.27	118.6	-0.478691857940607	0.877982975427981	29.5647	2.5973	-33.2361	1330.803839	0.32901	62.1919666666667	80.9521	12.1544	221	5.01293953535469	1.6591093614843	8.4584431460753	71.1671836533606	0	0	0	0	0	0	0	0	0	0	0	0	2000.00498935764
331	2010	0	49.5654563161	-109.8997653638	1165	6.27	118.6	-0.478691857940607	0.877982975427981	31.5229	2.06	-30.7174	1301.315919	0.45413	65.4577333333333	94.7698666666667	12.0929	221	5.63955697727397	0.829554680742149	4.22922157303765	80.0630816100311	0	0	0	0	0	0	0	0	0	0	0	0	2000.00498935764
331	2011	0	49.5654563161	-109.8997653638	1165	6.27	118.6	-0.478691857940607	0.877982975427981	32.4986	4.3612	-33.1918	1283.756661	0.40393	72.8278	94.3457666666667	12.6553	216	6.26617441919325	0	0	88.958979566698	0	0	0	0	0	0	0	0	0	0	0	0	2000.00498935764
331	2012	0	49.5654563161	-109.8997653638	1165	6.27	118.6	-0.478691857940607	0.877982975427981	32.7483	3.5589	-33.8998	1661.055992	0.42099	63.4343333333333	78.6200666666667	12.15345	210	6.89279186111276	0	0	97.8548775233685	0	0	0	0	0	0	0	0	0	0	0	0	2000.00498935764
331	2013	0	49.5654563161	-109.8997653638	1165	6.27	118.6	-0.478691857940607	0.877982975427981	31.1977	3.6499	-34.4233	1454.686209	0.68671	65.922	59.9364	11.9399	216	7.51940930303203	0	0	106.750775480039	0	0	0	0	0	0	0	0	0	0	0	0	2000.00498935764
331	2014	0	49.5654563161	-109.8997653638	1165	6.27	118.6	-0.478691857940607	0.877982975427981	31.9451	1.6185	-32.7155	1457.775134	0.36763	64.9658	65.0324666666667	12.58005	217	8.14602674495131	0	0	115.646673436706	0	0	0	0	0	0	0	0	0	0	0	0	2000.00498935764
331	2015	0	49.5654563161	-109.8997653638	1165	6.27	118.6	-0.478691857940607	0.877982975427981	34.7122	0.8656	-28.2425	1566.011377	0.49069	58.8177666666667	60.3636	13.03105	209	8.77264418687059	0	0	124.542571393376	0	0	0	0	0	0	0	0	0	0	0	0	2000.00498935764
331	2016	0	49.5654563161	-109.8997653638	1165	6.27	118.6	-0.478691857940607	0.877982975427981	28.2916	5.6882	-26.7315	1459.690679	0.77586	63.1338	77.4060666666667	12.63305	220	9.39926162878987	0	0	133.438469350047	0	0	0	0	0	0	0	0	0	0	0	0	2000.00498935764
331	2017	0	49.5654563161	-109.8997653638	1165	6.27	118.6	-0.478691857940607	0.877982975427981	32.3441	5.2187	-28.4162	1520.016649	0.60061	65.4204	83.2624666666667	12.70805	207	10.0258790707092	0	0	142.334367306714	0	0	0	0	0	0	0	0	0	0	0	0	2000.00498935764
331	2018	0	49.5654563161	-109.8997653638	1165	6.27	118.6	-0.478691857940607	0.877982975427981	37.5811	-0.0107	-31.2352	1651.326348	0.52289	66.6953	39.6260333333333	13.0031	209	10.6524965126284	0	0	151.230265263384	0	0	0	0	0	0	0	0	0	0	0	0	2000.00498935764
332	2006	0	49.5654563161	-109.8983803638	1160	3.67	130.1	-0.644123629761386	0.764921400918432	34.4601	4.0734	-33.9022	1596.709113	0.35425	68.0899666666667	38.5419333333333	12.99745	206	6.35846354676687	3.7493704739893	19.3240303899302	67.7414786500376	0	0	0	0	0	0	0	0	0	0	0	0	2087.1801106294
332	2007	0	49.5654563161	-109.8983803638	1160	3.67	130.1	-0.644123629761386	0.764921400918432	36.0406	3.255	-32.2612	1615.319922	0.44246	69.3983666666667	53.717	12.8159	207	6.7016266727411	2.99949637919144	15.4592243119441	77.7225498981134	0	0	0	0	0	0	0	0	0	0	0	0	2087.1801106294
332	2008	0	49.5654563161	-109.8983803638	1160	3.67	130.1	-0.644123629761386	0.764921400918432	33.1807	3.4538	-36.9982	1339.315324	0.41618	64.7757	75.7726333333333	13.50205	218	7.04478979871533	2.24962228439358	11.5944182339581	87.7036211461891	0	0	0	0	0	0	0	0	0	0	0	0	2087.1801106294
332	2009	0	49.5654563161	-109.8983803638	1160	3.67	130.1	-0.644123629761386	0.764921400918432	29.6534	2.6228	-33.2556	1338.791724	0.32968	62.1827666666667	79.0663666666667	12.1628	221	7.38795292468956	1.49974818959549	7.72961215597115	97.6846923942685	0	0	0	0	0	0	0	0	0	0	0	0	2087.1801106294
332	2010	0	49.5654563161	-109.8983803638	1160	3.67	130.1	-0.644123629761386	0.764921400918432	31.6124	2.0751	-30.7429	1309.135193	0.45435	65.4532	94.7102	12.1028	220	7.73111605066379	0.749874094797633	3.86480607798512	107.665763642344	0	0	0	0	0	0	0	0	0	0	0	0	2087.1801106294
332	2011	0	49.5654563161	-109.8983803638	1160	3.67	130.1	-0.644123629761386	0.764921400918432	32.578	4.3826	-33.2212	1291.309848	0.40383	72.8205333333333	94.2339333333333	12.66305	216	8.07427917663802	0	0	117.646834890424	0	0	0	0	0	0	0	0	0	0	0	0	2087.1801106294
332	2012	0	49.5654563161	-109.8983803638	1160	3.67	130.1	-0.644123629761386	0.764921400918432	32.8359	3.5684	-33.9095	1669.391603	0.42121	63.4331	77.5154333333333	12.15985	210	8.41744230261224	0	0	127.627906138499	0	0	0	0	0	0	0	0	0	0	0	0	2087.1801106294
332	2013	0	49.5654563161	-109.8983803638	1160	3.67	130.1	-0.644123629761386	0.764921400918432	31.2778	3.6672	-34.4531	1462.467571	0.68632	65.9169666666667	58.677	11.9478	216	8.76060542858647	0	0	137.608977386575	0	0	0	0	0	0	0	0	0	0	0	0	2087.1801106294
332	2014	0	49.5654563161	-109.8983803638	1160	3.67	130.1	-0.644123629761386	0.764921400918432	32.036	1.6376	-32.7231	1465.620446	0.36738	64.9694666666667	63.6579	12.58915	216	9.1037685545607	0	0	147.590048634655	0	0	0	0	0	0	0	0	0	0	0	0	2087.1801106294
332	2015	0	49.5654563161	-109.8983803638	1160	3.67	130.1	-0.644123629761386	0.764921400918432	34.7997	0.8759	-28.2604	1574.536902	0.49019	58.823	58.3989333333333	13.03855	209	9.44693168053493	0	0	157.57111988273	0	0	0	0	0	0	0	0	0	0	0	0	2087.1801106294
332	2016	0	49.5654563161	-109.8983803638	1160	3.67	130.1	-0.644123629761386	0.764921400918432	28.6557	5.9719	-26.8447	1458.645895	0.77526	63.1258666666667	76.4477	12.6384	220	9.79009480650916	0	0	167.55219113081	0	0	0	0	0	0	0	0	0	0	0	0	2087.1801106294
332	2017	0	49.5654563161	-109.8983803638	1160	3.67	130.1	-0.644123629761386	0.764921400918432	32.3051	5.0928	-28.4265	1523.169459	0.63648	65.3831333333333	83.1262333333333	12.6488	207	10.1332579324834	0	0	177.533262378885	0	0	0	0	0	0	0	0	0	0	0	0	2087.1801106294
332	2018	0	49.5654563161	-109.8983803638	1160	3.67	130.1	-0.644123629761386	0.764921400918432	37.6177	0.0356	-31.9428	1650.81461	0.52115	66.6957666666667	39.6158	12.96235	209	10.4764210584576	0	0	187.514333626961	0	0	0	0	0	0	0	0	0	0	0	0	2087.1801106294
333	2006	0	49.5654563161	-109.8969953638	1156	4.27	124.7	-0.569279523430844	0.822144041030737	34.4862	4.0922	-33.9013	1600.312137	0.3545	68.0954	38.3548333333333	13.004	206	7.2443143049519	3.50526723674761	17.4582167521121	56.1553241361844	0	0	0	0	0	0	0	0	0	0	0	0	2174.8668240478
333	2007	0	49.5654563161	-109.8969953638	1156	4.27	124.7	-0.569279523430844	0.822144041030737	36.0679	3.2736	-32.2716	1618.743061	0.44363	69.4033666666667	53.3408	12.8221	207	6.84486245045503	2.80421378939809	13.9665734016889	60.1346078901361	0	0	0	0	0	0	0	0	0	0	0	0	2174.8668240478
333	2008	0	49.5654563161	-109.8969953638	1156	4.27	124.7	-0.569279523430844	0.822144041030737	33.2067	3.4748	-37.0068	1342.853166	0.41572	64.7728	75.1751666666667	13.50865	218	6.44541059595826	2.10316034204857	10.4749300512667	64.1138916440887	0	0	0	0	0	0	0	0	0	0	0	0	2174.8668240478
333	2009	0	49.5654563161	-109.8969953638	1156	4.27	124.7	-0.569279523430844	0.822144041030737	29.6828	2.6437	-33.2712	1342.222253	0.3304	62.1763	78.0358	12.1687	221	6.0459587414615	1.40210689469905	6.98328670084447	68.0931753980412	0	0	0	0	0	0	0	0	0	0	0	0	2174.8668240478
333	2010	0	49.5654563161	-109.8969953638	1156	4.27	124.7	-0.569279523430844	0.822144041030737	31.6379	2.0868	-30.7622	1312.725236	0.45459	65.4494333333333	94.6867666666667	12.10975	220	5.64650688696463	0.701053447349523	3.49164335042224	72.0724591519938	0	0	0	0	0	0	0	0	0	0	0	0	2174.8668240478
333	2011	0	49.5654563161	-109.8969953638	1156	4.27	124.7	-0.569279523430844	0.822144041030737	32.6062	4.3998	-33.2447	1294.824414	0.40384	72.8152333333333	94.1845	12.6684	215	5.24705503246787	0	0	76.0517429059455	0	0	0	0	0	0	0	0	0	0	0	0	2174.8668240478
333	2012	0	49.5654563161	-109.8969953638	1156	4.27	124.7	-0.569279523430844	0.822144041030737	32.8615	3.5763	-33.9165	1672.994385	0.42138	63.4325	76.9521	12.1642	210	4.84760317797111	0	0	80.0310266598981	0	0	0	0	0	0	0	0	0	0	0	0	2174.8668240478
333	2013	0	49.5654563161	-109.8969953638	1156	4.27	124.7	-0.569279523430844	0.822144041030737	31.3041	3.6807	-34.4765	1465.933251	0.68602	65.9132	58.0203333333333	11.9533	215	4.44815132347435	0	0	84.0103104138507	0	0	0	0	0	0	0	0	0	0	0	0	2174.8668240478
333	2014	0	49.5654563161	-109.8969953638	1156	4.27	124.7	-0.569279523430844	0.822144041030737	32.0623	1.6528	-32.7298	1469.163655	0.36739	64.9717	62.9928333333333	12.59545	216	4.04869946897747	0	0	87.9895941678024	0	0	0	0	0	0	0	0	0	0	0	0	2174.8668240478
333	2015	0	49.5654563161	-109.8969953638	1156	4.27	124.7	-0.569279523430844	0.822144041030737	34.8249	0.8856	-28.2756	1578.345232	0.48994	58.8258333333333	57.5069333333333	13.0434	209	3.64924761448071	0	0	91.9688779217549	0	0	0	0	0	0	0	0	0	0	0	0	2174.8668240478
333	2016	0	49.5654563161	-109.8969953638	1156	4.27	124.7	-0.569279523430844	0.822144041030737	28.6865	5.9875	-26.7601	1461.937635	0.77484	63.1181666666667	75.8778333333333	12.64145	220	3.24979575998395	0	0	95.9481616757075	0	0	0	0	0	0	0	0	0	0	0	0	2174.8668240478
333	2017	0	49.5654563161	-109.8969953638	1156	4.27	124.7	-0.569279523430844	0.822144041030737	32.2885	5.1129	-28.3424	1525.433788	0.64415	65.3537666666667	82.9582333333333	12.6027	207	2.85034390548719	0	0	99.9274454296592	0	0	0	0	0	0	0	0	0	0	0	0	2174.8668240478
333	2018	0	49.5654563161	-109.8969953638	1156	4.27	124.7	-0.569279523430844	0.822144041030737	37.6403	0.032	-32.0078	1652.875299	0.52191	66.6952333333333	39.5688666666667	12.93	208	2.45089205099032	0	0	103.906729183612	0	0	0	0	0	0	0	0	0	0	0	0	2174.8668240478
334	2006	0	49.5654563161	-109.8956103638	1146	3.31	105.4	-0.265556117486809	0.96409540423411	34.5388	4.1362	-33.9037	1608.46238	0.35581	68.1049666666667	37.8711333333333	13.0294	206	1.70453978100778	3.37829533867307	16.438010530429	10.7175279328369	0	0	0	0	0	0	0	0	0	0	0	0	2264.20205291377
334	2007	0	49.5654563161	-109.8956103638	1146	3.31	105.4	-0.265556117486809	0.96409540423411	36.1325	3.31	-32.2999	1626.529925	0.4447	69.4065666666667	52.4041333333333	12.8469	206	1.5220810752835	2.70263627093846	13.1504084243425	10.8962103601319	0	0	0	0	0	0	0	0	0	0	0	0	2264.20205291377
334	2008	0	49.5654563161	-109.8956103638	1146	3.31	105.4	-0.265556117486809	0.96409540423411	33.2563	3.5217	-37.0366	1350.778748	0.41428	64.7605	73.9050666666667	13.5356	218	1.33962236955915	2.02697720320384	9.86280631825684	11.074892787427	0	0	0	0	0	0	0	0	0	0	0	0	2264.20205291377
334	2009	0	49.5654563161	-109.8956103638	1146	3.31	105.4	-0.265556117486809	0.96409540423411	29.7594	2.6929	-33.3096	1349.788348	0.3332	62.1500333333333	75.7714666666667	12.1925	220	1.15716366383487	1.35131813546923	6.57520421217123	11.2535752147221	0	0	0	0	0	0	0	0	0	0	0	0	2264.20205291377
334	2010	0	49.5654563161	-109.8956103638	1146	3.31	105.4	-0.265556117486809	0.96409540423411	31.6931	2.1191	-30.8195	1320.708434	0.45531	65.4400333333333	94.5815333333333	12.13815	220	0.974704958110578	0.675659067734614	3.28760210608561	11.4322576420171	0	0	0	0	0	0	0	0	0	0	0	0	2264.20205291377
334	2011	0	49.5654563161	-109.8956103638	1146	3.31	105.4	-0.265556117486809	0.96409540423411	32.6824	4.4412	-33.305	1302.973966	0.40415	72.7955333333333	94.0598	12.6904	215	0.792246252386235	0	0	11.6109400693122	0	0	0	0	0	0	0	0	0	0	0	0	2264.20205291377
334	2012	0	49.5654563161	-109.8956103638	1146	3.31	105.4	-0.265556117486809	0.96409540423411	32.9119	3.5923	-33.9359	1681.233925	0.42197	63.4273333333333	75.6288666666667	12.18335	210	0.609787546661948	0	0	11.7896224966073	0	0	0	0	0	0	0	0	0	0	0	0	2264.20205291377
334	2013	0	49.5654563161	-109.8956103638	1146	3.31	105.4	-0.265556117486809	0.96409540423411	31.3552	3.7175	-34.5419	1473.746911	0.68636	65.9000333333333	56.5387333333333	11.97565	215	0.427328840937662	0	0	11.9683049239023	0	0	0	0	0	0	0	0	0	0	0	0	2264.20205291377
334	2014	0	49.5654563161	-109.8956103638	1146	3.31	105.4	-0.265556117486809	0.96409540423411	32.1281	1.6917	-32.7368	1477.163765	0.36704	64.9831333333333	61.5318	12.62095	216	0.244870135213318	0	0	12.1469873511974	0	0	0	0	0	0	0	0	0	0	0	0	2264.20205291377
334	2015	0	49.5654563161	-109.8956103638	1146	3.31	105.4	-0.265556117486809	0.96409540423411	34.8732	0.8977	-28.3052	1586.367412	0.48994	58.8428333333333	55.4777666666667	13.0659	208	0.062411429489032	0	0	12.3256697784925	0	0	0	0	0	0	0	0	0	0	0	0	2264.20205291377
334	2016	0	49.5654563161	-109.8956103638	1146	3.31	105.4	-0.265556117486809	0.96409540423411	28.75	6.0222	-26.5627	1468.49863	0.77348	63.1118666666667	74.4407333333333	12.6597	220	0	0	0	12.5043522057875	0	0	0	0	0	0	0	0	0	0	0	0	2264.20205291377
334	2017	0	49.5654563161	-109.8956103638	1146	3.31	105.4	-0.265556117486809	0.96409540423411	32.2485	5.164	-28.1476	1530.396488	0.66334	65.2862333333333	82.7460666666667	12.49455	207	0	0	0	12.6830346330826	0	0	0	0	0	0	0	0	0	0	0	0	2264.20205291377
334	2018	0	49.5654563161	-109.8956103638	1146	3.31	105.4	-0.265556117486809	0.96409540423411	37.6815	0.0204	-32.1785	1657.298908	0.52426	66.7064	39.2156666666667	12.8618	208	0	0	0	12.8617170603777	0	0	0	0	0	0	0	0	0	0	0	0	2264.20205291377
335	2006	0	49.5654563161	-109.8942253638	1143	2.44	340.2	0.940880768954225	-0.338737920245291	34.538	4.151	-33.9019	1609.635819	0.35673	68.1099	37.7121	13.0336	206	1.00434948786778	4.18123821012819	20.3669682502768	3.87417424718433	0	0	0	0	0	0	0	0	0	0	0	0	2353.78642904838
335	2007	0	49.5654563161	-109.8942253638	1143	2.44	340.2	0.940880768954225	-0.338737920245291	36.1511	3.3257	-32.3083	1627.76549	0.44506	69.4118	52.1596666666667	12.85085	206	0.812303754130085	3.3449905681025	16.2935746002213	3.25728196115915	0	0	0	0	0	0	0	0	0	0	0	0	2353.78642904838
335	2008	0	49.5654563161	-109.8942253638	1143	2.44	340.2	0.940880768954225	-0.338737920245291	33.2586	3.5385	-37.0413	1352.091521	0.41455	64.7587333333333	73.4487666666667	13.5397	218	0.620258020392328	2.50874292607682	12.2201809501667	2.64038967513397	0	0	0	0	0	0	0	0	0	0	0	0	2353.78642904838
335	2009	0	49.5654563161	-109.8942253638	1143	2.44	340.2	0.940880768954225	-0.338737920245291	29.7796	2.7092	-33.3215	1350.972258	0.33483	62.1461333333333	74.9635333333333	12.1962	220	0.428212286654627	1.67249528405114	8.1467873001111	2.02349738910902	0	0	0	0	0	0	0	0	0	0	0	0	2353.78642904838
335	2010	0	49.5654563161	-109.8942253638	1143	2.44	340.2	0.940880768954225	-0.338737920245291	31.689	2.1273	-30.8326	1322.12858	0.45552	65.4368666666667	94.5363	12.14245	220	0.236166552916927	0.836247642025455	4.07339365005555	1.40660510308385	0	0	0	0	0	0	0	0	0	0	0	0	2353.78642904838
335	2011	0	49.5654563161	-109.8942253638	1143	2.44	340.2	0.940880768954225	-0.338737920245291	32.7014	4.4542	-33.3227	1304.449691	0.40462	72.792	94.0133333333333	12.6938	215	0.044120819179227	0	0	0.789712817058671	0	0	0	0	0	0	0	0	0	0	0	0	2353.78642904838
335	2012	0	49.5654563161	-109.8942253638	1143	2.44	340.2	0.940880768954225	-0.338737920245291	32.909	3.5985	-33.94	1682.22884	0.42214	63.4273333333333	75.0001666666667	12.18585	210	0	0	0	0.172820531033494	0	0	0	0	0	0	0	0	0	0	0	0	2353.78642904838
335	2013	0	49.5654563161	-109.8942253638	1143	2.44	340.2	0.940880768954225	-0.338737920245291	31.3861	3.7367	-34.2574	1477.976809	0.68493	65.8974	55.2230666666667	11.9791	215	0	0	0	0	0	0	0	0	0	0	0	0	0	0	0	0	2353.78642904838
335	2014	0	49.5654563161	-109.8942253638	1143	2.44	340.2	0.940880768954225	-0.338737920245291	32.146	1.703	-32.7424	1480.675945	0.37663	64.9840333333333	59.7710333333333	12.6247	216	0	0	0	0	0	0	0	0	0	0	0	0	0	0	0	0	2353.78642904838
335	2015	0	49.5654563161	-109.8942253638	1143	2.44	340.2	0.940880768954225	-0.338737920245291	34.8676	0.9948	-28.4239	1591.336697	0.49024	58.7776666666667	53.7633666666667	13.06825	208	0	0	0	0	0	0	0	0	0	0	0	0	0	0	0	0	2353.78642904838
335	2016	0	49.5654563161	-109.8942253638	1143	2.44	340.2	0.940880768954225	-0.338737920245291	28.7596	6.0346	-26.4905	1472.780958	0.81088	63.1046	73.5074	12.6605	220	0	0	0	0	0	0	0	0	0	0	0	0	0	0	0	0	2353.78642904838
335	2017	0	49.5654563161	-109.8942253638	1143	2.44	340.2	0.940880768954225	-0.338737920245291	32.2333	5.1801	-28.0775	1531.044539	0.66928	65.2656333333333	82.8023	12.46305	207	0	0	0	0	0	0	0	0	0	0	0	0	0	0	0	0	2353.78642904838
335	2018	0	49.5654563161	-109.8942253638	1143	2.44	340.2	0.940880768954225	-0.338737920245291	37.6748	0.0197	-32.2225	1657.808079	0.52508	66.7052	39.1399333333333	12.8392	208	0	0	0	0	0	0	0	0	0	0	0	0	0	0	0	0	2353.78642904838
336	2006	0	49.5654563161	-109.8928403638	1143	2.44	340.2	0.940880768954225	-0.338737920245291	34.5382	4.153	-33.8986	1609.581328	0.35658	68.1126666666667	37.7441333333333	13.02855	206	0.440024154882082	4.62778319816152	22.7322081005314	1.59329773958768	0	0	0	0	0	0	0	0	0	0	0	0	2444.81905511792
336	2007	0	49.5654563161	-109.8928403638	1143	2.44	340.2	0.940880768954225	-0.338737920245291	36.1517	3.3325	-32.3077	1627.728977	0.44496	69.4178666666667	52.2414333333333	12.84555	206	0.353020550635421	3.70222655852922	18.1857664804247	1.29252537349089	0	0	0	0	0	0	0	0	0	0	0	0	2444.81905511792
336	2008	0	49.5654563161	-109.8928403638	1143	2.44	340.2	0.940880768954225	-0.338737920245291	33.2613	3.5422	-37.0356	1352.146932	0.41493	64.7617	73.4129333333333	13.53365	218	0.26601694638876	2.77666991889691	13.6393248603181	0.991753007393982	0	0	0	0	0	0	0	0	0	0	0	0	2444.81905511792
336	2009	0	49.5654563161	-109.8928403638	1143	2.44	340.2	0.940880768954225	-0.338737920245291	29.7767	2.7111	-33.322	1351.062415	0.33464	62.1522	74.8972333333333	12.1909	220	0.179013342142099	1.85111327926438	9.09288324021327	0.690980641297074	0	0	0	0	0	0	0	0	0	0	0	0	2444.81905511792
336	2010	0	49.5654563161	-109.8928403638	1143	2.44	340.2	0.940880768954225	-0.338737920245291	31.6856	2.1251	-30.8268	1322.262526	0.45545	65.4365	94.5346333333333	12.13605	220	0.092009737895438	0.925556639632077	4.54644162010663	0.390208275200166	0	0	0	0	0	0	0	0	0	0	0	0	2444.81905511792
336	2011	0	49.5654563161	-109.8928403638	1143	2.44	340.2	0.940880768954225	-0.338737920245291	32.6969	4.4556	-33.322	1304.397312	0.40458	72.7956666666667	94.0139	12.68885	215	0.005006133648777	0	0	0.089435909103258	0	0	0	0	0	0	0	0	0	0	0	0	2444.81905511792
336	2012	0	49.5654563161	-109.8928403638	1143	2.44	340.2	0.940880768954225	-0.338737920245291	32.9092	3.6004	-33.9379	1682.059348	0.42202	63.4296	75.0011333333333	12.1809	210	0	0	0	0	0	0	0	0	0	0	0	0	0	0	0	0	2444.81905511792
336	2013	0	49.5654563161	-109.8928403638	1143	2.44	340.2	0.940880768954225	-0.338737920245291	31.3876	3.7344	-34.2549	1478.020407	0.68448	65.8995	55.2211666666667	11.9741	215	0	0	0	0	0	0	0	0	0	0	0	0	0	0	0	0	2444.81905511792
336	2014	0	49.5654563161	-109.8928403638	1143	2.44	340.2	0.940880768954225	-0.338737920245291	32.1447	1.7025	-32.748	1480.735453	0.37672	64.9804333333333	59.7511333333333	12.6189	216	0	0	0	0	0	0	0	0	0	0	0	0	0	0	0	0	2444.81905511792
336	2015	0	49.5654563161	-109.8928403638	1143	2.44	340.2	0.940880768954225	-0.338737920245291	34.8682	1.002	-28.4291	1591.672671	0.49029	58.7712	53.7983	13.06185	208	0	0	0	0	0	0	0	0	0	0	0	0	0	0	0	0	2444.81905511792
336	2016	0	49.5654563161	-109.8928403638	1143	2.44	340.2	0.940880768954225	-0.338737920245291	28.7629	6.0375	-26.4743	1473.253071	0.81107	63.0966666666667	73.5609	12.65365	220	0	0	0	0	0	0	0	0	0	0	0	0	0	0	0	0	2444.81905511792
336	2017	0	49.5654563161	-109.8928403638	1143	2.44	340.2	0.940880768954225	-0.338737920245291	32.2303	5.1807	-28.0625	1531.121245	0.67009	65.2638666666667	82.8024333333333	12.46225	207	0	0	0	0	0	0	0	0	0	0	0	0	0	0	0	0	2444.81905511792
336	2018	0	49.5654563161	-109.8928403638	1143	2.44	340.2	0.940880768954225	-0.338737920245291	37.6753	0.0229	-32.2137	1657.912126	0.52516	66.6979666666667	39.1512666666667	12.8341	208	0	0	0	0	0	0	0	0	0	0	0	0	0	0	0	0	2444.81905511792
337	2006	0	49.5654563161	-109.8914553638	1150	6.5	327.3	0.841510781945306	-0.540240320477655	34.4063	4.1256	-33.8914	1596.624977	0.35688	68.1105333333333	38.4818	13.0014	206	0.00161819805365	4.78497968422357	23.4597908598207	0.003387699227751	0	0	0	0	0	0	0	0	0	0	0	0	2535.90508604772
337	2007	0	49.5654563161	-109.8914553638	1150	6.5	327.3	0.841510781945306	-0.540240320477655	36.0283	3.3186	-32.286	1615.410845	0.44348	69.4259666666667	53.4656666666667	12.8185	207	0.001306168523582	3.82798374737899	18.7678326878577	0.002917575611022	0	0	0	0	0	0	0	0	0	0	0	0	2535.90508604772
337	2008	0	49.5654563161	-109.8914553638	1150	6.5	327.3	0.841510781945306	-0.540240320477655	33.1475	3.5156	-37.0054	1339.951273	0.41751	64.7756666666667	74.7515	13.5037	218	0.000994138993514	2.87098781053419	14.0758745158928	0.002447451994293	0	0	0	0	0	0	0	0	0	0	0	0	2535.90508604772
337	2009	0	49.5654563161	-109.8914553638	1150	6.5	327.3	0.841510781945306	-0.540240320477655	29.6507	2.6798	-33.2961	1339.009414	0.3343	62.1816	77.4392333333333	12.1645	221	0.000682109463447	1.91399187368938	9.38391634392792	0.001977328377565	0	0	0	0	0	0	0	0	0	0	0	0	2535.90508604772
337	2010	0	49.5654563161	-109.8914553638	1150	6.5	327.3	0.841510781945306	-0.540240320477655	31.5336	2.0989	-30.7764	1310.559079	0.45501	65.4428333333333	94.6780666666667	12.1044	220	0.000370079933379	0.956995936844578	4.69195817196305	0.001507204760836	0	0	0	0	0	0	0	0	0	0	0	0	2535.90508604772
337	2011	0	49.5654563161	-109.8914553638	1150	6.5	327.3	0.841510781945306	-0.540240320477655	32.5797	4.4273	-33.2782	1292.838572	0.40522	72.8162666666667	94.1604333333333	12.6645	215	5.8050403311416E-05	0	0	0.001037081144107	0	0	0	0	0	0	0	0	0	0	0	0	2535.90508604772
337	2012	0	49.5654563161	-109.8914553638	1150	6.5	327.3	0.841510781945306	-0.540240320477655	32.7693	3.593	-33.9214	1668.64084	0.4216	63.4373	76.6383333333333	12.1586	210	0	0	0	0.000566957527378	0	0	0	0	0	0	0	0	0	0	0	0	2535.90508604772
337	2013	0	49.5654563161	-109.8914553638	1150	6.5	327.3	0.841510781945306	-0.540240320477655	31.2351	3.6954	-34.5021	1463.59252	0.686	65.9126	57.2950666666667	11.9493	215	0	0	0	9.68339106494076E-05	0	0	0	0	0	0	0	0	0	0	0	0	2535.90508604772
337	2014	0	49.5654563161	-109.8914553638	1150	6.5	327.3	0.841510781945306	-0.540240320477655	32.021	1.6743	-32.7535	1467.001532	0.36815	64.9660666666667	61.9263333333333	12.59025	216	0	0	0	0	0	0	0	0	0	0	0	0	0	0	0	0	2535.90508604772
337	2015	0	49.5654563161	-109.8914553638	1150	6.5	327.3	0.841510781945306	-0.540240320477655	34.7319	0.9187	-28.3122	1575.690013	0.49125	58.8135666666667	56.5694	13.03455	208	0	0	0	0	0	0	0	0	0	0	0	0	0	0	0	0	2535.90508604772
337	2016	0	49.5654563161	-109.8914553638	1150	6.5	327.3	0.841510781945306	-0.540240320477655	28.6554	6.018	-26.5915	1459.213774	0.77496	63.0869	75.3747	12.62895	220	0	0	0	0	0	0	0	0	0	0	0	0	0	0	0	0	2535.90508604772
337	2017	0	49.5654563161	-109.8914553638	1150	6.5	327.3	0.841510781945306	-0.540240320477655	32.1836	5.1448	-28.1782	1521.776944	0.65809	65.3064	83.0903333333333	12.53355	207	0	0	0	0	0	0	0	0	0	0	0	0	0	0	0	0	2535.90508604772
337	2018	0	49.5654563161	-109.8914553638	1150	6.5	327.3	0.841510781945306	-0.540240320477655	37.5351	0.035	-32.0823	1648.559635	0.51245	66.6773666666667	39.7681	12.871	208	0	0	0	0	0	0	0	0	0	0	0	0	0	0	0	0	2535.90508604772
338	2006	0	49.5654563161	-109.8900703638	1156	8.04	336.3	0.915662593339561	-0.40194777665596	34.2769	4.1023	-33.8844	1584.316324	0.3571	68.1091666666667	39.1948666666667	12.9776	206	0.009585426645026	5.05289818357892	24.7326081102983	0.037331577845926	0	0	0	0	0	0	0	0	0	0	0	0	2628.29007839185
338	2007	0	49.5654563161	-109.8900703638	1156	8.04	336.3	0.915662593339561	-0.40194777665596	35.9002	3.3079	-32.2675	1603.643521	0.44355	69.4337333333333	54.5892666666667	12.7947	207	0.008014616157172	4.04231854686304	19.7860864882387	0.03257285924594	0	0	0	0	0	0	0	0	0	0	0	0	2628.29007839185
338	2008	0	49.5654563161	-109.8900703638	1156	8.04	336.3	0.915662593339561	-0.40194777665596	33.0358	3.4936	-36.9782	1328.350278	0.41976	64.7881	75.9916	13.4774	218	0.006443805669318	3.0317389101474	14.839564866179	0.027814140645956	0	0	0	0	0	0	0	0	0	0	0	0	2628.29007839185
338	2009	0	49.5654563161	-109.8900703638	1156	8.04	336.3	0.915662593339561	-0.40194777665596	29.5237	2.6535	-33.2739	1327.510378	0.33398	62.2074333333333	79.8893666666667	12.1413	221	0.004872995181465	2.02115927343152	9.89304324411933	0.023055422045971	0	0	0	0	0	0	0	0	0	0	0	0	2628.29007839185
338	2010	0	49.5654563161	-109.8900703638	1156	8.04	336.3	0.915662593339561	-0.40194777665596	31.385	2.0761	-30.7318	1299.524223	0.45293	65.4481333333333	94.7575	12.07665	220	0.00330218469361	1.01057963671587	4.94652162205966	0.018296703445987	0	0	0	0	0	0	0	0	0	0	0	0	2628.29007839185
338	2011	0	49.5654563161	-109.8900703638	1156	8.04	336.3	0.915662593339561	-0.40194777665596	32.4629	4.4032	-33.2404	1281.921648	0.40573	72.8341333333333	94.3050333333333	12.64305	216	0.001731374205757	0	0	0.013537984846002	0	0	0	0	0	0	0	0	0	0	0	0	2628.29007839185
338	2012	0	49.5654563161	-109.8900703638	1156	8.04	336.3	0.915662593339561	-0.40194777665596	32.6316	3.587	-33.9064	1655.958916	0.42119	63.4441666666667	78.1563666666667	12.1389	210	0.000160563717903	0	0	0.008779266246018	0	0	0	0	0	0	0	0	0	0	0	0	2628.29007839185
338	2013	0	49.5654563161	-109.8900703638	1156	8.04	336.3	0.915662593339561	-0.40194777665596	31.115	3.67	-34.4562	1452.520476	0.68581	65.9239666666667	58.9726	11.92755	216	0	0	0	0.004020547646032	0	0	0	0	0	0	0	0	0	0	0	0	2628.29007839185
338	2014	0	49.5654563161	-109.8900703638	1156	8.04	336.3	0.915662593339561	-0.40194777665596	31.8937	1.65	-32.7587	1455.880466	0.36897	64.9533	63.7098333333333	12.56475	216	0	0	0	0	0	0	0	0	0	0	0	0	0	0	0	0	2628.29007839185
[truncated: 236,565 more rows]
