# Supplementary material for: Dataset of mountain pine beetle outbreak dynamics and direct control in Cypress Hills, SK
Source: Data Brief. 2020 Feb 17;29:105293. doi: 10.1016/j.dib.2020.105293 (PMC7044510; doi:10.1016/j.dib.2020.105293)
Supplement: Multimedia component 1 [file mmc1.zip › Dataset2_500x500m.csv]

CellID	Year	MPB	Latitude	Longitude	Elevation	Slope	Aspect	Northerness	Easterness	Highest_TMax_C	Lowest_TMin_C_Summer	Lowest_TMin_C_Winter	DegreeDays	ColdTolerance	RelativeHumidity_perc	WindSpeed_kmh	PineCover	PineHeight	PineAge	Stems	BP0	BP1	BP2	BP3	BP0red	BP1red	BP2red	BP3red	BP0man	BP1man	BP2man	BP3man	Dist2borderS
5	2006	0	49.5572892339	-109.8945510993	1180	10.16	113.8	-0.40354529635239	0.914959667849825	34.1941	3.9883	-33.8852	1636.665766	0.35385	68.0816666666667	12.95225	0.255053598528249	3.10766780282052	16.4112468789881	48.6292751616503	0	0	0	0	0	0	0	0	0	0	0	0	2848.6291553453
5	2007	0	49.5572892339	-109.8945510993	1180	10.16	113.8	-0.40354529635239	0.914959667849825	35.7506	3.2209	-32.2069	1567.295232	0.43988	69.4011333333333	12.7696	0.228311301158122	2.48613424225641	13.1289975031905	48.212609386129	0	0	0	0	0	0	0	0	0	0	0	0	2848.6291553453
5	2008	0	49.5572892339	-109.8945510993	1180	10.16	113.8	-0.40354529635239	0.914959667849825	32.9855	3.3827	-36.9326	1305.438139	0.42071	64.8037	13.45045	0.201569003787995	1.86460068169231	9.84674812739286	47.7959436106078	0	0	0	0	0	0	0	0	0	0	0	0	2848.6291553453
5	2009	0	49.5572892339	-109.8945510993	1180	10.16	113.8	-0.40354529635239	0.914959667849825	29.3863	2.5478	-33.2072	1271.306055	0.32581	62.2603666666667	12.1229	0.174826706417868	1.24306712112821	6.56449875159524	47.3792778350864	0	0	0	0	0	0	0	0	0	0	0	0	2848.6291553453
5	2010	0	49.5572892339	-109.8945510993	1180	10.16	113.8	-0.40354529635239	0.914959667849825	31.3587	2.0139	-30.6192	1286.394977	0.45188	65.4863333333333	12.04855	0.14808440904774	0.621533560564103	3.28224937579671	46.9626120595651	0	0	0	0	0	0	0	0	0	0	0	0	2848.6291553453
5	2011	0	49.5572892339	-109.8945510993	1180	10.16	113.8	-0.40354529635239	0.914959667849825	32.3068	4.3097	-33.1217	1343.053898	0.40458	72.8914333333333	12.62145	0.121342111677613	0	0	46.5459462840439	0	0	0	0	0	0	0	0	0	0	0	0	2848.6291553453
5	2012	0	49.5572892339	-109.8945510993	1180	10.16	113.8	-0.40354529635239	0.914959667849825	32.5967	3.5612	-33.8942	1645.705618	0.4215	63.4561333333333	12.12255	0.094599814307486	0	0	46.1292805085226	0	0	0	0	0	0	0	0	0	0	0	0	2848.6291553453
5	2013	0	49.5572892339	-109.8945510993	1180	10.16	113.8	-0.40354529635239	0.914959667849825	31.0573	3.6041	-34.3605	1447.787036	0.68453	65.9671666666667	11.90345	0.0678575169373588	0	0	45.7126147330013	0	0	0	0	0	0	0	0	0	0	0	0	2848.6291553453
5	2014	0	49.5572892339	-109.8945510993	1180	10.16	113.8	-0.40354529635239	0.914959667849825	31.7573	1.5801	-32.7785	1397.657737	0.36976	64.9495333333333	12.5422	0.0411152195672386	0	0	45.2959489574799	0	0	0	0	0	0	0	0	0	0	0	0	2848.6291553453
5	2015	0	49.5572892339	-109.8945510993	1180	10.16	113.8	-0.40354529635239	0.914959667849825	34.5468	0.8853	-28.2755	1575.089687	0.49391	58.7887666666667	12.989	0.0143729221971114	0	0	44.8792831819587	0	0	0	0	0	0	0	0	0	0	0	0	2848.6291553453
5	2016	0	49.5572892339	-109.8945510993	1180	10.16	113.8	-0.40354529635239	0.914959667849825	28.1375	5.6388	-26.8463	1354.080731	0.76655	63.1142333333333	12.5885	0	0	0	44.4626174064374	0	0	0	0	0	0	0	0	0	0	0	0	2848.6291553453
5	2017	0	49.5572892339	-109.8945510993	1180	10.16	113.8	-0.40354529635239	0.914959667849825	32.2655	5.1442	-28.5463	1600.033203	0.59124	65.5359666666667	12.89365	0	0	0	44.0459516309161	0	0	0	0	0	0	0	0	0	0	0	0	2848.6291553453
5	2018	0	49.5572892339	-109.8945510993	1180	10.16	113.8	-0.40354529635239	0.914959667849825	37.3609	-0.0121	-30.9579	1647.355385	0.53023	66.6779666666667	13.1018	0	0	0	43.6292858553949	0	0	0	0	0	0	0	0	0	0	0	0	2848.6291553453
8	2006	0	49.5617892339	-109.8945510993	1167	7.98	329.6	0.862513669207258	-0.506033764121163	34.2038	4.0386	-33.8891	1642.464023	0.35683	68.0915	12.97385	0.919399798862969	2.54029547620894	11.049059567631	84.707986220179	0	0	0	0	0	0	0	0	0	0	0	0	2537.39981461129
8	2007	0	49.5617892339	-109.8945510993	1167	7.98	329.6	0.862513669207258	-0.506033764121163	35.827	3.2508	-32.2282	1573.279735	0.44135	69.4083666666667	12.7914	0.735591652288008	2.03223638096711	8.83924765410484	67.8292085949361	0	0	0	0	0	0	0	0	0	0	0	0	2537.39981461129
8	2008	0	49.5617892339	-109.8945510993	1167	7.98	329.6	0.862513669207258	-0.506033764121163	32.9927	3.4374	-36.9681	1311.332585	0.42019	64.7906	13.47445	0.551783505713047	1.52417728572527	6.62943574057863	50.9504309696931	0	0	0	0	0	0	0	0	0	0	0	0	2537.39981461129
8	2009	0	49.5617892339	-109.8945510993	1167	7.98	329.6	0.862513669207258	-0.506033764121163	29.47	2.6017	-33.2458	1276.703505	0.33138	62.2223	12.1411	0.367975359138086	1.01611819048344	4.41962382705242	34.0716533444502	0	0	0	0	0	0	0	0	0	0	0	0	2537.39981461129
8	2010	0	49.5617892339	-109.8945510993	1167	7.98	329.6	0.862513669207258	-0.506033764121163	31.3547	2.0531	-30.6907	1292.216984	0.4526	65.4666333333333	12.07375	0.184167212563182	0.508059095241606	2.20981191352621	17.1928757191999	0	0	0	0	0	0	0	0	0	0	0	0	2537.39981461129
8	2011	0	49.5617892339	-109.8945510993	1167	7.98	329.6	0.862513669207258	-0.506033764121163	32.3957	4.3596	-33.187	1349.499735	0.40599	72.8548666666667	12.6408	0.000359065988220664	0	0	0.314098093957	0	0	0	3	0	0	0	3	0	0	0	0	2537.39981461129
8	2012	0	49.5617892339	-109.8945510993	1167	7.98	329.6	0.862513669207258	-0.506033764121163	32.5929	3.5796	-33.9179	1651.180932	0.42227	63.4459333333333	12.13915	0	0	0	0	0	0	0	33	0	0	0	2	0	0	0	31	2537.39981461129
8	2013	0	49.5617892339	-109.8945510993	1167	7.98	329.6	0.862513669207258	-0.506033764121163	31.0635	3.6459	-34.4308	1454.269364	0.68625	65.9407666666667	11.9243	0	0	0	0	0	0	0	3	0	0	0	0	0	0	0	3	2537.39981461129
8	2014	0	49.5617892339	-109.8945510993	1167	7.98	329.6	0.862513669207258	-0.506033764121163	31.8304	1.6267	-32.777	1404.298716	0.36973	64.9575	12.5639	0	0	0	0	0	0	0	0	0	0	0	0	0	0	0	0	2537.39981461129
8	2015	0	49.5617892339	-109.8945510993	1167	7.98	329.6	0.862513669207258	-0.506033764121163	34.5398	0.9043	-28.3048	1580.172251	0.49425	58.8022666666667	13.01115	0	0	0	0	0	0	0	0	0	0	0	0	0	0	0	0	2537.39981461129
8	2016	0	49.5617892339	-109.8945510993	1167	7.98	329.6	0.862513669207258	-0.506033764121163	28.5155	5.9838	-26.8791	1351.39079	0.76608	63.1078333333333	12.60985	0	0	0	0	0	0	0	0	0	0	0	0	0	0	0	0	2537.39981461129
8	2017	0	49.5617892339	-109.8945510993	1167	7.98	329.6	0.862513669207258	-0.506033764121163	32.1642	5.0614	-28.476	1597.956933	0.62934	65.4347333333333	12.73235	0	0	0	0	0	0	0	0	0	0	0	0	0	0	0	0	2537.39981461129
8	2018	0	49.5617892339	-109.8945510993	1167	7.98	329.6	0.862513669207258	-0.506033764121163	37.3277	0.0322	-31.7774	1649.181615	0.51851	66.6788333333333	13.00005	0	0	0	0	0	0	0	0	0	0	0	0	0	0	0	0	2537.39981461129
11	2006	0	49.5662892339	-109.8945510993	1150	4.52	109.4	-0.332161131883703	0.943222657947601	34.497	4.1207	-33.8986	1671.198727	0.35512	68.1047666666667	13.01045	0.361580126673516	3.9810341927332	20.3630110170488	35.812714930642	0	0	0	0	0	0	0	0	0	0	0	0	2294.07242324324
11	2007	0	49.5662892339	-109.8945510993	1150	4.52	109.4	-0.332161131883703	0.943222657947601	36.0845	3.302	-32.2859	1600.640898	0.44412	69.4144333333333	12.8281	0.293040677694847	3.18482735418661	16.2904088136393	30.421011254808	0	0	0	0	0	0	0	0	0	0	0	0	2294.07242324324
11	2008	0	49.5662892339	-109.8945510993	1150	4.52	109.4	-0.332161131883703	0.943222657947601	33.2216	3.5077	-37.0173	1337.818016	0.41542	64.7698	13.51485	0.224501228716179	2.38862051563979	12.2178066102288	25.0293075789723	0	0	0	0	0	0	0	0	0	0	0	0	2294.07242324324
11	2009	0	49.5662892339	-109.8945510993	1150	4.52	109.4	-0.332161131883703	0.943222657947601	29.7045	2.6746	-33.2945	1302.468782	0.33193	62.1675333333333	12.1736	0.155961779737481	1.59241367709319	8.14520440681827	19.6376039031384	0	0	0	0	0	0	0	0	0	0	0	0	2294.07242324324
11	2010	0	49.5662892339	-109.8945510993	1150	4.52	109.4	-0.332161131883703	0.943222657947601	31.6424	2.1027	-30.7895	1317.383584	0.45494	65.4415	12.1162	0.0874223307588124	0.796206838546595	4.07260220340868	14.2459002273044	0	0	0	0	0	0	0	0	0	0	0	0	2294.07242324324
11	2011	0	49.5662892339	-109.8945510993	1150	4.52	109.4	-0.332161131883703	0.943222657947601	32.6292	4.4254	-33.2795	1374.397253	0.40402	72.8058333333333	12.67345	0.0188828817801436	0	0	8.85419655147052	0	0	3	1	0	0	3	1	0	0	0	0	2294.07242324324
11	2012	0	49.5662892339	-109.8945510993	1150	4.52	109.4	-0.332161131883703	0.943222657947601	32.8692	3.5881	-33.9261	1679.391574	0.42157	63.4318	12.16765	0	0	0	3.46249287563478	0	0	33	3	0	0	2	0	0	0	31	3	2294.07242324324
11	2013	0	49.5662892339	-109.8945510993	1150	4.52	109.4	-0.332161131883703	0.943222657947601	31.3176	3.6987	-34.5105	1478.503693	0.68559	65.906	11.9586	0	0	0	0	0	0	3	1	0	0	0	1	0	0	3	0	2294.07242324324
11	2014	0	49.5662892339	-109.8945510993	1150	4.52	109.4	-0.332161131883703	0.943222657947601	32.0781	1.6748	-32.7412	1428.735776	0.36742	64.9723	12.6007	0	0	0	0	0	0	0	1	0	0	0	0	0	0	0	1	2294.07242324324
11	2015	0	49.5662892339	-109.8945510993	1150	4.52	109.4	-0.332161131883703	0.943222657947601	34.832	0.9037	-28.3016	1607.920938	0.48984	58.8249666666667	13.04675	0	0	0	0	0	0	0	0	0	0	0	0	0	0	0	0	2294.07242324324
11	2016	0	49.5662892339	-109.8945510993	1150	4.52	109.4	-0.332161131883703	0.943222657947601	28.713	6.0112	-26.6336	1373.458625	0.77437	63.1036333333333	12.6426	0	0	0	0	0	0	0	0	0	0	0	0	0	0	0	0	2294.07242324324
11	2017	0	49.5662892339	-109.8945510993	1150	4.52	109.4	-0.332161131883703	0.943222657947601	32.2455	5.1424	-28.2182	1618.342292	0.65539	65.3082333333333	12.534	0	0	0	0	0	0	0	0	0	0	0	0	0	0	0	0	2294.07242324324
11	2018	0	49.5662892339	-109.8945510993	1150	4.52	109.4	-0.332161131883703	0.943222657947601	37.6418	0.0291	-32.0936	1672.516616	0.52317	66.6903666666667	12.8819	0	0	0	0	0	0	0	0	0	0	0	0	0	0	0	0	2294.07242324324
27	2006	0	49.5707892339	-109.8945510993	1127	2.67	150.7	-0.872069272432121	0.489382451748846	34.7172	4.3643	-33.9415	1705.325957	0.35343	68.1238	13.07	0	7.37061351317516	40.4109850929726	0	0	0	0	0	0	0	0	0	0	0	0	0	2141.91517313142
27	2007	0	49.5707892339	-109.8945510993	1127	2.67	150.7	-0.872069272432121	0.489382451748846	36.3931	3.3621	-32.3465	1631.538916	0.44959	69.4193333333333	12.8876	0	5.89649081053994	32.3287880743774	0	0	0	0	0	0	0	0	0	0	0	0	0	2141.91517313142
27	2008	0	49.5707892339	-109.8945510993	1127	2.67	150.7	-0.872069272432121	0.489382451748846	33.4805	3.6119	-37.092	1368.523899	0.41022	64.7372	13.58015	0	4.42236810790519	24.2465910557821	0	0	0	0	0	0	0	0	0	0	0	0	0	2141.91517313142
27	2009	0	49.5707892339	-109.8945510993	1127	2.67	150.7	-0.872069272432121	0.489382451748846	30.0192	2.7805	-33.3798	1332.359457	0.33603	62.0867	12.2277	0	2.94824540526997	16.1643940371887	0	0	0	0	0	0	0	0	0	0	0	0	0	2141.91517313142
27	2010	0	49.5707892339	-109.8945510993	1127	2.67	150.7	-0.872069272432121	0.489382451748846	31.9676	2.177	-30.9339	1346.902172	0.45624	65.4073333333333	12.18495	0	1.47412270263521	8.08219701859343	0	0	0	0	0	0	0	0	0	0	0	0	0	2141.91517313142
27	2011	0	49.5707892339	-109.8945510993	1127	2.67	150.7	-0.872069272432121	0.489382451748846	32.9239	4.4994	-33.4192	1403.679921	0.40326	72.7364333333333	12.72635	0	0	0	0	0	3	1	0	0	3	1	0	0	0	0	0	2141.91517313142
27	2012	0	49.5707892339	-109.8945510993	1127	2.67	150.7	-0.872069272432121	0.489382451748846	33.176	3.6173	-33.9714	1711.753692	0.42246	63.4112333333333	12.21415	0	0	0	0	0	33	3	0	0	2	0	0	0	31	3	0	2141.91517313142
27	2013	0	49.5707892339	-109.8945510993	1127	2.67	150.7	-0.872069272432121	0.489382451748846	31.6268	3.7909	-34.3671	1511.853508	0.68396	65.8573333333333	12.01365	0	0	0	0	0	3	1	0	0	0	1	0	0	3	0	0	2141.91517313142
27	2014	0	49.5707892339	-109.8945510993	1127	2.67	150.7	-0.872069272432121	0.489382451748846	32.3855	1.7619	-32.7401	1459.684499	0.37527	64.9969	12.6598	0	0	0	0	0	0	1	0	0	0	0	0	0	0	1	0	2141.91517313142
27	2015	0	49.5707892339	-109.8945510993	1127	2.67	150.7	-0.872069272432121	0.489382451748846	35.1342	1.0133	-28.4738	1644.075319	0.4876	58.7918666666667	13.1018	0	0	0	0	0	0	0	0	0	0	0	0	0	0	0	0	2141.91517313142
27	2016	0	49.5707892339	-109.8945510993	1127	2.67	150.7	-0.872069272432121	0.489382451748846	28.9745	6.0821	-26.249	1401.948833	0.8081	63.1026333333333	12.692	0	0	0	0	0	0	0	0	0	0	0	0	0	0	0	0	2141.91517313142
27	2017	0	49.5707892339	-109.8945510993	1127	2.67	150.7	-0.872069272432121	0.489382451748846	32.3311	5.2548	-27.8441	1641.681231	0.69469	65.1510666666667	12.29345	0	0	0	0	0	0	0	0	0	0	0	0	0	0	0	0	2141.91517313142
27	2018	0	49.5707892339	-109.8945510993	1127	2.67	150.7	-0.872069272432121	0.489382451748846	37.9439	0.006	-32.4513	1697.136389	0.52932	66.7218666666667	12.7509	0	0	0	0	0	0	0	0	0	0	0	0	0	0	0	0	2141.91517313142
30	2006	0	49.5752892339	-109.9982010993	1353	10.91	34.9	0.820151875873772	0.572145873445516	32.2559	3.1828	-34.0228	1427.185986	0.35957	67.8817333333333	13.10105	16.377708034634	7.69576399412244	44.8383518609371	7522.16594125179	0	0	0	0	0	0	0	0	0	0	0	0	64.8909940191611
30	2007	0	49.5752892339	-109.9982010993	1353	10.91	34.9	0.820151875873772	0.572145873445516	33.6038	2.528	-32.1847	1375.593734	0.41598	69.0461333333333	12.95055	14.3780542406862	6.32293181430896	36.6529282630618	6999.77677515324	0	0	0	1	0	0	0	1	0	0	0	0	64.8909940191611
30	2008	0	49.5752892339	-109.9982010993	1353	10.91	34.9	0.820151875873772	0.572145873445516	30.9574	2.4579	-36.5524	1095.369376	0.44167	64.8055666666667	13.6666	12.3784004467384	4.95009963449547	28.4675046651864	6477.3876090548	0	1	0	4	0	1	0	2	0	0	0	2	64.8909940191611
30	2009	8	49.5752892339	-109.9982010993	1353	10.91	34.9	0.820151875873772	0.572145873445516	27.5635	1.6007	-32.5351	1063.352318	0.33764	62.159	12.2993	10.3787466527906	3.57726745468199	20.2820810673147	5954.99844295648	0	0	0	5	0	0	0	0	0	0	0	5	64.8909940191611
30	2010	25	49.5752892339	-109.9982010993	1353	10.91	34.9	0.820151875873772	0.572145873445516	29.4739	1.4916	-30.095	1083.767013	0.44489	65.6301333333333	12.28005	8.3790928588428	2.2044352748685	12.0966574694394	5432.60927685793	8	5	5	31	6	1	5	13	2	4	0	18	64.8909940191611
30	2011	26	49.5752892339	-109.9982010993	1353	10.91	34.9	0.820151875873772	0.572145873445516	30.633	3.4403	-32.3145	1143.618213	0.40486	72.8804	12.79565	6.379439064895	0.831603095055016	3.91123387156404	4910.22011075937	25	24	25	59	11	9	16	34	14	15	9	25	64.8909940191611
30	2012	13	49.5752892339	-109.9982010993	1353	10.91	34.9	0.820151875873772	0.572145873445516	30.5644	2.8795	-33.357	1427.569607	0.40724	63.4408	12.3037	4.3797852709472	0	0	4387.83094466105	26	25	35	70	5	5	10	22	21	20	25	48	64.8909940191611
30	2013	24	49.5752892339	-109.9982010993	1353	10.91	34.9	0.820151875873772	0.572145873445516	29.0434	2.951	-33.8669	1238.584468	0.73741	66.0082666666667	12.07095	2.3801314769994	0	0	3865.4417785625	13	12	26	78	7	2	13	29	6	10	13	49	64.8909940191611
30	2014	4	49.5752892339	-109.9982010993	1353	10.91	34.9	0.820151875873772	0.572145873445516	29.7975	1.148	-31.75	1188.236419	0.3689	65.1438333333333	12.68505	0.380477683051595	0	0	3343.05261246418	24	4	31	61	3	2	6	4	21	2	25	57	64.8909940191611
30	2015	6	49.5752892339	-109.9982010993	1353	10.91	34.9	0.820151875873772	0.572145873445516	32.5255	0.0992	-27.3667	1340.060684	0.4965	58.9449333333333	13.1572	0	0	0	2820.66344636562	4	4	15	20	0	3	7	9	4	1	8	11	64.8909940191611
30	2016	9	49.5752892339	-109.9982010993	1353	10.91	34.9	0.820151875873772	0.572145873445516	26.3005	5.0937	-28.5035	1195.382937	0.78574	64.6156333333333	12.835	0	0	0	2298.2742802673	6	20	30	21	1	4	4	2	5	16	26	19	64.8909940191611
30	2017	10	49.5752892339	-109.9982010993	1353	10.91	34.9	0.820151875873772	0.572145873445516	31.4061	4.4696	-30.37	1444.503377	0.49746	66.6701	14.75225	0	0	0	1775.88511416875	9	10	5	9	0	0	2	2	9	10	3	7	64.8909940191611
30	2018	13	49.5752892339	-109.9982010993	1353	10.91	34.9	0.820151875873772	0.572145873445516	35.3536	0.0568	-29.8647	1481.401236	0.45736	67.0187	14.5704	0	0	0	1253.49594807019	10	1	1	1	0	0	1	0	10	1	0	1	64.8909940191611
31	2006	0	49.5752892339	-109.9912910993	1312	8.18	293.9	0.405141586779862	-0.914253955234264	33.0045	3.3391	-34.0645	1499.170577	0.35728	67.9067666666667	13.08625	16.0330742564447	5.84929337086669	26.7245078219948	4108.78831223096	0	0	0	0	0	0	0	0	0	0	0	0	73.0461281092077
31	2007	1	49.5752892339	-109.9912910993	1312	8.18	293.9	0.405141586779862	-0.914253955234264	34.4183	2.602	-32.1004	1444.157983	0.42196	69.0849	12.93095	12.8478546936194	4.81921393076482	21.9723073717651	3294.86994178616	0	0	1	1	0	0	1	0	0	0	0	1	73.0461281092077
31	2008	0	49.5752892339	-109.9912910993	1312	8.18	293.9	0.405141586779862	-0.914253955234264	31.7649	2.5998	-36.7833	1164.07924	0.42693	64.8028333333333	13.644	9.66263513079502	3.78913449066295	17.2201069215371	2480.9515713416	1	0	3	1	1	0	1	1	0	0	2	0	73.0461281092077
31	2009	1	49.5752892339	-109.9912910993	1312	8.18	293.9	0.405141586779862	-0.914253955234264	28.28	1.7719	-32.6986	1131.461541	0.32749	62.1521666666667	12.27935	6.47741556797064	2.75905505056107	12.4679064713073	1667.03320089704	0	0	4	11	0	0	0	2	0	0	4	9	73.0461281092077
31	2010	5	49.5752892339	-109.9912910993	1312	8.18	293.9	0.405141586779862	-0.914253955234264	30.3015	1.6615	-30.3371	1148.559485	0.44908	65.6153333333333	12.25565	3.29219600514625	1.7289756104592	7.71570602107749	853.114830452483	1	12	34	38	1	10	12	4	0	2	22	34	73.0461281092077
31	2011	12	49.5752892339	-109.9912910993	1312	8.18	293.9	0.405141586779862	-0.914253955234264	31.3145	3.603	-32.5109	1210.671031	0.40425	72.8619	12.7771	0.106976442321866	0.69889617035733	2.9635055708477	39.1964600079227	5	42	58	57	4	21	20	35	1	21	38	22	73.0461281092077
31	2012	6	49.5752892339	-109.9912910993	1312	8.18	293.9	0.405141586779862	-0.914253955234264	31.3855	3.0512	-33.5925	1503.418876	0.41455	63.4352	12.28735	0	0	0	0	12	49	57	68	3	12	18	24	9	37	39	44	73.0461281092077
31	2013	2	49.5752892339	-109.9912910993	1312	8.18	293.9	0.405141586779862	-0.914253955234264	29.8088	3.1412	-34.0174	1306.786926	0.73112	65.9917666666667	12.0561	0	0	0	0	6	27	57	75	0	14	19	27	6	13	38	48	73.0461281092077
31	2014	2	49.5752892339	-109.9912910993	1312	8.18	293.9	0.405141586779862	-0.914253955234264	30.5738	1.3069	-31.9556	1255.289502	0.36736	65.1337666666667	12.68095	0	0	0	0	2	40	42	68	2	6	0	7	0	34	42	61	73.0461281092077
31	2015	5	49.5752892339	-109.9912910993	1312	8.18	293.9	0.405141586779862	-0.914253955234264	33.3594	0.2387	-27.5601	1414.95281	0.487	58.9757666666667	13.16625	0	0	0	0	2	13	17	25	2	2	5	8	0	11	12	17	73.0461281092077
31	2016	8	49.5752892339	-109.9912910993	1312	8.18	293.9	0.405141586779862	-0.914253955234264	26.9235	5.204	-28.5402	1253.014952	0.77751	64.4177333333333	12.8834	0	0	0	0	5	11	28	35	2	2	3	6	3	9	25	29	73.0461281092077
31	2017	1	49.5752892339	-109.9912910993	1312	8.18	293.9	0.405141586779862	-0.914253955234264	32.0928	4.6376	-30.3892	1513.456069	0.50894	66.572	14.6135	0	0	0	0	8	9	11	10	0	0	2	4	8	9	9	6	73.0461281092077
31	2018	0	49.5752892339	-109.9912910993	1312	8.18	293.9	0.405141586779862	-0.914253955234264	36.1887	0.1542	-29.8575	1549.823559	0.46204	67.0494666666667	14.50815	0	0	0	0	1	10	1	5	0	0	0	1	1	10	1	4	73.0461281092077
32	2006	0	49.5752892339	-109.9843810993	1377	2.23	9.5	0.986285601537231	0.165047605860678	32.3325	3.1093	-33.9394	1422.860162	0.35476	67.9014	13.0568	0	4.86772069395556	26.8285790613136	0	0	0	0	0	0	0	0	0	0	0	0	0	81.3098150554122
32	2007	0	49.5752892339	-109.9843810993	1377	2.23	9.5	0.986285601537231	0.165047605860678	33.6723	2.5203	-32.1543	1372.775417	0.41176	69.0925666666667	12.90585	0	3.9005761199312	21.5240882759863	0	0	1	1	1	0	1	0	0	0	0	1	1	81.3098150554122
32	2008	0	49.5752892339	-109.9843810993	1377	2.23	9.5	0.986285601537231	0.165047605860678	31.0362	2.4274	-36.336	1094.006437	0.45129	64.8325666666667	13.61535	0	2.93343154590661	16.2195974906572	0	0	4	1	1	0	2	1	1	0	2	0	0	81.3098150554122
32	2009	0	49.5752892339	-109.9843810993	1377	2.23	9.5	0.986285601537231	0.165047605860678	27.5964	1.5338	-32.4425	1063.328768	0.33734	62.2194333333333	12.2548	0	1.96628697188225	10.9151067053299	0	0	4	11	15	0	0	2	2	0	4	9	13	81.3098150554122
32	2010	2	49.5752892339	-109.9843810993	1377	2.23	9.5	0.986285601537231	0.165047605860678	29.6052	1.3675	-29.8658	1082.611188	0.44219	65.6290666666667	12.2258	0	0.999142397857668	5.61061592000078	0	0	30	39	54	0	12	12	6	0	18	27	48	81.3098150554122
32	2011	3	49.5752892339	-109.9843810993	1377	2.23	9.5	0.986285601537231	0.165047605860678	30.5971	3.3798	-32.1852	1137.754532	0.40125	72.9258	12.7547	0	0.0319978238333078	0.306125134673493	0	2	37	74	72	2	12	37	39	0	25	37	33	81.3098150554122
32	2012	0	49.5752892339	-109.9843810993	1377	2.23	9.5	0.986285601537231	0.165047605860678	30.7084	2.7892	-33.1773	1423.020632	0.40025	63.4670333333333	12.26105	0	0	0	0	3	38	88	100	0	15	27	31	3	23	61	69	81.3098150554122
32	2013	0	49.5752892339	-109.9843810993	1377	2.23	9.5	0.986285601537231	0.165047605860678	29.1491	2.8185	-33.7031	1234.503966	0.74139	66.0357333333333	12.0274	0	0	0	0	0	44	79	177	0	12	32	36	0	32	47	141	81.3098150554122
32	2014	0	49.5752892339	-109.9843810993	1377	2.23	9.5	0.986285601537231	0.165047605860678	29.9075	1.0223	-31.9844	1185.542122	0.36875	65.1099666666667	12.62925	0	0	0	0	0	35	83	105	0	2	10	8	0	33	73	97	81.3098150554122
32	2015	0	49.5752892339	-109.9843810993	1377	2.23	9.5	0.986285601537231	0.165047605860678	32.6807	0.0814	-27.3004	1342.337852	0.50209	58.8696666666667	13.0894	0	0	0	0	0	13	27	59	0	3	4	15	0	10	23	44	81.3098150554122
32	2016	0	49.5752892339	-109.9843810993	1377	2.23	9.5	0.986285601537231	0.165047605860678	26.3187	5.0328	-28.4595	1195.872793	0.79346	64.6016	12.99515	0	0	0	0	0	13	19	78	0	3	3	11	0	10	16	67	81.3098150554122
32	2017	0	49.5752892339	-109.9843810993	1377	2.23	9.5	0.986285601537231	0.165047605860678	31.5164	4.3464	-30.3279	1444.338284	0.49606	66.7044333333333	14.8333	0	0	0	0	0	15	12	28	0	1	0	10	0	14	12	18	81.3098150554122
32	2018	0	49.5752892339	-109.9843810993	1377	2.23	9.5	0.986285601537231	0.165047605860678	35.4932	0.0021	-29.8602	1479.575059	0.44868	67.0027333333333	14.6227	0	0	0	0	0	2	13	6	0	0	0	3	0	2	13	3	81.3098150554122
33	2006	1	49.5752892339	-109.9774710993	1342	7	42.1	0.741975840975616	0.670426618958799	32.4912	3.2494	-33.9709	1448.009402	0.3566	67.9253666666667	13.0271	32.8409388789287	9.00244203358852	53.5713106151088	9025.35651471838	0	0	0	0	0	0	0	0	0	0	0	0	86.8689343460605
33	2007	2	49.5752892339	-109.9774710993	1342	7	42.1	0.741975840975616	0.670426618958799	33.8865	2.6077	-32.0931	1396.326677	0.41744	69.1359	12.8715	29.5373107771029	7.78256325549137	45.03547859436	7858.03761022631	1	1	1	0	1	0	0	0	0	1	1	0	86.8689343460605
33	2008	3	49.5752892339	-109.9774710993	1342	7	42.1	0.741975840975616	0.670426618958799	31.2135	2.5611	-36.5343	1118.123434	0.44234	64.8378	13.5764	26.2336826752771	6.56268447739376	36.4996465736149	6690.7187057347	2	0	3	1	0	0	3	1	2	0	0	0	86.8689343460605
33	2009	20	49.5752892339	-109.9774710993	1342	7	42.1	0.741975840975616	0.670426618958799	27.7575	1.6885	-32.5843	1086.713299	0.33287	62.2297	12.22035	22.9300545734513	5.3428056992966	27.9638145528661	5523.3998012431	3	10	15	7	0	2	1	3	3	8	14	4	86.8689343460605
33	2010	15	49.5752892339	-109.9774710993	1342	7	42.1	0.741975840975616	0.670426618958799	29.7113	1.5173	-30.0653	1106.008887	0.44546	65.6172	12.1841	19.6264264716256	4.12292692119945	19.427982532121	4356.08089675149	20	26	47	57	2	1	13	14	18	25	34	43	86.8689343460605
33	2011	9	49.5752892339	-109.9774710993	1342	7	42.1	0.741975840975616	0.670426618958799	30.7951	3.5513	-32.3548	1164.070026	0.40375	72.9187666666667	12.7227	16.3227983698007	2.90304814310184	10.8921505113722	3188.76199225942	15	25	52	113	2	10	25	63	13	15	27	50	86.8689343460605
33	2012	26	49.5752892339	-109.9774710993	1342	7	42.1	0.741975840975616	0.670426618958799	30.8394	2.9488	-33.3885	1450.78632	0.40732	63.4655333333333	12.23225	13.0191702679749	1.68316936500469	2.35631849062338	2021.44308776781	9	28	71	143	6	9	26	50	3	19	45	93	86.8689343460605
33	2013	25	49.5752892339	-109.9774710993	1342	7	42.1	0.741975840975616	0.670426618958799	29.3135	2.9851	-33.8157	1261.20261	0.73334	66.0262333333333	11.9987	9.71554216614913	0.463290586907078	0	854.124183276203	26	33	149	148	7	14	19	53	19	19	130	95	86.8689343460605
33	2014	8	49.5752892339	-109.9774710993	1342	7	42.1	0.741975840975616	0.670426618958799	30.041	1.1798	-31.8911	1210.590104	0.36971	65.0903333333333	12.60785	6.41191406432335	0	0	0	25	36	77	145	0	3	4	19	25	33	73	126	86.8689343460605
33	2015	1	49.5752892339	-109.9774710993	1342	7	42.1	0.741975840975616	0.670426618958799	32.8089	0.2282	-27.4857	1368.904826	0.49523	58.8777333333333	13.07915	3.10828596249758	0	0	0	8	13	46	71	1	1	4	13	7	12	42	58	86.8689343460605
33	2016	0	49.5752892339	-109.9774710993	1342	7	42.1	0.741975840975616	0.670426618958799	26.5173	5.1397	-28.579	1214.571813	0.78649	64.4223333333333	12.78825	0	0	0	0	1	2	38	49	1	0	3	10	0	2	35	39	86.8689343460605
33	2017	0	49.5752892339	-109.9774710993	1342	7	42.1	0.741975840975616	0.670426618958799	31.743	4.4822	-30.445	1476.475133	0.49546	66.7062	14.95235	0	0	0	0	0	3	31	38	0	0	5	5	0	3	26	33	86.8689343460605
33	2018	0	49.5752892339	-109.9774710993	1342	7	42.1	0.741975840975616	0.670426618958799	35.6396	0.1651	-30.0565	1509.357516	0.44954	67.0394333333333	14.73705	0	0	0	0	0	3	6	30	0	0	1	6	0	3	5	24	86.8689343460605
34	2006	0	49.5752892339	-109.9705610993	1322	7.81	301.7	0.525471651072268	-0.850811109424051	32.8742	3.3318	-33.9798	1484.267409	0.35522	67.9448666666667	13.0046	19.2476868466665	14.4724592863262	79.1081419551065	7695.44762073504	0	0	0	0	0	0	0	0	0	0	0	0	85.0292987531202
34	2007	0	49.5752892339	-109.9705610993	1322	7.81	301.7	0.525471651072268	-0.850811109424051	34.3137	2.6666	-32.0508	1431.05143	0.41941	69.1712333333333	12.84595	15.816074840197	13.9833862375208	73.6592058185215	6286.03282366646	0	2	1	0	0	1	0	0	0	1	1	0	85.0292987531202
34	2008	5	49.5752892339	-109.9705610993	1322	7.81	301.7	0.525471651072268	-0.850811109424051	31.5949	2.646	-36.6246	1153.137991	0.43678	64.8439	13.5471	12.3844628337265	13.4943131887155	68.2102696819366	4876.61802659789	0	3	0	3	0	1	0	3	0	2	0	0	85.0292987531202
34	2009	10	49.5752892339	-109.9705610993	1322	7.81	301.7	0.525471651072268	-0.850811109424051	28.1202	1.7827	-32.6646	1121.485108	0.32802	62.2423333333333	12.1946	8.95285082725695	13.0052401399101	62.7613335453516	3467.20322952885	5	17	10	3	0	1	4	1	5	16	6	2	85.0292987531202
34	2010	12	49.5752892339	-109.9705610993	1322	7.81	301.7	0.525471651072268	-0.850811109424051	30.1249	1.593	-30.1588	1139.056046	0.4467	65.6082666666667	12.1529	5.52123882078649	12.5161670911049	57.3123974087684	2057.78843246028	10	47	52	47	0	4	2	13	10	43	50	34	85.0292987531202
34	2011	14	49.5752892339	-109.9705610993	1322	7.81	301.7	0.525471651072268	-0.850811109424051	31.1317	3.6471	-32.4475	1197.600562	0.40359	72.9188333333333	12.69885	2.08962681431694	12.0270940422995	51.8634612721835	648.373635391705	12	36	48	80	3	12	20	43	9	24	28	37	85.0292987531202
34	2012	19	49.5752892339	-109.9705610993	1322	7.81	301.7	0.525471651072268	-0.850811109424051	31.2591	3.0357	-33.4921	1488.566903	0.41036	63.4681333333333	12.20975	0	11.5380209934942	46.4145251355985	0	14	43	50	102	7	18	22	41	7	25	28	61	85.0292987531202
34	2013	17	49.5752892339	-109.9705610993	1322	7.81	301.7	0.525471651072268	-0.850811109424051	29.7064	3.0728	-33.8691	1295.80795	0.72485	66.0228	11.9766	0	11.0489479446888	40.9655889990154	0	19	148	74	119	5	19	27	30	14	129	47	89	85.0292987531202
34	2014	6	49.5752892339	-109.9705610993	1322	7.81	301.7	0.525471651072268	-0.850811109424051	30.4412	1.2536	-32.0079	1244.637073	0.36915	65.074	12.58895	0	10.5598748958836	35.5166528624304	0	17	85	87	71	1	2	8	14	16	83	79	57	85.0292987531202
34	2015	0	49.5752892339	-109.9705610993	1322	7.81	301.7	0.525471651072268	-0.850811109424051	33.2347	0.3162	-27.5933	1407.756993	0.48811	58.8737	13.0652	0	10.0708018470782	30.0677167258455	0	6	45	53	46	0	2	5	11	6	43	48	35	85.0292987531202
34	2016	3	49.5752892339	-109.9705610993	1322	7.81	301.7	0.525471651072268	-0.850811109424051	26.8398	5.2002	-28.6073	1244.271694	0.7831	64.3039333333333	12.79145	0	9.58172879827293	24.6187805892605	0	0	26	24	47	0	1	5	9	0	25	19	38	85.0292987531202
34	2017	3	49.5752892339	-109.9705610993	1322	7.81	301.7	0.525471651072268	-0.850811109424051	32.1142	4.5621	-30.4658	1512.619827	0.461	66.6724333333333	14.89785	0	9.09265574946767	19.1698444526774	0	3	14	21	49	0	2	4	6	3	12	17	43	85.0292987531202
34	2018	0	49.5752892339	-109.9705610993	1322	7.81	301.7	0.525471651072268	-0.850811109424051	36.0669	0.222	-30.0738	1544.810693	0.45118	67.0464	14.7152	0	8.60358270066229	13.7209083160924	0	3	3	8	21	0	1	2	5	3	2	6	16	85.0292987531202
35	2006	0	49.5752892339	-109.9636510993	1350	6.09	110.7	-0.353474843779257	0.935444030829867	32.6029	3.2343	-33.921	1451.922412	0.35308	67.9492666666667	12.9762	16.7930663321936	14.2078708400507	77.714820966446	9302.27449161699	0	0	0	0	0	0	0	0	0	0	0	0	83.235535724751
35	2007	0	49.5752892339	-109.9636510993	1350	6.09	110.7	-0.353474843779257	0.935444030829867	33.9911	2.634	-32.0553	1400.765664	0.4154	69.1896333333333	12.8186	15.4070876403571	14.0610658046874	76.4723817852755	8728.2336648053	0	0	2	1	0	0	1	0	0	0	1	1	83.235535724751
35	2008	6	49.5752892339	-109.9636510993	1350	6.09	110.7	-0.353474843779257	0.935444030829867	31.3425	2.5744	-36.4242	1123.627362	0.44717	64.8647333333333	13.5161	14.0211089485201	13.9142607693241	75.229942604105	8154.19283799385	0	0	3	3	0	0	1	3	0	0	2	0	83.235535724751
35	2009	13	49.5752892339	-109.9636510993	1350	6.09	110.7	-0.353474843779257	0.935444030829867	27.8031	1.6834	-32.5544	1092.885684	0.33058	62.2879666666667	12.1677	12.6351302566832	13.7674557339607	73.9875034229344	7580.15201118216	6	9	11	10	1	1	0	5	5	8	11	5	83.235535724751
35	2010	12	49.5752892339	-109.9636510993	1350	6.09	110.7	-0.353474843779257	0.935444030829867	29.8399	1.463	-29.9395	1111.34955	0.44299	65.6140666666667	12.12025	11.2491515648467	13.6206506985974	72.7450642417639	7006.11118437047	13	36	53	46	0	1	5	4	13	35	48	42	83.235535724751
35	2011	23	49.5752892339	-109.9636510993	1350	6.09	110.7	-0.353474843779257	0.935444030829867	30.8006	3.5253	-32.2989	1166.583805	0.40195	72.9563666666667	12.67405	9.86317287300972	13.4738456632341	71.5026250605938	6432.07035755878	12	42	55	45	5	13	20	30	7	29	35	15	83.235535724751
35	2012	106	49.5752892339	-109.9636510993	1350	6.09	110.7	-0.353474843779257	0.935444030829867	30.9888	2.9255	-33.3141	1454.756477	0.40396	63.4875	12.1839	8.47719418117276	13.3270406278708	70.2601858794233	5858.0295307471	23	43	58	52	8	24	25	18	15	19	33	34	83.235535724751
35	2013	49	49.5752892339	-109.9636510993	1350	6.09	110.7	-0.353474843779257	0.935444030829867	29.4423	2.934	-33.7138	1265.140295	0.72931	66.0474666666667	11.94915	7.09121548933626	13.1802355925074	69.0177466982527	5283.98870393541	106	73	103	51	7	19	27	28	99	54	76	23	83.235535724751
35	2014	29	49.5752892339	-109.9636510993	1350	6.09	110.7	-0.353474843779257	0.935444030829867	30.1468	1.1139	-32.2032	1215.656637	0.36932	65.0539333333333	12.5483	5.70523679749931	13.0334305571441	67.7753075170822	4709.94787712372	49	77	71	71	1	5	8	15	48	72	63	56	83.235535724751
35	2015	21	49.5752892339	-109.9636510993	1350	6.09	110.7	-0.353474843779257	0.935444030829867	32.9637	0.2639	-27.4933	1377.602484	0.49539	58.8147	13.0143	4.31925810566236	12.8866255217808	66.5328683359116	4135.90705031203	29	50	45	31	1	2	6	10	28	48	39	21	83.235535724751
35	2016	12	49.5752892339	-109.9636510993	1350	6.09	110.7	-0.353474843779257	0.935444030829867	26.5964	5.1284	-28.6059	1220.602011	0.79061	64.3453333333333	12.97875	2.93327941382586	12.7398204864174	65.2904291547416	3561.86622350034	21	17	30	15	0	1	4	9	21	16	26	6	83.235535724751
35	2017	3	49.5752892339	-109.9636510993	1350	6.09	110.7	-0.353474843779257	0.935444030829867	31.9003	4.4316	-30.4776	1487.803459	0.49323	66.7543333333333	15.0909	1.5473007219889	12.5930154510542	64.047989973571	2987.82539668866	12	20	24	15	1	1	1	10	11	19	23	5	83.235535724751
35	2018	5	49.5752892339	-109.9636510993	1350	6.09	110.7	-0.353474843779257	0.935444030829867	35.7969	0.1837	-30.1587	1518.056221	0.4413	67.0455333333333	14.84595	0.161322030152405	12.4462104156908	62.8055507924005	2413.78456987697	3	10	16	11	1	1	4	3	2	9	12	8	83.235535724751
36	2006	0	49.5752892339	-109.9567410993	1262	3.01	56.8	0.54756322349255	0.836764313458962	33.3619	3.5717	-34.0081	1543.119135	0.35598	67.9900666666667	12.9933	19.4033467169966	13.6716186872776	77.3563765529752	7734.98126904143	0	0	0	0	0	0	0	0	0	0	0	0	81.6604781268108
36	2007	0	49.5752892339	-109.9567410993	1262	3.01	56.8	0.54756322349255	0.836764313458962	34.8263	2.6905	-32.1662	1476.873882	0.43342	69.2378333333333	12.82795	22.1080744825895	13.5883236172791	74.1515512221804	8044.16851466335	0	0	0	2	0	0	0	1	0	0	0	1	81.6604781268108
36	2008	1	49.5752892339	-109.9567410993	1262	3.01	56.8	0.54756322349255	0.836764313458962	32.0902	2.889	-36.8793	1209.529534	0.42296	64.8363333333333	13.5251	24.8128022481824	13.5050285472807	70.9467258913855	8353.35576028528	0	0	2	8	0	0	2	6	0	0	0	2	81.6604781268108
36	2009	18	49.5752892339	-109.9567410993	1262	3.01	56.8	0.54756322349255	0.836764313458962	28.5938	2.056	-32.8915	1177.232165	0.32493	62.2255333333333	12.175	27.5175300137753	13.4217334772822	67.7419005605907	8662.54300590721	1	6	11	18	0	1	3	2	1	5	8	16	81.6604781268108
36	2010	15	49.5752892339	-109.9567410993	1262	3.01	56.8	0.54756322349255	0.836764313458962	30.5802	1.8122	-30.4564	1193.862854	0.45018	65.5781	12.12885	30.2222577793682	13.3384384072837	64.5370752297958	8971.73025152902	18	31	27	47	1	0	1	6	17	31	26	41	81.6604781268108
36	2011	11	49.5752892339	-109.9567410993	1262	3.01	56.8	0.54756322349255	0.836764313458962	31.6215	3.8947	-32.7311	1255.28782	0.40546	72.8868	12.68075	32.9269855449611	13.2551433372853	61.3322498990019	9280.91749715095	15	33	39	61	2	11	21	33	13	22	18	28	81.6604781268108
36	2012	37	49.5752892339	-109.9567410993	1262	3.01	56.8	0.54756322349255	0.836764313458962	31.7383	3.2691	-33.7603	1550.935516	0.41873	63.4615666666667	12.1919	35.631713310554	13.1718482672868	58.1274245682071	9590.10474277288	11	43	48	72	7	17	23	30	4	26	25	42	81.6604781268108
36	2013	31	49.5752892339	-109.9567410993	1262	3.01	56.8	0.54756322349255	0.836764313458962	30.2009	3.3265	-34.076	1354.3619	0.70913	65.9943	11.96315	38.3364410761469	13.0885531972884	54.9225992374122	9899.29198839469	37	149	52	99	8	18	21	27	29	131	31	72	81.6604781268108
36	2014	23	49.5752892339	-109.9567410993	1262	3.01	56.8	0.54756322349255	0.836764313458962	30.9106	1.4774	-32.2684	1302.569357	0.36877	65.0587	12.5903	41.0411688417398	13.0052581272899	51.7177739066174	10208.4792340166	31	74	73	67	1	4	11	8	30	70	62	59	81.6604781268108
36	2015	12	49.5752892339	-109.9567410993	1262	3.01	56.8	0.54756322349255	0.836764313458962	33.7135	0.5164	-27.8577	1468.73033	0.49116	58.9049333333333	13.0781	43.7458966073327	12.9219630572915	48.5129485758225	10517.6664796385	23	54	42	29	1	4	6	6	22	50	36	23	81.6604781268108
36	2016	6	49.5752892339	-109.9567410993	1262	3.01	56.8	0.54756322349255	0.836764313458962	27.3188	5.3641	-28.3596	1287.206109	0.77327	64.0522666666667	12.83385	46.4506243729256	12.838667987293	45.3081232450286	10826.8537252604	12	41	11	20	1	1	3	11	11	40	8	9	81.6604781268108
36	2017	4	49.5752892339	-109.9567410993	1262	3.01	56.8	0.54756322349255	0.836764313458962	32.2647	4.8113	-30.1534	1547.486331	0.50645	66.2924	14.19655	49.1553521385185	12.7553729172945	42.1032979142337	11136.0409708823	6	29	22	17	0	1	5	10	6	28	17	7	81.6604781268108
36	2018	4	49.5752892339	-109.9567410993	1262	3.01	56.8	0.54756322349255	0.836764313458962	36.5396	0.1752	-29.8397	1586.085641	0.48208	67.0504666666667	14.132	51.8600799041114	12.6720778472961	38.8984725834389	11445.2282165042	4	12	15	11	1	3	2	4	3	9	13	7	81.6604781268108
37	2006	0	49.5752892339	-109.9498310993	1305	7.06	314.7	0.703394702810503	-0.710799473872993	32.9726	3.4165	-33.9045	1496.357317	0.35281	67.9900333333333	12.9299	8.30977187756707	10.668120087704	63.8035010274452	5386.56184416689	0	0	0	0	0	0	0	0	0	0	0	0	80.3608542991074
37	2007	0	49.5752892339	-109.9498310993	1305	7.06	314.7	0.703394702810503	-0.710799473872993	34.4271	2.6349	-32.1468	1433.610033	0.41971	69.2633333333333	12.766	7.7937303751055	10.1005214716838	57.8127440862936	5159.56009567541	0	0	0	0	0	0	0	0	0	0	0	0	80.3608542991074
37	2008	0	49.5752892339	-109.9498310993	1305	7.06	314.7	0.703394702810503	-0.710799473872993	31.7141	2.748	-36.5689	1165.47016	0.4405	64.877	13.4559	7.27768887264392	9.53292285566386	51.8219871451402	4932.55834718392	0	2	4	1	0	2	4	1	0	0	0	0	80.3608542991074
37	2009	10	49.5752892339	-109.9498310993	1305	7.06	314.7	0.703394702810503	-0.710799473872993	28.1972	1.8833	-32.6798	1134.849148	0.3274	62.3123666666667	12.11455	6.76164737018235	8.96532423964368	45.8312302039885	4705.55659869249	0	3	11	11	0	1	1	4	0	2	10	7	80.3608542991074
37	2010	13	49.5752892339	-109.9498310993	1305	7.06	314.7	0.703394702810503	-0.710799473872993	30.1532	1.6132	-30.0948	1152.405447	0.44473	65.5946	12.0559	6.24560586772077	8.3977256236235	39.8404732628369	4478.55485020101	10	23	22	28	0	2	1	4	10	21	21	24	80.3608542991074
37	2011	13	49.5752892339	-109.9498310993	1305	7.06	314.7	0.703394702810503	-0.710799473872993	31.1973	3.7294	-32.4538	1209.7677	0.40268	72.9534666666667	12.6248	5.72956436525919	7.83012700760355	33.8497163216853	4251.55310170952	13	26	36	50	5	12	16	28	8	14	20	22	80.3608542991074
37	2012	26	49.5752892339	-109.9498310993	1305	7.06	314.7	0.703394702810503	-0.710799473872993	31.3353	3.0956	-33.461	1501.659859	0.40854	63.4914	12.13765	5.21352286279762	7.26252839158337	27.8589593805318	4024.55135321809	13	24	45	72	5	10	18	32	8	14	27	40	80.3608542991074
37	2013	13	49.5752892339	-109.9498310993	1305	7.06	314.7	0.703394702810503	-0.710799473872993	29.8004	3.1212	-33.7846	1309.409091	0.7167	66.0380333333333	11.90375	4.69748136033604	6.6949297755632	21.8682024393802	3797.54960472661	26	47	146	71	7	15	17	19	19	32	129	52	80.3608542991074
37	2014	16	49.5752892339	-109.9498310993	1305	7.06	314.7	0.703394702810503	-0.710799473872993	30.5337	1.2652	-32.0606	1257.436228	0.36865	65.0198666666667	12.5095	4.18143985787447	6.12733115954325	15.8774454982286	3570.54785623518	13	49	73	69	1	5	4	14	12	44	69	55	80.3608542991074
37	2015	7	49.5752892339	-109.9498310993	1305	7.06	314.7	0.703394702810503	-0.710799473872993	33.3017	0.4185	-27.6374	1423.963942	0.48661	58.8053666666667	12.98585	3.66539835541289	5.55973254352307	9.88668855707692	3343.54610774369	16	32	43	39	2	5	3	4	14	27	40	35	80.3608542991074
37	2016	14	49.5752892339	-109.9498310993	1305	7.06	314.7	0.703394702810503	-0.710799473872993	26.9688	5.2674	-28.6406	1254.352058	0.79405	64.1012	12.7291	3.14935685295131	4.99213392750312	3.89593161592529	3116.54435925221	7	15	37	17	0	2	4	7	7	13	33	10	80.3608542991074
37	2017	2	49.5752892339	-109.9498310993	1305	7.06	314.7	0.703394702810503	-0.710799473872993	32.2349	4.6252	-30.4874	1529.185631	0.49663	66.6446	14.88905	2.63331535048974	4.42453531148294	0	2889.54261076078	14	8	18	28	0	2	4	6	14	6	14	22	80.3608542991074
37	2018	2	49.5752892339	-109.9498310993	1305	7.06	314.7	0.703394702810503	-0.710799473872993	36.1834	0.2941	-30.1295	1561.107173	0.45468	67.0434	14.7088	2.11727384802816	3.85693669546276	0	2662.54086226929	2	11	12	16	1	2	3	3	1	9	9	13	80.3608542991074
38	2006	0	49.5752892339	-109.9429210993	1349	2.65	235.7	-0.563526048937572	-0.826098294495764	32.7136	3.2563	-33.8208	1459.550098	0.34868	67.9880333333333	12.8972	25.1255120611768	4.70737422041952	31.1846104322649	4564.4697269937	0	0	0	0	0	0	0	0	0	0	0	0	79.2488957440542
38	2007	1	49.5752892339	-109.9429210993	1349	2.65	235.7	-0.563526048937572	-0.826098294495764	34.1107	2.5829	-31.9047	1404.163707	0.41406	69.2743333333333	12.7356	20.1846275945463	3.79029260316565	25.0977587965117	3685.57838256913	0	0	0	0	0	0	0	0	0	0	0	0	79.2488957440542
38	2008	2	49.5752892339	-109.9429210993	1349	2.65	235.7	-0.563526048937572	-0.826098294495764	31.474	2.6216	-36.2998	1132.152713	0.45336	64.9044	13.4218	15.2437431279141	2.87321098591201	19.0109071607567	2806.6870381448	1	3	2	2	1	3	2	2	0	0	0	0	79.2488957440542
38	2009	4	49.5752892339	-109.9429210993	1349	2.65	235.7	-0.563526048937572	-0.826098294495764	27.898	1.7144	-32.5121	1103.196404	0.32998	62.3713666666667	12.08505	10.3028586612818	1.95612936865814	12.9240555250035	1927.79569372023	2	4	3	9	1	0	2	2	1	4	1	7	79.2488957440542
38	2010	3	49.5752892339	-109.9429210993	1349	2.65	235.7	-0.563526048937572	-0.826098294495764	29.9225	1.4294	-29.7907	1120.949899	0.44045	65.6079	12.0202	5.36197419464952	1.03904775140427	6.8372038892503	1048.90434929566	4	11	24	26	0	1	5	1	4	10	19	25	79.2488957440542
38	2011	5	49.5752892339	-109.9429210993	1349	2.65	235.7	-0.563526048937572	-0.826098294495764	30.8562	3.5364	-32.2307	1173.859501	0.39936	73.0051	12.59765	0.42108972801725	0.121966134150398	0.750352253495294	170.013004871318	3	23	33	30	3	10	17	13	0	13	16	17	79.2488957440542
38	2012	2	49.5752892339	-109.9429210993	1349	2.65	235.7	-0.563526048937572	-0.826098294495764	31.1109	2.9339	-33.2179	1463.801584	0.39981	63.5166	12.10935	0	0	0	0	5	21	35	43	0	9	15	19	5	12	20	24	79.2488957440542
38	2013	7	49.5752892339	-109.9429210993	1349	2.65	235.7	-0.563526048937572	-0.826098294495764	29.5585	2.9157	-33.5758	1274.202923	0.72315	66.0736666666667	11.87275	0	0	0	0	2	43	53	138	2	10	14	17	0	33	39	121	79.2488957440542
38	2014	5	49.5752892339	-109.9429210993	1349	2.65	235.7	-0.563526048937572	-0.826098294495764	30.2835	1.0699	-32.1975	1223.718153	0.36883	64.9993333333333	12.45815	0	0	0	0	7	19	45	77	2	2	5	7	5	17	40	70	79.2488957440542
38	2015	1	49.5752892339	-109.9429210993	1349	2.65	235.7	-0.563526048937572	-0.826098294495764	33.0813	0.3327	-27.4877	1391.435398	0.49353	58.7321333333333	12.9215	0	0	0	0	5	19	29	46	1	3	4	3	4	16	25	43	79.2488957440542
38	2016	0	49.5752892339	-109.9429210993	1349	2.65	235.7	-0.563526048937572	-0.826098294495764	26.7008	5.1477	-28.6749	1229.458782	0.80393	64.1795333333333	12.913	0	0	0	0	1	9	17	38	0	2	4	4	1	7	13	34	79.2488957440542
38	2017	0	49.5752892339	-109.9429210993	1349	2.65	235.7	-0.563526048937572	-0.826098294495764	32.1082	4.4255	-30.5529	1504.538911	0.48962	66.8080666666667	15.24185	0	0	0	0	0	16	11	22	0	2	5	4	0	14	6	18	79.2488957440542
38	2018	0	49.5752892339	-109.9429210993	1349	2.65	235.7	-0.563526048937572	-0.826098294495764	35.947	0.2437	-30.3259	1532.023606	0.43614	67.0608	14.966	0	0	0	0	0	4	12	12	0	2	2	3	0	2	10	9	79.2488957440542
39	2006	0	49.5752892339	-109.9360110993	1325	6.66	143.5	-0.803856860617217	0.594822786751341	32.9385	3.357	-33.835	1485.212944	0.34809	67.9304666666667	12.86825	5.54479778137852	3.43823378190564	16.0004007732377	527.35002887329	0	0	0	0	0	0	0	0	0	0	0	0	78.1828111001234
39	2007	2	49.5752892339	-109.9360110993	1325	6.66	143.5	-0.803856860617217	0.594822786751341	34.3484	2.6669	-31.8733	1428.385997	0.41641	69.2373333333333	12.7033	4.66660170675982	2.75058702552451	12.8136941280709	465.770394652223	0	0	0	0	0	0	0	0	0	0	0	0	78.1828111001234
39	2008	3	49.5752892339	-109.9360110993	1325	6.66	143.5	-0.803856860617217	0.594822786751341	31.706	2.7235	-36.4051	1156.744224	0.44791	64.8337	13.38505	3.78840563214112	2.06294026914338	9.62698748290495	404.190760431142	2	1	1	4	2	1	1	4	0	0	0	0	78.1828111001234
39	2009	0	49.5752892339	-109.9360110993	1325	6.66	143.5	-0.803856860617217	0.594822786751341	28.084	1.8274	-32.6081	1127.320473	0.325	62.3089	12.0525	2.91020955752242	1.37529351276225	6.44028083773901	342.61112621006	3	3	1	5	0	2	0	1	3	1	1	4	78.1828111001234
39	2010	2	49.5752892339	-109.9360110993	1325	6.66	143.5	-0.803856860617217	0.594822786751341	30.1266	1.5182	-29.8986	1144.489474	0.44178	65.5189666666667	11.98095	2.03201348290372	0.687646756381127	3.25357419257216	281.031491988993	0	8	12	20	0	3	2	2	0	5	10	18	78.1828111001234
39	2011	1	49.5752892339	-109.9360110993	1325	6.66	143.5	-0.803856860617217	0.594822786751341	31.0476	3.6516	-32.3395	1198.329472	0.39996	72.9267666666667	12.5675	1.15381740828502	0	0.0668675474062184	219.451857767912	2	8	23	35	0	6	11	20	2	2	12	15	78.1828111001234
39	2012	11	49.5752892339	-109.9360110993	1325	6.66	143.5	-0.803856860617217	0.594822786751341	31.3333	3.0368	-33.3391	1490.610149	0.40348	63.4394333333333	12.0814	0.275621333666322	0	0	157.87222354683	1	13	23	34	1	1	10	16	0	12	13	18	78.1828111001234
39	2013	2	49.5752892339	-109.9360110993	1325	6.66	143.5	-0.803856860617217	0.594822786751341	29.7869	3.02	-33.6541	1299.328459	0.71364	65.9904666666667	11.8447	0	0	0	96.2925893257634	11	2	35	59	1	2	9	17	10	0	26	42	78.1828111001234
39	2014	0	49.5752892339	-109.9360110993	1325	6.66	143.5	-0.803856860617217	0.594822786751341	30.511	1.0051	-32.209	1249.313022	0.36872	64.906	12.4323	0	0	0	34.7129551046819	2	9	18	49	0	4	3	3	2	5	15	46	78.1828111001234
39	2015	0	49.5752892339	-109.9360110993	1325	6.66	143.5	-0.803856860617217	0.594822786751341	33.3045	0.4405	-27.6133	1420.075073	0.49406	58.6512	12.8893	0	0	0	0	0	5	19	31	0	1	3	4	0	4	16	27	78.1828111001234
39	2016	0	49.5752892339	-109.9360110993	1325	6.66	143.5	-0.803856860617217	0.594822786751341	26.9235	5.2286	-28.7205	1250.453064	0.80003	64.0261333333333	12.5261	0	0	0	0	0	2	9	18	0	1	2	5	0	1	7	13	78.1828111001234
39	2017	1	49.5752892339	-109.9360110993	1325	6.66	143.5	-0.803856860617217	0.594822786751341	32.291	4.5278	-30.5904	1529.644222	0.45847	66.7779666666667	15.1762	0	0	0	0	0	0	16	12	0	0	2	6	0	0	14	6	78.1828111001234
39	2018	1	49.5752892339	-109.9360110993	1325	6.66	143.5	-0.803856860617217	0.594822786751341	36.1799	0.3134	-30.3511	1557.089167	0.43995	67.0606333333333	14.91885	0	0	0	0	1	0	3	12	1	0	1	2	0	0	2	10	78.1828111001234
40	2006	0	49.5752892339	-109.9291010993	1278	6.16	71.7	0.313992455967405	0.949425477641904	33.1354	3.5484	-33.8749	1517.782834	0.35178	67.9661	12.86275	5.93197196725714	2.88415597963626	13.6116359939488	599.546041483933	0	0	0	0	0	0	0	0	0	0	0	0	77.162600539664
40	2007	0	49.5752892339	-109.9291010993	1278	6.16	71.7	0.313992455967405	0.949425477641904	34.6217	2.7838	-32.0987	1454.29717	0.43013	69.2865	12.6932	4.81599628154163	2.30732478370919	10.8893087951592	503.573651180632	0	0	0	0	0	0	0	0	0	0	0	0	77.162600539664
40	2008	0	49.5752892339	-109.9291010993	1278	6.16	71.7	0.313992455967405	0.949425477641904	31.9165	2.9084	-36.6185	1188.262804	0.43877	64.8327666666667	13.3727	3.70002059582566	1.73049358778189	8.16698159636962	407.601260877331	0	2	1	2	0	2	1	2	0	0	0	0	77.162600539664
40	2009	1	49.5752892339	-109.9291010993	1278	6.16	71.7	0.313992455967405	0.949425477641904	28.3155	2.0376	-32.7914	1157.217146	0.32473	62.2986	12.0413	2.58404491011015	1.1536623918546	5.44465439758005	311.628870574001	0	3	3	2	0	0	2	1	0	3	1	1	77.162600539664
40	2010	1	49.5752892339	-109.9291010993	1278	6.16	71.7	0.313992455967405	0.949425477641904	30.2609	1.6908	-30.1484	1174.709413	0.44523	65.5043666666667	11.9673	1.46806922439464	0.576831195927298	2.72232719878957	215.6564802707	1	1	7	12	1	1	2	1	0	0	5	11	77.162600539664
40	2011	5	49.5752892339	-109.9291010993	1278	6.16	71.7	0.313992455967405	0.949425477641904	31.315	3.8644	-32.5704	1231.392153	0.40359	72.9055	12.55705	0.352093538679128	0	0	119.684089967399	1	3	8	27	1	0	6	16	0	3	2	11	77.162600539664
40	2012	0	49.5752892339	-109.9291010993	1278	6.16	71.7	0.313992455967405	0.949425477641904	31.4904	3.2168	-33.5576	1524.373281	0.41086	63.4375333333333	12.07165	0	0	0	23.711699664098	5	2	8	30	1	2	0	13	4	0	8	17	77.162600539664
40	2013	1	49.5752892339	-109.9291010993	1278	6.16	71.7	0.313992455967405	0.949425477641904	29.9865	3.2184	-33.8478	1332.707679	0.70338	65.9732333333333	11.8379	0	0	0	0	0	11	2	43	0	1	2	10	0	10	0	33	77.162600539664
40	2014	0	49.5752892339	-109.9291010993	1278	6.16	71.7	0.313992455967405	0.949425477641904	30.715	1.1848	-32.4049	1282.327099	0.3699	64.9037333333333	12.4381	0	0	0	0	1	2	8	19	1	0	3	3	0	2	5	16	77.162600539664
40	2015	0	49.5752892339	-109.9291010993	1278	6.16	71.7	0.313992455967405	0.949425477641904	33.4593	0.5917	-27.8156	1452.207859	0.49958	58.6829	12.90405	0	0	0	0	0	0	5	21	0	0	1	3	0	0	4	18	77.162600539664
40	2016	0	49.5752892339	-109.9291010993	1278	6.16	71.7	0.313992455967405	0.949425477641904	27.1721	5.3711	-28.5191	1272.777111	0.79203	63.8674	12.54335	0	0	0	0	0	0	2	11	0	0	1	3	0	0	1	8	77.162600539664
40	2017	0	49.5752892339	-109.9291010993	1278	6.16	71.7	0.313992455967405	0.949425477641904	32.2455	4.7251	-30.3292	1541.607764	0.49806	66.4811666666667	14.5777	0	0	0	0	0	0	0	19	0	0	0	5	0	0	0	14	77.162600539664
40	2018	0	49.5752892339	-109.9291010993	1278	6.16	71.7	0.313992455967405	0.949425477641904	36.3367	0.2928	-29.8751	1576.633962	0.46834	67.0227	14.41085	0	0	0	0	0	1	0	4	0	1	0	1	0	0	0	3	77.162600539664
43	2006	0	49.5752892339	-109.8945510993	1163	6.83	40.4	0.761538307536737	0.648119901063131	34.0616	4.1965	-33.9197	1638.828905	0.35358	68.1000666666667	12.9442	10.5624413113578	7.87814461694325	36.6455004939653	4016.22242297977	0	0	0	0	0	0	0	0	0	0	0	0	2100.8322039373
43	2007	0	49.5752892339	-109.8945510993	1163	6.83	40.4	0.761538307536737	0.648119901063131	35.726	3.2514	-32.231	1568.909022	0.43882	69.439	12.76375	10.2937910371427	6.69497160802166	30.9793194063859	3572.13561526651	0	0	0	0	0	0	0	0	0	0	0	0	2100.8322039373
43	2008	0	49.5752892339	-109.8945510993	1163	6.83	40.4	0.761538307536737	0.648119901063131	32.8973	3.4571	-36.9617	1305.684253	0.42058	64.7982	13.44445	10.0251407629277	5.51179859910008	25.3131383188047	3128.04880755325	0	0	0	0	0	0	0	0	0	0	0	0	2100.8322039373
43	2009	0	49.5752892339	-109.8945510993	1163	6.83	40.4	0.761538307536737	0.648119901063131	29.3549	2.6052	-33.2414	1270.890053	0.33228	62.2064666666667	12.1051	9.75649048871264	4.32862559017849	19.6469572312253	2683.96199983999	0	0	0	0	0	0	0	0	0	0	0	0	2100.8322039373
43	2010	3	49.5752892339	-109.8945510993	1163	6.83	40.4	0.761538307536737	0.648119901063131	31.2161	2.0478	-30.7034	1287.238618	0.45237	65.4329	12.0417	9.48784021449751	3.1454525812569	13.9807761436441	2239.87519212672	0	0	0	0	0	0	0	0	0	0	0	0	2100.8322039373
43	2011	33	49.5752892339	-109.8945510993	1163	6.83	40.4	0.761538307536737	0.648119901063131	32.3171	4.367	-33.1953	1344.477893	0.40546	72.8146666666667	12.6156	9.21918994028249	1.96227957233532	8.31459505606472	1795.78838441346	3	1	0	0	3	1	0	0	0	0	0	0	2100.8322039373
43	2012	3	49.5752892339	-109.8945510993	1163	6.83	40.4	0.761538307536737	0.648119901063131	32.4751	3.5672	-33.8982	1644.944321	0.42049	63.4377	12.11445	8.95053966606736	0.779106563414189	2.64841396848351	1351.7015767002	33	3	0	0	2	0	0	0	31	3	0	0	2100.8322039373
43	2013	0	49.5752892339	-109.8945510993	1163	6.83	40.4	0.761538307536737	0.648119901063131	31.0068	3.6422	-34.1242	1452.195076	0.6838	65.9061333333333	11.902	8.68188939185234	0	0	907.614768986939	3	1	0	0	0	1	0	0	3	0	0	0	2100.8322039373
43	2014	0	49.5752892339	-109.8945510993	1163	6.83	40.4	0.761538307536737	0.648119901063131	31.727	1.6158	-32.7426	1399.708853	0.37805	64.9323	12.5279	8.41323911763732	0	0	463.527961273678	0	1	0	0	0	0	0	0	0	1	0	0	2100.8322039373
43	2015	0	49.5752892339	-109.8945510993	1163	6.83	40.4	0.761538307536737	0.648119901063131	34.4407	1.0061	-28.3923	1580.671088	0.49291	58.6932	12.9824	8.14458884342218	0	0	19.4411535604158	0	0	0	0	0	0	0	0	0	0	0	0	2100.8322039373
43	2016	0	49.5752892339	-109.8945510993	1163	6.83	40.4	0.761538307536737	0.648119901063131	28.1434	5.7112	-26.753	1361.324712	0.81649	63.0879	12.59135	7.87593856920716	0	0	0	0	0	0	0	0	0	0	0	0	0	0	0	2100.8322039373
43	2017	0	49.5752892339	-109.8945510993	1163	6.83	40.4	0.761538307536737	0.648119901063131	32.1702	5.2094	-28.4377	1598.356563	0.59922	65.3740333333333	12.6616	7.60728829499203	0	0	0	0	0	0	0	0	0	0	0	0	0	0	0	2100.8322039373
43	2018	0	49.5752892339	-109.8945510993	1163	6.83	40.4	0.761538307536737	0.648119901063131	37.2984	0.0084	-31.1867	1649.035413	0.52106	66.6417333333333	12.96515	7.33863802077701	0	0	0	0	0	0	0	0	0	0	0	0	0	0	0	2100.8322039373
46	2006	0	49.5797892339	-109.9982010993	1272	8.08	130.6	-0.650774217265851	0.759271307334881	33.3963	3.4673	-34.1379	1544.592932	0.35719	67.9031	13.12995	12.5768518995262	10.9523885299714	48.1322315364623	8457.71834404173	0	0	0	0	0	0	0	0	0	0	0	0	565.150854473435
46	2007	0	49.5797892339	-109.9982010993	1272	8.08	130.6	-0.650774217265851	0.759271307334881	34.8149	2.6083	-32.0443	1486.374461	0.43439	69.0636666666667	12.9744	12.1605091898165	10.1059316500116	44.0948411982927	8148.85173964966	0	0	0	1	0	0	0	0	0	0	0	1	565.150854473435
46	2008	0	49.5797892339	-109.9982010993	1272	8.08	130.6	-0.650774217265851	0.759271307334881	32.216	2.6893	-37.0555	1206.089796	0.40937	64.7722666666667	13.69365	11.7441664801067	9.25947477005184	40.0574508601221	7839.98513525771	0	0	2	1	0	0	2	1	0	0	0	0	565.150854473435
46	2009	0	49.5797892339	-109.9982010993	1272	8.08	130.6	-0.650774217265851	0.759271307334881	28.6573	1.8979	-32.8475	1172.138086	0.32296	62.0726666666667	12.31885	11.327823770397	8.41301789009208	36.0200605219516	7531.11853086576	0	0	1	6	0	0	0	2	0	0	1	4	565.150854473435
46	2010	0	49.5797892339	-109.9982010993	1272	8.08	130.6	-0.650774217265851	0.759271307334881	30.7198	1.8369	-30.6407	1188.121148	0.45293	65.5956	12.3081	10.9114810606873	7.56656101013232	31.982670183781	7222.25192647369	0	13	15	20	0	11	11	5	0	2	4	15	565.150854473435
46	2011	1	49.5797892339	-109.9982010993	1272	8.08	130.6	-0.650774217265851	0.759271307334881	31.7234	3.7049	-32.7058	1254.756785	0.40407	72.7927	12.817	10.4951383509775	6.72010413017256	27.9452798456105	6913.38532208174	0	48	57	47	0	25	31	26	0	23	26	21	565.150854473435
46	2012	0	49.5797892339	-109.9982010993	1272	8.08	130.6	-0.650774217265851	0.759271307334881	31.7811	3.1614	-33.8292	1552.945075	0.42228	63.4071	12.3271	10.0787956412678	5.8736472502128	23.9078895074408	6604.51871768967	1	58	68	46	0	15	15	12	1	43	53	34	565.150854473435
46	2013	0	49.5797892339	-109.9982010993	1272	8.08	130.6	-0.650774217265851	0.759271307334881	30.1906	3.3282	-34.233	1349.469617	0.72451	65.9456	12.1003	9.66245293155805	5.02719037025304	19.8704991692703	6295.65211329772	0	39	45	47	0	20	20	21	0	19	25	26	565.150854473435
46	2014	1	49.5797892339	-109.9982010993	1272	8.08	130.6	-0.650774217265851	0.759271307334881	30.9356	1.465	-32.0677	1297.58437	0.36539	65.1647333333333	12.7355	9.2461102218482	4.18073349029328	15.8331088310997	5986.78550890565	0	55	33	36	0	9	5	5	0	46	28	31	565.150854473435
46	2015	4	49.5797892339	-109.9982010993	1272	8.08	130.6	-0.650774217265851	0.759271307334881	33.7552	0.2975	-27.6892	1457.701646	0.48447	59.0638333333333	13.23895	8.82976751213846	3.33427661033352	11.7957184929292	5677.9189045137	1	19	14	13	1	7	9	4	0	12	5	9	565.150854473435
46	2016	1	49.5797892339	-109.9982010993	1272	8.08	130.6	-0.650774217265851	0.759271307334881	27.2621	5.2873	-28.4218	1286.328791	0.77548	64.3431333333333	12.9835	8.41342480242872	2.48781973037376	7.7583281547586	5369.05230012164	4	36	30	12	1	5	3	4	3	31	27	8	565.150854473435
46	2017	0	49.5797892339	-109.9982010993	1272	8.08	130.6	-0.650774217265851	0.759271307334881	32.1927	4.8283	-30.2392	1537.470424	0.50882	66.3103333333333	14.0913	7.99708209271898	1.641362850414	3.72093781658896	5060.18569572968	1	14	18	0	0	2	2	0	1	12	16	0	565.150854473435
46	2018	0	49.5797892339	-109.9982010993	1272	8.08	130.6	-0.650774217265851	0.759271307334881	36.5739	0.0809	-29.948	1578.600276	0.48295	67.0993	14.1646	7.58073938300925	0.794905970454238	0	4751.31909133762	0	11	2	0	0	1	0	0	0	10	2	0	565.150854473435
47	2006	0	49.5797892339	-109.9912910993	1290	11.3	309	0.629320391049838	-0.777145961456971	33.0931	3.4158	-34.0913	1514.341586	0.35876	67.9127666666667	13.0885	16.2550466461048	11.2201075083194	53.8307760614425	14296.8024578562	0	0	0	0	0	0	0	0	0	0	0	0	573.305684896437
47	2007	0	49.5797892339	-109.9912910993	1290	11.3	309	0.629320391049838	-0.777145961456971	34.5479	2.6248	-32.0626	1458.386373	0.42462	69.0945333333333	12.93265	15.1601969584526	10.0563328955654	47.5028492299189	13712.58233666	0	0	1	2	0	0	0	1	0	0	1	1	573.305684896437
47	2008	0	49.5797892339	-109.9912910993	1290	11.3	309	0.629320391049838	-0.777145961456971	31.8646	2.667	-36.9135	1178.543328	0.42017	64.7950666666667	13.6462	14.0653472708	8.89255828281148	41.174922398397	13128.3622154638	0	2	1	3	0	2	1	1	0	0	0	2	573.305684896437
47	2009	4	49.5797892339	-109.9912910993	1290	11.3	309	0.629320391049838	-0.777145961456971	28.3934	1.8512	-32.7809	1145.204569	0.3277	62.1245	12.2777	12.9704975831473	7.72878367005706	34.8469955668752	12544.1420942678	0	1	6	12	0	0	2	1	0	1	4	11	573.305684896437
47	2010	15	49.5797892339	-109.9912910993	1290	11.3	309	0.629320391049838	-0.777145961456971	30.3681	1.7521	-30.4831	1162.397479	0.45129	65.5981666666667	12.25795	11.8756478954951	6.56500905730309	28.5190687353515	11959.9219730715	4	11	26	56	4	11	9	7	0	0	17	49	573.305684896437
47	2011	20	49.5797892339	-109.9912910993	1290	11.3	309	0.629320391049838	-0.777145961456971	31.4542	3.6778	-32.617	1226.853609	0.40557	72.8298666666667	12.7787	10.7807982078425	5.40123444454912	22.1911419038297	11375.7018518753	15	29	59	90	8	17	36	40	7	12	23	50	573.305684896437
47	2012	14	49.5797892339	-109.9912910993	1290	11.3	309	0.629320391049838	-0.777145961456971	31.4584	3.1235	-33.7166	1520.504684	0.41863	63.4249666666667	12.28915	9.68594852019032	4.23745983179515	15.8632150723079	10791.4817306791	20	48	72	68	7	13	17	22	13	35	55	46	573.305684896437
47	2013	16	49.5797892339	-109.9912910993	1290	11.3	309	0.629320391049838	-0.777145961456971	29.8983	3.2375	-34.1092	1322.553202	0.7264	65.9678	12.0603	8.59109883253768	3.07368521904118	9.53528824078421	10207.2616094828	14	31	59	88	7	10	26	39	7	21	33	49	573.305684896437
47	2014	9	49.5797892339	-109.9912910993	1290	11.3	309	0.629320391049838	-0.777145961456971	30.6754	1.3905	-32.0401	1271.037963	0.36725	65.1346666666667	12.68805	7.4962491448855	1.90991060628721	3.20736140926238	9623.04148828657	16	17	65	80	3	2	9	8	13	15	56	72	573.305684896437
47	2015	5	49.5797892339	-109.9912910993	1290	11.3	309	0.629320391049838	-0.777145961456971	33.4292	0.2979	-27.6517	1429.855428	0.48684	58.9986333333333	13.1828	6.40139945723286	0.746135993533244	0	9038.82136709034	9	10	19	32	2	6	7	9	7	4	12	23	573.305684896437
47	2016	0	49.5797892339	-109.9912910993	1290	11.3	309	0.629320391049838	-0.777145961456971	27.0281	5.2575	-28.4987	1263.701478	0.77333	64.3509666666667	12.9181	5.30654976958067	0	0	8454.60124589433	5	21	40	22	1	3	6	5	4	18	34	17	573.305684896437
47	2017	0	49.5797892339	-109.9912910993	1290	11.3	309	0.629320391049838	-0.777145961456971	32.0946	4.7353	-30.3323	1520.531219	0.5004	66.4549666666667	14.3917	4.21170008192803	0	0	7870.38112469809	0	18	14	6	0	2	2	3	0	16	12	3	573.305684896437
47	2018	0	49.5797892339	-109.9912910993	1290	11.3	309	0.629320391049838	-0.777145961456971	36.256	0.1449	-29.7187	1559.216231	0.4734	67.0649	14.3607	3.11685039427584	0	0	7286.16100350185	0	2	11	6	0	0	1	2	0	2	10	4	573.305684896437
48	2006	0	49.5797892339	-109.9843810993	1327	8.61	303.3	0.549022817998132	-0.83580736136827	32.8096	3.2937	-34.0165	1478.472935	0.35625	67.9164333333333	13.04385	21.7382716479196	5.48824895037592	34.6045575483276	6305.45578271337	0	0	0	0	0	0	0	0	0	0	0	0	581.565861264498
48	2007	1	49.5797892339	-109.9843810993	1327	8.61	303.3	0.549022817998132	-0.83580736136827	34.2171	2.6076	-32.1003	1424.887919	0.41947	69.1187666666667	12.88925	20.0883180487749	4.48082523434368	28.0915574268656	6146.35930933402	0	1	2	0	0	0	1	0	0	1	1	0	581.565861264498
48	2008	1	49.5797892339	-109.9843810993	1327	8.61	303.3	0.549022817998132	-0.83580736136827	31.5347	2.5852	-36.6566	1145.654623	0.43453	64.8244666666667	13.5972	18.4383644496302	3.47340151831145	21.5785573054036	5987.26283595461	1	1	4	0	1	1	2	0	0	0	2	0	581.565861264498
48	2009	9	49.5797892339	-109.9843810993	1327	8.61	303.3	0.549022817998132	-0.83580736136827	28.0772	1.7286	-32.6399	1113.831901	0.32889	62.1907	12.23535	16.7884108504854	2.46597780227921	15.0655571839434	5828.1663625752	1	6	11	10	0	2	0	3	1	4	11	7	581.565861264498
48	2010	17	49.5797892339	-109.9843810993	1327	8.61	303.3	0.549022817998132	-0.83580736136827	30.078	1.5872	-30.2002	1131.623911	0.44724	65.6071666666667	12.20615	15.1384572513407	1.45855408624698	8.55255706248136	5669.06988919579	9	21	47	46	9	6	8	7	0	15	39	39	581.565861264498
48	2011	17	49.5797892339	-109.9843810993	1327	8.61	303.3	0.549022817998132	-0.83580736136827	31.1042	3.5841	-32.4328	1191.462623	0.40349	72.8826	12.73925	13.4885036521964	0.451130370214742	2.03955694101933	5509.97341581644	17	39	51	89	6	25	28	51	11	14	23	38	581.565861264498
48	2012	12	49.5797892339	-109.9843810993	1327	8.61	303.3	0.549022817998132	-0.83580736136827	31.1879	3.002	-33.4931	1482.030664	0.41075	63.4496666666667	12.2493	11.8385500530517	0	0	5350.87694243703	17	51	70	102	6	15	25	35	11	36	45	67	581.565861264498
48	2013	8	49.5797892339	-109.9843810993	1327	8.61	303.3	0.549022817998132	-0.83580736136827	29.6282	3.0578	-33.9033	1288.299607	0.73081	66.0017	12.0174	10.1885964539069	0	0	5191.78046905762	12	47	80	92	5	20	24	44	7	27	56	48	581.565861264498
48	2014	3	49.5797892339	-109.9843810993	1327	8.61	303.3	0.549022817998132	-0.83580736136827	30.3821	1.2399	-31.9311	1237.387615	0.36843	65.1028	12.6301	8.5386428547622	0	0	5032.68399567821	8	42	58	121	0	6	4	19	8	36	54	102	581.565861264498
48	2015	7	49.5797892339	-109.9843810993	1327	8.61	303.3	0.549022817998132	-0.83580736136827	33.1626	0.246	-27.5341	1397.993346	0.4936	58.9108333333333	13.1104	6.88868925561746	0	0	4873.5875222988	3	17	31	48	0	4	10	14	3	13	21	34	581.565861264498
48	2016	7	49.5797892339	-109.9843810993	1327	8.61	303.3	0.549022817998132	-0.83580736136827	26.7669	5.1757	-28.5807	1239.471842	0.78243	64.4246	12.8257	5.23873565647273	0	0	4714.49104891944	7	13	22	44	0	2	6	9	7	11	16	35	581.565861264498
48	2017	1	49.5797892339	-109.9843810993	1327	8.61	303.3	0.549022817998132	-0.83580736136827	32.0093	4.5554	-30.4417	1501.751706	0.50392	66.6598666666667	14.8236	3.58878205732799	0	0	4555.39457554003	7	0	15	37	1	0	4	7	6	0	11	30	581.565861264498
48	2018	0	49.5797892339	-109.9843810993	1327	8.61	303.3	0.549022817998132	-0.83580736136827	35.9909	0.1784	-30.0071	1535.529687	0.45338	67.0426666666667	14.65895	1.93882845818325	0	0	4396.29810216062	1	0	2	23	0	0	0	4	1	0	2	19	581.565861264498
49	2006	1	49.5797892339	-109.9774710993	1360	4.76	90.9	-0.0157073173118207	0.999876632481661	32.469	3.1806	-33.9418	1439.510494	0.35406	67.9198666666667	13.0175	30.0684751886311	12.9391049657712	70.6925469924263	8340.74989909027	0	0	0	0	0	0	0	0	0	0	0	0	587.192956525179
49	2007	0	49.5797892339	-109.9774710993	1360	4.76	90.9	-0.0157073173118207	0.999876632481661	33.8264	2.5734	-32.1113	1388.41775	0.41475	69.1353666666667	12.8644	24.5498699504678	12.4806332332149	64.3991807484526	6913.77113465779	1	2	0	0	0	1	0	0	1	1	0	0	587.192956525179
49	2008	5	49.5797892339	-109.9774710993	1360	4.76	90.9	-0.0157073173118207	0.999876632481661	31.1885	2.5064	-36.4194	1110.277719	0.44699	64.8454333333333	13.5688	19.0312647123046	12.0221615006586	58.105814504479	5486.79237022484	0	4	1	1	0	2	1	1	0	2	0	0	587.192956525179
49	2009	16	49.5797892339	-109.9774710993	1360	4.76	90.9	-0.0157073173118207	0.999876632481661	27.7074	1.613	-32.5111	1079.622396	0.3326	62.2378666666667	12.211	13.5126594741396	11.5636897681023	51.8124482605053	4059.81360579235	5	12	11	6	2	0	3	1	3	12	8	5	587.192956525179
49	2010	11	49.5797892339	-109.9774710993	1360	4.76	90.9	-0.0157073173118207	0.999876632481661	29.7205	1.436	-29.9464	1098.547293	0.44332	65.6138333333333	12.1763	7.99405423597636	11.105218035546	45.5190820165317	2632.83484135987	16	53	39	30	1	14	5	6	15	39	34	24	587.192956525179
49	2011	11	49.5797892339	-109.9774710993	1360	4.76	90.9	-0.0157073173118207	0.999876632481661	30.7177	3.4659	-32.2643	1154.464473	0.40136	72.9232	12.71675	2.47544899781315	10.6467463029898	39.225715772558	1205.85607692692	11	50	70	62	5	18	41	41	6	32	29	21	587.192956525179
49	2012	14	49.5797892339	-109.9774710993	1360	4.76	90.9	-0.0157073173118207	0.999876632481661	30.8464	2.8735	-33.2799	1441.545617	0.40318	63.4704	12.22505	0	10.1882745704334	32.9323495285844	0	11	45	87	105	2	21	35	33	9	24	52	72	587.192956525179
49	2013	19	49.5797892339	-109.9774710993	1360	4.76	90.9	-0.0157073173118207	0.999876632481661	29.2979	2.8924	-33.7294	1251.755484	0.73661	66.0286666666667	11.9916	0	9.72980283787706	26.6389832846089	0	14	63	86	182	9	19	34	30	5	44	52	152	587.192956525179
49	2014	7	49.5797892339	-109.9774710993	1360	4.76	90.9	-0.0157073173118207	0.999876632481661	30.0142	1.1023	-31.811	1201.549939	0.36922	65.0829	12.59065	0	9.27133110532077	20.3456170406353	0	19	51	90	101	2	1	12	16	17	50	78	85	587.192956525179
49	2015	2	49.5797892339	-109.9774710993	1360	4.76	90.9	-0.0157073173118207	0.999876632481661	32.8208	0.1809	-27.4134	1362.183954	0.49481	58.8464333333333	13.05805	0	8.81285937276448	14.0522507966616	0	7	23	42	58	1	2	7	14	6	21	35	44	587.192956525179
49	2016	0	49.5797892339	-109.9774710993	1360	4.76	90.9	-0.0157073173118207	0.999876632481661	26.4629	5.0902	-28.5475	1210.614999	0.79757	64.4917	12.99435	0	8.35438764020819	7.75888455268796	0	2	13	21	57	0	2	6	8	2	11	15	49	587.192956525179
49	2017	0	49.5797892339	-109.9774710993	1360	4.76	90.9	-0.0157073173118207	0.999876632481661	31.7164	4.402	-30.4187	1468.30882	0.49412	66.7324333333333	14.969	0	7.8959159076519	1.46551830871431	0	0	11	19	36	0	4	4	4	0	7	15	32	587.192956525179
49	2018	0	49.5797892339	-109.9774710993	1360	4.76	90.9	-0.0157073173118207	0.999876632481661	35.6414	0.1126	-30.0404	1500.751714	0.44455	67.0308333333333	14.757	0	7.43744417509561	0	0	0	2	12	18	0	0	3	4	0	2	9	14	587.192956525179
50	2006	1	49.5797892339	-109.9705610993	1289	7.44	97.7	-0.133986185418292	0.990983199714836	33.0926	3.451	-34.0224	1513.029543	0.35578	67.9551666666667	13.0102	27.87303657046	16.7489314753288	78.0835379763339	13257.1421623102	0	0	0	0	0	0	0	0	0	0	0	0	585.353945624822
50	2007	1	49.5797892339	-109.9705610993	1289	7.44	97.7	-0.133986185418292	0.990983199714836	34.5395	2.7199	-32.0147	1457.863122	0.42307	69.1850666666667	12.8501	29.5482428769037	16.3714285912536	73.9443976048387	13185.5078659603	1	1	1	0	0	0	1	0	1	1	0	0	585.353945624822
50	2008	8	49.5797892339	-109.9705610993	1289	7.44	97.7	-0.133986185418292	0.990983199714836	31.8076	2.7526	-36.8077	1180.088878	0.4263	64.8319	13.5519	31.2234491833474	15.9939257071783	69.8052572333418	13113.8735696105	1	0	3	2	1	0	1	2	0	0	2	0	585.353945624822
50	2009	14	49.5797892339	-109.9705610993	1289	7.44	97.7	-0.133986185418292	0.990983199714836	28.3183	1.9113	-32.7845	1147.460237	0.32502	62.2059333333333	12.19545	32.8986554897911	15.616422823103	65.6661168618466	13042.2392732606	8	14	10	5	0	4	1	3	8	10	9	2	585.353945624822
50	2010	9	49.5797892339	-109.9705610993	1289	7.44	97.7	-0.133986185418292	0.990983199714836	30.3242	1.7256	-30.3673	1164.82874	0.4493	65.5871333333333	12.1577	34.5738617962343	15.2389199390276	61.5269764903514	12970.6049769108	14	44	64	38	2	1	13	9	12	43	51	29	585.353945624822
50	2011	11	49.5797892339	-109.9705610993	1289	7.44	97.7	-0.133986185418292	0.990983199714836	31.3612	3.7614	-32.6064	1226.131321	0.40449	72.8775	12.7024	36.2490681026779	14.8614170549523	57.3878361188563	12898.970680561	9	43	77	71	5	19	31	44	4	24	46	27	585.353945624822
50	2012	16	49.5797892339	-109.9705610993	1289	7.44	97.7	-0.133986185418292	0.990983199714836	31.4635	3.1614	-33.6674	1519.627745	0.41596	63.4536666666667	12.21375	37.9242744091216	14.483914170877	53.2486957473611	12827.3363842111	11	50	89	88	4	22	38	33	7	28	51	55	585.353945624822
50	2013	11	49.5797892339	-109.9705610993	1289	7.44	97.7	-0.133986185418292	0.990983199714836	29.9224	3.2194	-34.0022	1323.834795	0.71746	65.9917666666667	11.9836	39.5994807155653	14.1064112868016	49.109555375866	12755.7020878613	16	56	194	109	5	24	30	41	11	32	164	68	585.353945624822
50	2014	8	49.5797892339	-109.9705610993	1289	7.44	97.7	-0.133986185418292	0.990983199714836	30.6241	1.3797	-32.1308	1272.454122	0.36838	65.0759333333333	12.60325	41.2746870220089	13.7289084027263	44.9704150043708	12684.0677915115	11	73	114	100	1	8	8	18	10	65	106	82	585.353945624822
50	2015	4	49.5797892339	-109.9705610993	1289	7.44	97.7	-0.133986185418292	0.990983199714836	33.4375	0.4046	-27.7251	1435.821254	0.48687	58.9076666666667	13.0912	42.9498933284526	13.3514055186511	40.8312746328756	12612.4334951616	8	36	58	52	0	4	7	12	8	32	51	40	585.353945624822
50	2016	2	49.5797892339	-109.9705610993	1289	7.44	97.7	-0.133986185418292	0.990983199714836	27.0609	5.2851	-28.5313	1265.688829	0.77695	64.2083	12.83675	44.6250996348958	12.9739026345758	36.6921342613805	12540.7991988118	4	12	48	36	0	4	5	8	4	8	43	28	585.353945624822
50	2017	0	49.5797892339	-109.9705610993	1289	7.44	97.7	-0.133986185418292	0.990983199714836	32.1477	4.7077	-30.3628	1528.847584	0.50033	66.4988333333333	14.55235	46.3003059413395	12.5963997505004	32.5529938898835	12469.164902462	2	18	33	16	1	4	5	5	1	14	28	11	585.353945624822
50	2018	1	49.5797892339	-109.9705610993	1289	7.44	97.7	-0.133986185418292	0.990983199714836	36.2703	0.2133	-29.8398	1564.625599	0.46605	67.0494	14.4704	47.9755122477832	12.2188968664251	28.4138535183884	12397.5306061121	0	7	19	19	0	1	4	5	0	6	15	14	585.353945624822
51	2006	0	49.5797892339	-109.9636510993	1322	9.46	295.3	0.427357863387192	-0.904082549660778	32.8791	3.3316	-33.9232	1483.695739	0.35268	67.9586333333333	12.96675	39.0776027632737	16.9280499574303	79.7363732005215	26054.2443846077	0	0	0	0	0	0	0	0	0	0	0	0	583.560806140735
51	2007	0	49.5797892339	-109.9636510993	1322	9.46	295.3	0.427357863387192	-0.904082549660778	34.3356	2.6741	-31.9984	1430.280222	0.41836	69.2077666666667	12.8076	36.8966435162747	16.4815116963049	75.4432173898804	26266.7382301069	0	1	1	1	0	0	0	1	0	1	1	0	583.560806140735
51	2008	3	49.5797892339	-109.9636510993	1322	9.46	295.3	0.427357863387192	-0.904082549660778	31.5942	2.6482	-36.5305	1152.492299	0.44144	64.8607666666667	13.50405	34.7156842692757	16.0349734351795	71.1500615792374	26479.2320756062	0	1	1	5	0	1	1	3	0	0	0	2	583.560806140735
51	2009	8	49.5797892339	-109.9636510993	1322	9.46	295.3	0.427357863387192	-0.904082549660778	28.1155	1.7815	-32.6063	1121.357176	0.32828	62.2692666666667	12.15395	32.5347250222767	15.5884351740542	66.8569057685963	26691.7259211054	3	14	13	7	1	1	4	1	2	13	9	6	583.560806140735
51	2010	15	49.5797892339	-109.9636510993	1322	9.46	295.3	0.427357863387192	-0.904082549660778	30.0953	1.5581	-30.0595	1138.922744	0.44396	65.5971333333333	12.1072	30.3537657752786	15.1418969129288	62.5637499579552	26904.2197666046	8	36	60	60	0	3	4	14	8	33	56	46	583.560806140735
51	2011	18	49.5797892339	-109.9636510993	1322	9.46	295.3	0.427357863387192	-0.904082549660778	31.1156	3.6401	-32.3787	1196.455391	0.40141	72.9272333333333	12.66385	28.1728065282796	14.6953586518034	58.2705941473123	27116.7136121038	15	39	52	87	8	18	20	43	7	21	32	44	583.560806140735
51	2012	17	49.5797892339	-109.9636510993	1322	9.46	295.3	0.427357863387192	-0.904082549660778	31.2501	3.0152	-33.3949	1487.948376	0.40659	63.4771	12.17535	25.9918472812806	14.2488203906781	53.9774383366712	27329.2074576031	18	59	54	82	10	22	25	34	8	37	29	48	583.560806140735
51	2013	29	49.5797892339	-109.9636510993	1322	9.46	295.3	0.427357863387192	-0.904082549660778	29.695	3.0515	-33.7557	1294.898809	0.72501	66.0241666666667	11.94215	23.8108880342816	13.8022821295527	49.6842825260301	27541.7013031023	17	157	90	111	6	20	34	37	11	137	56	74	583.560806140735
51	2014	21	49.5797892339	-109.9636510993	1322	9.46	295.3	0.427357863387192	-0.904082549660778	30.4483	1.2046	-31.9332	1243.300082	0.36767	65.047	12.54585	21.6299287872835	13.3557438684273	45.3911267153871	27754.1951486015	29	82	99	89	3	8	15	9	26	74	84	80	583.560806140735
51	2015	5	49.5797892339	-109.9636510993	1322	9.46	295.3	0.427357863387192	-0.904082549660778	33.2175	0.3138	-27.5279	1408.126646	0.48622	58.8305333333333	13.02275	19.4489695402845	12.9092056073021	41.097970904746	27966.6889941007	21	50	49	40	1	4	9	7	20	46	40	33	583.560806140735
51	2016	11	49.5797892339	-109.9636510993	1322	9.46	295.3	0.427357863387192	-0.904082549660778	26.8489	5.2056	-28.6489	1245.084548	0.79571	64.2553	12.75615	17.2680102932854	12.4626673461767	36.8048150941049	28179.1828396	5	43	24	21	0	3	8	7	5	40	16	14	583.560806140735
51	2017	3	49.5797892339	-109.9636510993	1322	9.46	295.3	0.427357863387192	-0.904082549660778	32.1763	4.5577	-30.5102	1518.131399	0.45948	66.7052333333333	14.988	15.0870510462873	12.0161290850513	32.511659283462	28391.6766850992	11	22	21	31	1	2	7	7	10	20	14	24	583.560806140735
51	2018	4	49.5797892339	-109.9636510993	1322	9.46	295.3	0.427357863387192	-0.904082549660778	36.0946	0.2623	-30.1811	1549.131969	0.44851	67.0502	14.7843	12.9060917992883	11.5695908239259	28.2185034728209	28604.1705305984	3	17	17	10	0	4	4	3	3	13	13	7	583.560806140735
52	2006	0	49.5797892339	-109.9567410993	1289	9.43	150.1	-0.866896748935603	0.49848773975383	33.3259	3.4653	-33.9463	1529.558086	0.35027	67.9824	12.9556	12.8650994412501	12.4197644290336	63.6630505796677	6187.99347058707	0	0	0	0	0	0	0	0	0	0	0	0	581.987304404959
52	2007	0	49.5797892339	-109.9567410993	1289	9.43	150.1	-0.866896748935603	0.49848773975383	34.7301	2.6338	-32.1561	1464.119316	0.4296	69.2448	12.7928	12.9521394366822	12.7399563468972	62.75415884789	6167.5133154975	0	0	1	1	0	0	0	0	0	0	1	1	581.987304404959
52	2008	0	49.5797892339	-109.9567410993	1289	9.43	150.1	-0.866896748935603	0.49848773975383	32.0308	2.7784	-36.682	1195.373	0.4314	64.8587333333333	13.4866	13.0391794321143	13.0601482647608	61.8452671161122	6147.03316040793	0	1	3	3	0	1	3	3	0	0	0	0	581.987304404959
52	2009	8	49.5797892339	-109.9567410993	1289	9.43	150.1	-0.866896748935603	0.49848773975383	28.4884	1.9293	-32.7365	1164.365834	0.32087	62.2638333333333	12.13835	13.1262194275463	13.3803401826243	60.9363753843345	6126.55300531837	0	5	16	18	0	2	1	8	0	3	15	10	581.987304404959
52	2010	8	49.5797892339	-109.9567410993	1289	9.43	150.1	-0.866896748935603	0.49848773975383	30.5533	1.6809	-30.2306	1180.438922	0.44594	65.5817	12.08835	13.2132594229784	13.7005321004879	60.0274836525568	6106.0728502288	8	31	39	51	0	2	4	4	8	29	35	47	581.987304404959
52	2011	7	49.5797892339	-109.9567410993	1289	9.43	150.1	-0.866896748935603	0.49848773975383	31.4819	3.7897	-32.5373	1239.132342	0.40059	72.9114333333333	12.64945	13.3002994184105	14.0207240183515	59.118591920779	6085.59269513924	8	39	59	48	1	17	33	28	7	22	26	20	581.987304404959
52	2012	17	49.5797892339	-109.9567410993	1289	9.43	150.1	-0.866896748935603	0.49848773975383	31.7159	3.1446	-33.5533	1536.031611	0.41123	63.4736666666667	12.1618	13.3873394138426	14.3409159362151	58.2097001890013	6065.11254004967	7	40	83	58	4	23	29	20	3	17	54	38	581.987304404959
52	2013	12	49.5797892339	-109.9567410993	1289	9.43	150.1	-0.866896748935603	0.49848773975383	30.1408	3.1924	-33.8775	1338.130308	0.71375	66.0095333333333	11.9305	13.4743794092747	14.6611078540786	57.3008084572234	6044.63238496011	17	68	180	56	4	22	28	23	13	46	152	33	581.987304404959
52	2014	9	49.5797892339	-109.9567410993	1289	9.43	150.1	-0.866896748935603	0.49848773975383	30.8368	1.3266	-32.0837	1286.051674	0.36692	65.0363	12.5421	13.5614194047068	14.9812997719422	56.3919167254458	6024.15222987055	12	80	93	61	2	9	8	13	10	71	85	48	581.987304404959
52	2015	13	49.5797892339	-109.9567410993	1289	9.43	150.1	-0.866896748935603	0.49848773975383	33.6861	0.4259	-27.6762	1455.681937	0.48326	58.8446	13.02615	13.6484594001388	15.3014916898057	55.4830249936681	6003.67207478098	9	54	62	25	1	6	6	7	8	48	56	18	581.987304404959
52	2016	3	49.5797892339	-109.9567410993	1289	9.43	150.1	-0.866896748935603	0.49848773975383	27.2397	5.3019	-28.5712	1281.447256	0.78998	64.1107333333333	12.7757	13.7354993955709	15.6216836076693	54.5741332618902	5983.19191969142	13	22	40	12	1	4	5	7	12	18	35	5	581.987304404959
52	2017	7	49.5797892339	-109.9567410993	1289	9.43	150.1	-0.866896748935603	0.49848773975383	32.4078	4.7	-30.4004	1551.890918	0.50054	66.5305333333333	14.65015	13.822539391003	15.9418755255329	53.6652415301126	5962.71176460185	3	25	36	14	0	5	5	7	3	20	31	7	581.987304404959
52	2018	1	49.5797892339	-109.9567410993	1289	9.43	150.1	-0.866896748935603	0.49848773975383	36.5669	0.2689	-29.9494	1586.078104	0.46057	67.0404	14.48435	13.9095793864351	16.2620674433964	52.7563497983347	5942.23160951229	7	16	13	5	1	3	4	1	6	13	9	4	581.987304404959
53	2006	0	49.5797892339	-109.9498310993	1251	7.75	331.2	0.876306680043864	-0.481753674101715	33.3854	3.6206	-33.97	1548.25433	0.35548	67.9348666666667	12.96705	16.5097788187772	13.1247250365674	71.5935334665282	14377.6945987411	0	0	0	0	0	0	0	0	0	0	0	0	580.68890286587
53	2007	1	49.5797892339	-109.9498310993	1251	7.75	331.2	0.876306680043864	-0.481753674101715	34.8944	2.7372	-32.1425	1482.182046	0.43422	69.2046666666667	12.80065	15.0325082129139	12.8462627646327	67.2280546494003	13507.1789015599	0	0	0	1	0	0	0	0	0	0	0	1	580.68890286587
53	2008	0	49.5797892339	-109.9498310993	1251	7.75	331.2	0.876306680043864	-0.481753674101715	32.1075	2.9326	-36.8432	1214.35683	0.42564	64.7703333333333	13.49425	13.55523760705	12.5678004926979	62.8625758322723	12636.6632043787	1	2	2	5	1	2	2	5	0	0	0	0	580.68890286587
53	2009	1	49.5797892339	-109.9498310993	1251	7.75	331.2	0.876306680043864	-0.481753674101715	28.6359	2.1015	-32.8846	1181.840357	0.32689	62.1597	12.1448	12.0779670011866	12.2893382207632	58.4970970151462	11766.1475071975	0	2	9	20	0	0	5	1	0	2	4	19	580.68890286587
53	2010	8	49.5797892339	-109.9498310993	1251	7.75	331.2	0.876306680043864	-0.481753674101715	30.5528	1.8169	-30.432	1198.749925	0.44928	65.4851333333333	12.096	10.6006963953232	12.0108759488284	54.1316181980183	10895.6318100162	1	19	38	29	1	1	3	4	0	18	35	25	580.68890286587
53	2011	8	49.5797892339	-109.9498310993	1251	7.75	331.2	0.876306680043864	-0.481753674101715	31.6621	3.9377	-32.729	1260.000686	0.40488	72.8059333333333	12.65555	9.12342578945982	11.7324136768937	49.7661393808903	10025.1161128348	8	35	44	35	7	16	21	19	1	19	23	16	580.68890286587
53	2012	8	49.5797892339	-109.9498310993	1251	7.75	331.2	0.876306680043864	-0.481753674101715	31.7327	3.2815	-33.713	1555.673695	0.41677	63.39	12.1666	7.64615518359642	11.4539514049588	45.4006605637642	9154.60041565355	8	34	49	60	3	14	24	22	5	20	25	38	580.68890286587
53	2013	11	49.5797892339	-109.9498310993	1251	7.75	331.2	0.876306680043864	-0.481753674101715	30.203	3.348	-34.0495	1359.171627	0.70824	65.9100666666667	11.93935	6.16888457773257	11.1754891330241	41.0351817466362	8284.08471847232	8	55	70	156	5	16	20	17	3	39	50	139	580.68890286587
53	2014	4	49.5797892339	-109.9498310993	1251	7.75	331.2	0.876306680043864	-0.481753674101715	30.9515	1.4686	-32.2219	1306.867588	0.36788	64.9704	12.56175	4.69161397186917	10.8970268610894	36.6697029295083	7413.5690212911	11	35	78	77	2	4	10	11	9	31	68	66	580.68890286587
53	2015	2	49.5797892339	-109.9498310993	1251	7.75	331.2	0.876306680043864	-0.481753674101715	33.6954	0.5314	-27.8296	1473.369334	0.48909	58.8129333333333	13.0511	3.21434336600578	10.6185645891546	32.3042241123803	6543.05332410987	4	30	57	42	3	4	4	4	1	26	53	38	580.68890286587
53	2016	2	49.5797892339	-109.9498310993	1251	7.75	331.2	0.876306680043864	-0.481753674101715	27.362	5.4056	-28.3018	1290.700086	0.78403	63.9723333333333	12.81185	1.73707276014238	10.3401023172199	27.9387452952542	5672.53762692865	2	23	25	31	1	4	6	3	1	19	19	28	580.68890286587
53	2017	7	49.5797892339	-109.9498310993	1251	7.75	331.2	0.876306680043864	-0.481753674101715	32.2565	4.8582	-30.0758	1550.528696	0.5105	66.2167666666667	14.04795	0.259802154278987	10.0616400452851	23.5732664781262	4802.02192974719	2	20	26	19	2	3	6	2	0	17	20	17	580.68890286587
53	2018	2	49.5797892339	-109.9498310993	1251	7.75	331.2	0.876306680043864	-0.481753674101715	36.5733	0.1881	-29.9974	1591.392721	0.48948	67.0559666666667	14.01755	0	9.78317777335042	19.2077876609983	3931.50623256597	7	10	10	11	1	2	2	4	6	8	8	7	580.68890286587
54	2006	0	49.5797892339	-109.9429210993	1318	5.74	312.2	0.67172058932299	-0.740804596286751	32.8648	3.3732	-33.8642	1482.712122	0.35099	67.9191333333333	12.8858	25.4664322385779	11.275271499328	64.9072596413207	13302.2698898613	0	0	0	0	0	0	0	0	0	0	0	0	579.577514363289
54	2007	1	49.5797892339	-109.9429210993	1318	5.74	312.2	0.67172058932299	-0.740804596286751	34.3149	2.6325	-32.1271	1421.131263	0.41742	69.2174	12.72235	21.5443642202436	9.53524922071529	54.0304511258437	11592.8672212851	0	0	0	0	0	0	0	0	0	0	0	0	579.577514363289
54	2008	1	49.5797892339	-109.9429210993	1318	5.74	312.2	0.67172058932299	-0.740804596286751	31.6266	2.7279	-36.4662	1153.640165	0.44605	64.8194666666667	13.4071	17.6222962019083	7.79522694210209	43.153642610363	9883.4645527089	1	3	4	1	1	3	4	1	0	0	0	0	579.577514363289
54	2009	1	49.5797892339	-109.9429210993	1318	5.74	312.2	0.67172058932299	-0.740804596286751	28.0658	1.8402	-32.63	1123.646515	0.32761	62.2722333333333	12.069	13.7002281835739	6.05520466348935	32.276834094886	8174.06188413221	1	4	5	7	0	3	0	2	1	1	5	5	579.577514363289
54	2010	8	49.5797892339	-109.9429210993	1318	5.74	312.2	0.67172058932299	-0.740804596286751	30.0336	1.5494	-29.9743	1141.415261	0.44295	65.5085	12.00425	9.77816016523866	4.31518238487615	21.400025579409	6464.65921555599	1	9	18	31	1	3	0	2	0	6	18	29	579.577514363289
54	2011	7	49.5797892339	-109.9429210993	1318	5.74	312.2	0.67172058932299	-0.740804596286751	31.0533	3.6756	-32.3786	1196.831504	0.40181	72.8946	12.5852	5.8560921469043	2.57516010626341	10.5232170639283	4755.25654697977	8	20	30	35	5	17	12	14	3	3	18	21	579.577514363289
54	2012	6	49.5797892339	-109.9429210993	1318	5.74	312.2	0.67172058932299	-0.740804596286751	31.2363	3.0546	-33.3847	1487.727718	0.40542	63.4242666666667	12.09885	1.93402412856904	0.835137827650669	0	3045.85387840355	7	24	31	42	3	7	14	22	4	17	17	20	579.577514363289
54	2013	4	49.5797892339	-109.9429210993	1318	5.74	312.2	0.67172058932299	-0.740804596286751	29.7075	3.0512	-33.7017	1297.090976	0.71554	65.9681333333333	11.8637	0	0	0	1336.45120982686	6	18	63	62	2	8	15	17	4	10	48	45	579.577514363289
54	2014	3	49.5797892339	-109.9429210993	1318	5.74	312.2	0.67172058932299	-0.740804596286751	30.4749	1.031	-32.208	1247.242928	0.36903	64.9159333333333	12.4543	0	0	0	0	4	20	34	70	1	5	4	8	3	15	30	62	579.577514363289
54	2015	2	49.5797892339	-109.9429210993	1318	5.74	312.2	0.67172058932299	-0.740804596286751	33.2059	0.4317	-27.622	1414.888988	0.49471	58.6731666666667	12.9161	0	0	0	0	3	11	27	50	1	4	3	3	2	7	24	47	579.577514363289
54	2016	2	49.5797892339	-109.9429210993	1318	5.74	312.2	0.67172058932299	-0.740804596286751	26.8773	5.2416	-28.7083	1246.861036	0.79805	64.0611666666667	12.67255	0	0	0	0	2	6	21	22	2	3	2	5	0	3	19	17	579.577514363289
54	2017	1	49.5797892339	-109.9429210993	1318	5.74	312.2	0.67172058932299	-0.740804596286751	32.2308	4.5592	-30.5735	1524.639293	0.45791	66.7507666666667	15.1084	0	0	0	0	2	5	18	23	2	5	1	3	0	0	17	20	579.577514363289
54	2018	0	49.5797892339	-109.9429210993	1318	5.74	312.2	0.67172058932299	-0.740804596286751	36.084	0.3159	-30.3082	1553.485017	0.44525	67.0593333333333	14.8515	0	0	0	0	1	8	10	9	0	1	3	2	1	7	7	7	579.577514363289
55	2006	0	49.5797892339	-109.9360110993	1328	3.43	111.5	-0.366501226724297	0.930417567982025	32.805	3.3429	-33.8293	1473.862109	0.34896	67.9290666666667	12.8566	19.6998368088416	4.01449973622857	19.5174220012823	3384.46962744941	0	0	0	0	0	0	0	0	0	0	0	0	578.511998618753
55	2007	0	49.5797892339	-109.9360110993	1328	3.43	111.5	-0.366501226724297	0.930417567982025	34.235	2.6351	-32.1071	1412.987426	0.41581	69.2424333333333	12.6925	16.6774039181264	3.21159978898299	15.613937601026	3026.72292555461	0	0	0	0	0	0	0	0	0	0	0	0	578.511998618753
55	2008	1	49.5797892339	-109.9360110993	1328	3.43	111.5	-0.366501226724297	0.930417567982025	31.5823	2.7144	-36.3854	1146.250516	0.44982	64.8379	13.3734	13.6549710274121	2.40869984173719	11.7104532007697	2668.9762236597	0	3	4	2	0	3	4	2	0	0	0	0	578.511998618753
55	2009	3	49.5797892339	-109.9360110993	1328	3.43	111.5	-0.366501226724297	0.930417567982025	27.9699	1.8112	-32.5941	1116.796878	0.32704	62.3101666666667	12.0396	10.6325381366969	1.60579989449138	7.80696880051346	2311.22952176479	1	4	5	2	1	0	2	0	0	4	3	2	578.511998618753
55	2010	4	49.5797892339	-109.9360110993	1328	3.43	111.5	-0.366501226724297	0.930417567982025	29.9705	1.5022	-29.8772	1134.612212	0.44162	65.5117666666667	11.96865	7.6101052459826	0.802899947245805	3.90348440025627	1953.48281986988	3	1	7	19	2	1	2	1	1	0	5	18	578.511998618753
55	2011	3	49.5797892339	-109.9360110993	1328	3.43	111.5	-0.366501226724297	0.930417567982025	30.9456	3.6362	-32.3212	1188.39597	0.40065	72.9209333333333	12.5579	4.58767235526739	0	0	1595.73611797509	4	11	18	29	2	6	17	12	2	5	1	17	578.511998618753
55	2012	0	49.5797892339	-109.9360110993	1328	3.43	111.5	-0.366501226724297	0.930417567982025	31.1862	3.0246	-33.3239	1478.991746	0.40294	63.4386666666667	12.0721	1.56523946455309	0	0	1237.98941608018	3	11	26	28	0	6	8	11	3	5	18	17	578.511998618753
55	2013	1	49.5797892339	-109.9360110993	1328	3.43	111.5	-0.366501226724297	0.930417567982025	29.6583	3.0009	-33.6373	1289.196697	0.71434	65.9847666666667	11.8356	0	0	0	880.242714185268	0	20	18	49	0	3	8	14	0	17	10	35	578.511998618753
55	2014	0	49.5797892339	-109.9360110993	1328	3.43	111.5	-0.366501226724297	0.930417567982025	30.3908	0.9895	-32.1998	1239.435027	0.36915	64.897	12.417	0	0	0	522.496012290358	1	7	20	31	1	2	5	3	0	5	15	28	578.511998618753
55	2015	1	49.5797892339	-109.9360110993	1328	3.43	111.5	-0.366501226724297	0.930417567982025	33.1574	0.4407	-27.6084	1408.92982	0.49502	58.6337666666667	12.87605	0	0	0	164.749310395564	0	3	11	27	0	1	4	3	0	2	7	24	578.511998618753
55	2016	0	49.5797892339	-109.9360110993	1328	3.43	111.5	-0.366501226724297	0.930417567982025	26.8234	5.2208	-28.7378	1241.860292	0.80105	64.0348333333333	12.51765	0	0	0	0	1	2	6	22	1	2	3	3	0	0	3	19	578.511998618753
55	2017	0	49.5797892339	-109.9360110993	1328	3.43	111.5	-0.366501226724297	0.930417567982025	32.2063	4.5117	-30.6134	1520.809652	0.49104	66.8052333333333	15.23445	0	0	0	0	0	2	5	18	0	2	5	1	0	0	0	17	578.511998618753
55	2018	0	49.5797892339	-109.9360110993	1328	3.43	111.5	-0.366501226724297	0.930417567982025	36.0317	0.3178	-30.3996	1547.791497	0.43895	67.0675333333333	14.96655	0	0	0	0	0	2	8	9	0	1	1	2	0	1	7	7	578.511998618753
56	2006	0	49.5797892339	-109.9291010993	1278	8.65	97.5	-0.130526192220051	0.99144486137381	33.161	3.5462	-33.8731	1519.563627	0.35062	67.9665666666667	12.85065	0.6698858356595	3.70315592315933	17.5760936774814	224.229397249757	0	0	0	0	0	0	0	0	0	0	0	0	577.492355807424
56	2007	0	49.5797892339	-109.9291010993	1278	8.65	97.5	-0.130526192220051	0.99144486137381	34.6317	2.7812	-32.0938	1455.862288	0.42974	69.2942333333333	12.68175	0.803863002791388	2.96252473852746	14.0608749419853	269.075276699703	0	0	0	0	0	0	0	0	0	0	0	0	577.492355807424
56	2008	0	49.5797892339	-109.9291010993	1278	8.65	97.5	-0.130526192220051	0.99144486137381	31.9414	2.9101	-36.6143	1189.850967	0.43844	64.8367333333333	13.3603	0.937840169923277	2.2218935538956	10.5456562064883	313.921156149649	0	0	3	5	0	0	3	5	0	0	0	0	577.492355807424
56	2009	0	49.5797892339	-109.9291010993	1278	8.65	97.5	-0.130526192220051	0.99144486137381	28.318	2.0341	-32.7891	1158.901099	0.32325	62.2981	12.0276	1.07181733705517	1.48126236926373	7.03043747099127	358.767035599594	0	1	4	6	0	1	0	2	0	0	4	4	577.492355807424
56	2010	0	49.5797892339	-109.9291010993	1278	8.65	97.5	-0.130526192220051	0.99144486137381	30.2866	1.6864	-30.1451	1176.25351	0.44492	65.4959	11.95415	1.20579450418705	0.740631184631866	3.51521873549427	403.61291504954	0	4	2	6	0	3	2	1	0	1	0	5	577.492355807424
56	2011	1	49.5797892339	-109.9291010993	1278	8.65	97.5	-0.130526192220051	0.99144486137381	31.3167	3.8624	-32.5671	1232.72379	0.40291	72.8971666666667	12.5468	1.33977167131894	0	0	448.458794499486	0	6	12	16	0	4	6	15	0	2	6	1	577.492355807424
56	2012	0	49.5797892339	-109.9291010993	1278	8.65	97.5	-0.130526192220051	0.99144486137381	31.5211	3.2163	-33.558	1526.284675	0.41053	63.4361	12.06185	1.47374883845083	0	0	493.304673949431	1	8	10	23	1	1	5	9	0	7	5	14	577.492355807424
56	2013	0	49.5797892339	-109.9291010993	1278	8.65	97.5	-0.130526192220051	0.99144486137381	30.0144	3.2122	-33.8439	1333.99188	0.7021	65.9656	11.8284	1.60772600558272	0	0	538.150553399377	0	0	20	22	0	0	3	9	0	0	17	13	577.492355807424
56	2014	0	49.5797892339	-109.9291010993	1278	8.65	97.5	-0.130526192220051	0.99144486137381	30.7244	1.181	-32.4078	1283.780744	0.36962	64.8947	12.4232	1.74170317271461	0	0	582.996432849322	0	2	7	22	0	2	2	4	0	0	5	18	577.492355807424
56	2015	0	49.5797892339	-109.9291010993	1278	8.65	97.5	-0.130526192220051	0.99144486137381	33.4919	0.6015	-27.8236	1454.858443	0.49905	58.6672	12.8919	1.8756803398465	0	0	627.842312299268	0	0	3	14	0	0	1	7	0	0	2	7	577.492355807424
56	2016	0	49.5797892339	-109.9291010993	1278	8.65	97.5	-0.130526192220051	0.99144486137381	27.1919	5.3731	-28.5374	1276.028018	0.79234	63.8655333333333	12.53605	2.00965750697839	0	0	672.688191749214	0	1	2	11	0	1	2	8	0	0	0	3	577.492355807424
56	2017	0	49.5797892339	-109.9291010993	1278	8.65	97.5	-0.130526192220051	0.99144486137381	32.27	4.7217	-30.3506	1544.380794	0.50153	66.4925	14.59985	2.14363467411027	0	0	717.534071199159	0	0	2	16	0	0	2	8	0	0	0	8	577.492355807424
56	2018	0	49.5797892339	-109.9291010993	1278	8.65	97.5	-0.130526192220051	0.99144486137381	36.3686	0.2998	-29.9081	1578.878028	0.46634	67.0228333333333	14.4306	2.27761184124216	0	0	762.379950649105	0	0	2	14	0	0	1	3	0	0	1	11	577.492355807424
61	2006	0	49.5797892339	-109.8945510993	1121	6.8	47.8	0.67172058932299	0.74080459628675	34.4422	4.3935	-33.9401	1686.476823	0.35613	68.1336	13.06435	45.238946219697	16.0386923618563	85.4262640711895	18936.9405796523	0	0	0	0	0	0	0	0	0	0	0	0	2177.12090986426
61	2007	0	49.5797892339	-109.8945510993	1121	6.8	47.8	0.67172058932299	0.74080459628675	36.1367	3.3628	-32.3472	1613.871392	0.44339	69.4402666666667	12.8833	43.0079911531393	15.8074040468207	83.6344754569554	17799.608200971	0	0	0	0	0	0	0	0	0	0	0	0	2177.12090986426
61	2008	0	49.5797892339	-109.8945510993	1121	6.8	47.8	0.67172058932299	0.74080459628675	33.2448	3.6456	-37.103	1351.276531	0.4116	64.734	13.57565	40.7770360865816	15.5761157317853	81.8426868427214	16662.2758222902	0	0	0	0	0	0	0	0	0	0	0	0	2177.12090986426
61	2009	0	49.5797892339	-109.8945510993	1121	6.8	47.8	0.67172058932299	0.74080459628675	29.8065	2.8016	-33.3991	1315.066941	0.34168	62.0573666666667	12.21675	38.5460810200229	15.3448274167498	80.0508982284873	15524.9434436089	0	0	0	0	0	0	0	0	0	0	0	0	2177.12090986426
61	2010	0	49.5797892339	-109.8945510993	1121	6.8	47.8	0.67172058932299	0.74080459628675	31.6531	2.1877	-30.9722	1331.319921	0.45674	65.3767	12.17985	36.3151259534652	15.1135391017143	78.2591096142532	14387.6110649277	0	0	0	0	0	0	0	0	0	0	0	0	2177.12090986426
61	2011	0	49.5797892339	-109.8945510993	1121	6.8	47.8	0.67172058932299	0.74080459628675	32.7538	4.5236	-33.4542	1388.673201	0.40496	72.6945	12.7221	34.0841708869075	14.8822507866787	76.4673210000187	13250.2786862464	0	3	1	0	0	3	1	0	0	0	0	0	2177.12090986426
61	2012	0	49.5797892339	-109.8945510993	1121	6.8	47.8	0.67172058932299	0.74080459628675	32.8771	3.6206	-33.9816	1692.71776	0.42252	63.4010333333333	12.20855	31.8532158203489	14.6509624716432	74.6755323857847	12112.9463075656	0	33	3	0	0	2	0	0	0	31	3	0	2177.12090986426
61	2013	0	49.5797892339	-109.8945510993	1121	6.8	47.8	0.67172058932299	0.74080459628675	31.3795	3.7988	-34.412	1496.466824	0.68526	65.8233666666667	12.0117	29.6222607537911	14.4196741566077	72.8837437715506	10975.6139288843	0	3	1	0	0	0	1	0	0	3	0	0	2177.12090986426
61	2014	0	49.5797892339	-109.8945510993	1121	6.8	47.8	0.67172058932299	0.74080459628675	32.1473	1.7786	-32.7379	1444.701959	0.37619	64.9852666666667	12.65045	27.3913056872334	14.1883858415722	71.0919551573165	9838.28155020298	0	0	1	0	0	0	0	0	0	0	1	0	2177.12090986426
61	2015	0	49.5797892339	-109.8945510993	1121	6.8	47.8	0.67172058932299	0.74080459628675	34.8341	1.0358	-28.5077	1625.758136	0.48923	58.7666333333333	13.09525	25.1603506206748	13.9570975265367	69.3001665430825	8700.94917152217	0	0	0	0	0	0	0	0	0	0	0	0	2177.12090986426
61	2016	0	49.5797892339	-109.8945510993	1121	6.8	47.8	0.67172058932299	0.74080459628675	28.7909	6.0959	-26.2414	1390.126166	0.80776	63.0906333333333	12.69	22.929395554117	13.7258092115011	67.5083779288484	7563.61679284088	0	0	0	0	0	0	0	0	0	0	0	0	2177.12090986426
61	2017	0	49.5797892339	-109.8945510993	1121	6.8	47.8	0.67172058932299	0.74080459628675	32.1043	5.2697	-27.8386	1625.269355	0.69395	65.0785666666667	12.20625	20.6984404875593	13.4945208964656	65.7165893146143	6426.2844141596	0	0	0	0	0	0	0	0	0	0	0	0	2177.12090986426
61	2018	0	49.5797892339	-109.8945510993	1121	6.8	47.8	0.67172058932299	0.74080459628675	37.6213	0.0072	-32.4735	1679.825291	0.51896	66.6999333333333	12.7118	18.4674854210007	13.2632325814301	63.9248007003803	5288.95203547832	0	0	0	0	0	0	0	0	0	0	0	0	2177.12090986426
71	2006	0	49.5842892339	-109.9982010993	1326	13.69	122.4	-0.535826794978996	0.844327925502015	32.8289	3.2763	-34.0676	1480.708125	0.35579	67.8888666666667	13.0837	14.8554906063478	17.2622483982335	74.466002975998	8533.49022438261	0	0	0	0	0	0	0	0	0	0	0	0	1065.41109273622
71	2007	0	49.5842892339	-109.9982010993	1326	13.69	122.4	-0.535826794978996	0.844327925502015	34.1442	2.56	-32.1488	1425.787573	0.42028	69.0673666666667	12.9329	15.5620112231572	16.9954146768366	72.6258145649595	8842.18917426653	0	0	0	0	0	0	0	0	0	0	0	0	1065.41109273622
71	2008	0	49.5842892339	-109.9982010993	1326	13.69	122.4	-0.535826794978996	0.844327925502015	31.5899	2.538	-36.7261	1145.254957	0.42872	64.8037666666667	13.64775	16.2685318399667	16.7285809554397	70.7856261539214	9150.88812415046	0	0	1	2	0	0	1	2	0	0	0	0	1065.41109273622
71	2009	1	49.5842892339	-109.9982010993	1326	13.69	122.4	-0.535826794978996	0.844327925502015	28.0485	1.6955	-32.6393	1113.14383	0.32584	62.1348333333333	12.27615	16.9750524567764	16.4617472340428	68.9454377428829	9459.58707403438	0	0	1	1	0	0	0	0	0	0	1	1	1065.41109273622
71	2010	5	49.5842892339	-109.9982010993	1326	13.69	122.4	-0.535826794978996	0.844327925502015	30.1197	1.6047	-30.2803	1130.972767	0.44802	65.6044666666667	12.2599	17.6815730735859	16.1949135126459	67.1052493318443	9768.28602391831	1	1	15	28	1	1	13	14	0	0	2	14	1065.41109273622
71	2011	9	49.5842892339	-109.9982010993	1326	13.69	122.4	-0.535826794978996	0.844327925502015	31.1	3.5389	-32.4448	1192.412741	0.40241	72.8414333333333	12.78	18.3880936903954	15.9280797912489	65.2650609208063	10076.9849738022	5	16	71	62	4	16	35	28	1	0	36	34	1065.41109273622
71	2012	11	49.5842892339	-109.9982010993	1326	13.69	122.4	-0.535826794978996	0.844327925502015	31.2035	2.989	-33.53	1484.129882	0.41206	63.4293	12.2895	19.0946143072051	15.661246069852	63.4248725097677	10385.6839236862	9	28	70	69	2	4	20	23	7	24	50	46	1065.41109273622
71	2013	15	49.5842892339	-109.9982010993	1326	13.69	122.4	-0.535826794978996	0.844327925502015	29.6316	3.0711	-33.9649	1287.747729	0.73451	65.9771	12.059	19.8011349240146	15.3944123484551	61.5846840987292	10694.3828735701	11	21	51	50	6	13	21	14	5	8	30	36	1065.41109273622
71	2014	6	49.5842892339	-109.9982010993	1326	13.69	122.4	-0.535826794978996	0.844327925502015	30.3311	1.2465	-31.8793	1236.767736	0.36687	65.1327	12.67295	20.5076555408243	15.1275786270583	59.7444956876911	11003.081823454	15	21	51	26	3	3	8	4	12	18	43	22	1065.41109273622
71	2015	25	49.5842892339	-109.9982010993	1326	13.69	122.4	-0.535826794978996	0.844327925502015	33.1777	0.1901	-27.4993	1395.873451	0.49242	58.9547666666667	13.1594	21.2141761576338	14.8607449056614	57.9043072766526	11311.7807733379	6	9	15	17	5	8	3	8	1	1	12	9	1065.41109273622
71	2016	4	49.5842892339	-109.9982010993	1326	13.69	122.4	-0.535826794978996	0.844327925502015	26.766	5.1683	-28.5528	1241.504193	0.78704	64.5244	12.86485	21.9206967744433	14.5939111842645	56.0641188656141	11620.4797232219	25	11	19	28	3	1	5	6	22	10	14	22	1065.41109273622
71	2017	1	49.5842892339	-109.9982010993	1326	13.69	122.4	-0.535826794978996	0.844327925502015	31.8928	4.5819	-30.4142	1496.387745	0.46361	66.6238333333333	14.6842	22.627217391253	14.3270774628675	54.223930454576	11929.1786731058	4	3	10	19	2	1	0	4	2	2	10	15	1065.41109273622
71	2018	0	49.5842892339	-109.9982010993	1326	13.69	122.4	-0.535826794978996	0.844327925502015	36.0033	0.1332	-29.9078	1532.245204	0.45596	67.0386666666667	14.5555	23.3337380080625	14.0602437414706	52.3837420435375	12237.8776229897	1	0	10	3	1	0	0	0	0	0	10	3	1065.41109273622
72	2006	0	49.5842892339	-109.9912910993	1236	5.03	325.9	0.828060334622494	-0.560638994563242	33.5956	3.6027	-34.1534	1572.906984	0.35979	67.9274	13.1367	25.6813305834748	16.640230251257	80.4208634107545	19006.6757169436	0	0	0	0	0	0	0	0	0	0	0	0	1073.56561931812
72	2007	0	49.5842892339	-109.9912910993	1236	5.03	325.9	0.828060334622494	-0.560638994563242	35.1206	2.6799	-31.9819	1514.107152	0.43828	69.0975333333333	12.9789	22.0926967155583	15.528904150382	73.3903069845255	17130.1460323976	0	0	0	2	0	0	0	1	0	0	0	1	1073.56561931812
72	2008	0	49.5842892339	-109.9912910993	1236	5.03	325.9	0.828060334622494	-0.560638994563242	32.4116	2.8329	-37.2003	1234.518576	0.40243	64.7589666666667	13.69815	18.5040628476418	14.4175780495075	66.3597505582966	15253.6163478517	0	1	2	2	0	1	2	0	0	0	0	2	1073.56561931812
72	2009	1	49.5842892339	-109.9912910993	1236	5.03	325.9	0.828060334622494	-0.560638994563242	28.9166	2.0548	-32.9813	1199.174698	0.32781	62.0322666666667	12.31875	14.9154289797252	13.3062519486325	59.3291941320676	13377.0866633058	0	1	1	10	0	0	0	4	0	1	1	6	1073.56561931812
72	2010	7	49.5842892339	-109.9912910993	1236	5.03	325.9	0.828060334622494	-0.560638994563242	30.8942	1.962	-30.8238	1215.106339	0.45564	65.5631333333333	12.31255	11.3267951118096	12.194925847758	52.2986377058387	11500.5569787598	1	6	21	67	1	6	12	12	0	0	9	55	1073.56561931812
72	2011	18	49.5842892339	-109.9912910993	1236	5.03	325.9	0.828060334622494	-0.560638994563242	31.9974	3.8394	-32.8764	1283.902635	0.40655	72.7468	12.8206	7.73816124389305	11.0835997468835	45.2680812796098	9624.02729421388	7	33	46	117	7	24	29	50	0	9	17	67	1073.56561931812
72	2012	13	49.5842892339	-109.9912910993	1236	5.03	325.9	0.828060334622494	-0.560638994563242	31.9676	3.2667	-33.9735	1583.368938	0.42672	63.3963666666667	12.32895	4.1495273759765	9.97227364600849	38.2375248533808	7747.49760966795	18	49	58	89	4	16	17	23	14	33	41	66	1073.56561931812
72	2013	7	49.5842892339	-109.9912910993	1236	5.03	325.9	0.828060334622494	-0.560638994563242	30.3947	3.4718	-34.3715	1379.033604	0.7181	65.9098	12.1074	0.560893508059962	8.86094754513397	31.2069684271519	5870.96792512154	13	45	45	86	5	17	20	45	8	28	25	41	1073.56561931812
72	2014	4	49.5842892339	-109.9912910993	1236	5.03	325.9	0.828060334622494	-0.560638994563242	31.1861	1.5932	-32.1921	1326.977642	0.36496	65.1625333333333	12.7468	0	7.74962144425899	24.1764120009229	3994.4382405756	7	38	37	106	0	7	6	14	7	31	31	92	1073.56561931812
72	2015	5	49.5842892339	-109.9912910993	1236	5.03	325.9	0.828060334622494	-0.560638994563242	33.9365	0.3959	-27.8356	1486.470536	0.48954	59.0898	13.2591	0	6.63829534338447	17.145855574694	2117.90855602967	4	17	18	27	3	8	10	5	1	9	8	22	1073.56561931812
72	2016	2	49.5842892339	-109.9912910993	1236	5.03	325.9	0.828060334622494	-0.560638994563242	27.469	5.3696	-28.2231	1304.872544	0.76296	64.2207333333333	13.03155	0	5.52696924250949	10.1152991484669	241.378871483728	5	37	21	31	0	6	5	12	5	31	16	19	1073.56561931812
72	2017	0	49.5842892339	-109.9912910993	1236	5.03	325.9	0.828060334622494	-0.560638994563242	32.2283	4.9664	-30.0004	1551.281584	0.52983	66.0078333333333	13.6036	0	4.41564314163497	3.08474272223793	0	2	4	18	23	1	2	3	5	1	2	15	18	1073.56561931812
72	2018	0	49.5842892339	-109.9912910993	1236	5.03	325.9	0.828060334622494	-0.560638994563242	36.7471	-0.0058	-30.4345	1594.63761	0.49196	67.1642666666667	13.8679	0	3.30431704076	0	0	0	1	3	18	0	1	0	4	0	0	3	14	1073.56561931812
73	2006	0	49.5842892339	-109.9843810993	1306	7.18	278.5	0.147809411129611	-0.989015863361917	33.1016	3.3677	-34.0471	1508.449995	0.3555	67.9226	13.0411	13.6489780481776	10.6030401965504	50.8649568758447	12410.5879256131	0	0	0	0	0	0	0	0	0	0	0	0	1081.822284755
73	2007	1	49.5842892339	-109.9843810993	1306	7.18	278.5	0.147809411129611	-0.989015863361917	34.5244	2.6346	-32.0719	1453.162154	0.42189	69.1305333333333	12.88595	13.1607235794449	9.09373273835263	42.8295338360385	12178.5832463375	0	0	1	2	0	0	0	1	0	0	1	1	1081.822284755
73	2008	1	49.5842892339	-109.9843810993	1306	7.18	278.5	0.147809411129611	-0.989015863361917	31.8509	2.6496	-36.7814	1173.822654	0.42668	64.8190666666667	13.5938	12.6724691107123	7.5844252801553	34.7941107962324	11946.5785670618	1	1	0	4	1	1	0	2	0	0	0	2	1081.822284755
73	2009	1	49.5842892339	-109.9843810993	1306	7.18	278.5	0.147809411129611	-0.989015863361917	28.3478	1.806	-32.7199	1141.461105	0.32487	62.1683333333333	12.2289	12.1842146419797	6.07511782195752	26.7586877564263	11714.5738877861	1	1	7	17	0	0	4	1	1	1	3	16	1081.822284755
73	2010	11	49.5842892339	-109.9843810993	1306	7.18	278.5	0.147809411129611	-0.989015863361917	30.3886	1.6722	-30.3386	1158.210257	0.4487	65.5908333333333	12.20245	11.695960173247	4.56581036375974	18.7232647166202	11482.5692085105	1	21	37	61	1	12	6	14	0	9	31	47	1081.822284755
73	2011	17	49.5842892339	-109.9843810993	1306	7.18	278.5	0.147809411129611	-0.989015863361917	31.3747	3.657	-32.5346	1219.541907	0.40339	72.8540666666667	12.73625	11.2077057045145	3.05650290556196	10.6878416768141	11250.5645292348	11	39	51	101	10	23	32	53	1	16	19	48	1081.822284755
73	2012	19	49.5842892339	-109.9843810993	1306	7.18	278.5	0.147809411129611	-0.989015863361917	31.4976	3.0827	-33.6144	1513.686851	0.41446	63.4405	12.2469	10.7194512357819	1.54719544736463	2.65241863700794	11018.5598499592	17	54	62	116	6	18	18	36	11	36	44	80	1081.822284755
73	2013	7	49.5842892339	-109.9843810993	1306	7.18	278.5	0.147809411129611	-0.989015863361917	29.9216	3.1501	-33.9876	1316.478772	0.72468	65.9797333333333	12.0169	10.2311967670493	0.0378879891668475	0	10786.5551706835	19	44	57	120	4	17	34	43	15	27	23	77	1081.822284755
73	2014	1	49.5842892339	-109.9843810993	1306	7.18	278.5	0.147809411129611	-0.989015863361917	30.6681	1.3177	-32.0182	1265.17731	0.36754	65.1004666666667	12.63225	9.74294229831662	0	0	10554.5504914079	7	28	72	119	1	1	13	17	6	27	59	102	1081.822284755
73	2015	6	49.5842892339	-109.9843810993	1306	7.18	278.5	0.147809411129611	-0.989015863361917	33.4762	0.3064	-27.6262	1428.362733	0.48626	58.9271666666667	13.12145	9.25468782958399	0	0	10322.5458121322	1	15	28	41	1	6	11	11	0	9	17	30	1081.822284755
73	2016	0	49.5842892339	-109.9843810993	1306	7.18	278.5	0.147809411129611	-0.989015863361917	27.0164	5.2306	-28.5677	1263.729514	0.78497	64.357	12.8533	8.76643336085135	0	0	10090.5411328566	6	15	38	35	1	2	9	9	5	13	29	26	1081.822284755
73	2017	0	49.5842892339	-109.9843810993	1306	7.18	278.5	0.147809411129611	-0.989015863361917	32.2129	4.6484	-30.4171	1525.733557	0.50748	66.5763666666667	14.6612	8.27817889211872	0	0	9858.53645358095	0	11	9	34	0	4	5	4	0	7	4	30	1081.822284755
73	2018	0	49.5842892339	-109.9843810993	1306	7.18	278.5	0.147809411129611	-0.989015863361917	36.3027	0.1934	-29.9231	1560.864077	0.45958	67.0485	14.548	7.78992442338608	0	0	9626.53177430527	0	2	7	22	0	0	4	2	0	2	3	20	1081.822284755
74	2006	0	49.5842892339	-109.9774710993	1340	8.72	357.1	0.998719357184186	-0.0505929400767131	32.4647	3.2532	-33.9752	1446.717783	0.35692	67.9262	13.0056	18.5473589061021	15.8318992814476	80.5112295820581	10302.6806507928	0	0	0	0	0	0	0	0	0	0	0	0	1087.51736526001
74	2007	0	49.5842892339	-109.9774710993	1340	8.72	357.1	0.998719357184186	-0.0505929400767131	33.8728	2.6094	-32.0947	1395.124767	0.41641	69.1506	12.8516	16.2550844696816	15.5039850594073	74.8525394131393	9482.29802519875	0	1	2	0	0	0	1	0	0	1	1	0	1087.51736526001
74	2008	0	49.5842892339	-109.9774710993	1340	8.72	357.1	0.998719357184186	-0.0505929400767131	31.1918	2.571	-36.5431	1116.820069	0.44242	64.8444	13.55485	13.9628100332602	15.1760708373672	69.1938492442205	8661.91539960494	0	1	4	1	0	1	2	1	0	0	2	0	1087.51736526001
74	2009	10	49.5842892339	-109.9774710993	1340	8.72	357.1	0.998719357184186	-0.0505929400767131	27.7361	1.69	-32.5893	1085.313684	0.33324	62.2255666666667	12.19555	11.6705355968397	14.8481566153271	63.5351590752998	7841.53277401091	0	8	12	16	0	4	0	4	0	4	12	12	1087.51736526001
74	2010	9	49.5842892339	-109.9774710993	1340	8.72	357.1	0.998719357184186	-0.0505929400767131	29.6682	1.5194	-30.0774	1104.848971	0.44541	65.5996333333333	12.16135	9.37826116041924	14.5202423932868	57.876468906381	7021.15014841687	10	33	50	45	1	2	17	8	9	31	33	37	1087.51736526001
74	2011	8	49.5842892339	-109.9774710993	1340	8.72	357.1	0.998719357184186	-0.0505929400767131	30.7809	3.5581	-32.3623	1163.029174	0.40427	72.9009666666667	12.70505	7.08598672399876	14.1923281712467	52.2177787374621	6200.76752282307	9	37	76	73	5	25	42	40	4	12	34	33	1087.51736526001
74	2012	9	49.5842892339	-109.9774710993	1340	8.72	357.1	0.998719357184186	-0.0505929400767131	30.8089	2.9563	-33.4044	1449.366639	0.40751	63.4629666666667	12.2149	4.79371228757827	13.8644139492064	46.5590885685415	5380.38489722903	8	43	96	110	5	13	33	44	3	30	63	66	1087.51736526001
74	2013	7	49.5842892339	-109.9774710993	1340	8.72	357.1	0.998719357184186	-0.0505929400767131	29.2923	2.9838	-33.8026	1260.203688	0.73162	66.0105333333333	11.98245	2.50143785115688	13.5364997271663	40.9003983996226	4560.00227163523	9	50	106	189	2	25	36	37	7	25	70	152	1087.51736526001
74	2014	4	49.5842892339	-109.9774710993	1340	8.72	357.1	0.998719357184186	-0.0505929400767131	30.0276	1.1776	-31.9101	1209.796266	0.36972	65.0749666666667	12.5831	0.209163414736395	13.2085855051261	35.2417082307038	3739.61964604119	7	47	78	155	0	7	8	26	7	40	70	129	1087.51736526001
74	2015	1	49.5842892339	-109.9774710993	1340	8.72	357.1	0.998719357184186	-0.0505929400767131	32.78	0.2507	-27.5115	1368.364665	0.49563	58.8535	13.05955	0	12.8806712830859	29.5830180617832	2919.23702044715	4	13	34	82	1	5	9	13	3	8	25	69	1087.51736526001
74	2016	2	49.5842892339	-109.9774710993	1340	8.72	357.1	0.998719357184186	-0.0505929400767131	26.5038	5.1489	-28.6025	1215.093014	0.78676	64.4235	12.77545	0	12.5527570610457	23.9243278928643	2098.85439485335	1	13	25	72	1	5	4	11	0	8	21	61	1087.51736526001
74	2017	1	49.5842892339	-109.9774710993	1340	8.72	357.1	0.998719357184186	-0.0505929400767131	31.7564	4.4846	-30.4721	1477.305186	0.49437	66.7227666666667	14.97945	0	12.2248428390055	18.2656377239455	1278.47176925931	2	5	21	45	2	3	5	7	0	2	16	38	1087.51736526001
74	2018	0	49.5842892339	-109.9774710993	1340	8.72	357.1	0.998719357184186	-0.0505929400767131	35.6109	0.1852	-30.111	1509.646802	0.44873	67.0439	14.77385	0	11.8969286169653	12.6069475550266	458.089143665507	1	6	8	14	0	3	2	3	1	3	6	11	1087.51736526001
75	2006	0	49.5842892339	-109.9705610993	1269	11.39	67.4	0.384295322659804	0.923210217112981	33.0373	3.5217	-34.046	1516.166528	0.35855	67.9615333333333	13.0167	20.9322829982711	16.9817800183654	71.029927465338	14757.708010294	0	0	0	0	0	0	0	0	0	0	0	0	1085.67897893747
75	2007	0	49.5842892339	-109.9705610993	1269	11.39	67.4	0.384295322659804	0.923210217112981	34.4634	2.6071	-32.1859	1450.653047	0.42524	69.1938333333333	12.85635	18.940131443203	16.6471623317171	68.4677192177523	13667.8832626482	0	1	1	1	0	0	0	1	0	1	1	0	1085.67897893747
75	2008	1	49.5842892339	-109.9705610993	1269	11.39	67.4	0.384295322659804	0.923210217112981	31.764	2.8181	-36.9123	1182.265486	0.42184	64.8224	13.5591	16.9479798881343	16.3125446450689	65.9055109701667	12578.058515003	0	1	1	4	0	1	1	2	0	0	0	2	1085.67897893747
75	2009	10	49.5842892339	-109.9705610993	1269	11.39	67.4	0.384295322659804	0.923210217112981	28.2997	1.9868	-32.8593	1149.771462	0.32813	62.1749666666667	12.19825	14.9558283330662	15.9779269584207	63.3433027225801	11488.2337673577	1	8	17	15	1	0	6	4	0	8	11	11	1085.67897893747
75	2010	5	49.5842892339	-109.9705610993	1269	11.39	67.4	0.384295322659804	0.923210217112981	30.2263	1.8005	-30.4937	1168.108729	0.45134	65.5685	12.16515	12.9636767779975	15.6433092717724	60.7810944749945	10398.4090197124	10	28	48	76	0	4	3	16	10	24	45	60	1085.67897893747
75	2011	7	49.5842892339	-109.9705610993	1269	11.39	67.4	0.384295322659804	0.923210217112981	31.3816	3.8273	-32.7048	1231.539956	0.40669	72.8438666666667	12.70805	10.9715252229294	15.3086915851242	58.2188862274079	9308.58427206706	5	34	62	98	3	22	35	44	2	12	27	54	1085.67897893747
75	2012	6	49.5842892339	-109.9705610993	1269	11.39	67.4	0.384295322659804	0.923210217112981	31.3757	3.2256	-33.7662	1523.820106	0.4193	63.4432	12.21885	8.97937366786118	14.974073898476	55.6566779798222	8218.75952442177	7	44	74	119	3	18	31	45	4	26	43	74	1085.67897893747
75	2013	8	49.5842892339	-109.9705610993	1269	11.39	67.4	0.384295322659804	0.923210217112981	29.8701	3.3012	-34.0887	1328.833456	0.71499	65.9666	11.99155	6.98722211279255	14.6394562118278	53.0944697322366	7128.93477677647	6	49	88	242	4	12	36	51	2	37	52	191	1085.67897893747
75	2014	2	49.5842892339	-109.9705610993	1269	11.39	67.4	0.384295322659804	0.923210217112981	30.5762	1.452	-32.1965	1277.432673	0.36874	65.0778333333333	12.6138	4.99507055772438	14.3048385251795	50.53226148465	6039.11002913071	8	31	101	166	2	6	17	13	6	25	84	153	1085.67897893747
75	2015	5	49.5842892339	-109.9705610993	1269	11.39	67.4	0.384295322659804	0.923210217112981	33.3439	0.4523	-27.8042	1437.870281	0.48763	58.9265666666667	13.10875	3.00291900265574	13.9702208385313	47.9700532370643	4949.28528148541	2	17	46	86	2	4	6	11	0	13	40	75	1085.67897893747
75	2016	4	49.5842892339	-109.9705610993	1269	11.39	67.4	0.384295322659804	0.923210217112981	27.0599	5.3336	-28.4342	1266.150889	0.77324	64.1594	12.86615	1.01076744758757	13.6356031518831	45.4078449894787	3859.46053384012	5	10	22	64	4	3	4	6	1	7	18	58	1085.67897893747
75	2017	1	49.5842892339	-109.9705610993	1269	11.39	67.4	0.384295322659804	0.923210217112981	31.9842	4.7943	-30.2445	1522.407254	0.50692	66.3417666666667	14.25855	0	13.3009854652348	42.8456367418921	2769.63578619482	4	13	22	32	3	4	4	5	1	9	18	27	1085.67897893747
75	2018	1	49.5842892339	-109.9705610993	1269	11.39	67.4	0.384295322659804	0.923210217112981	36.1723	0.1735	-29.7698	1561.235807	0.48063	67.0573666666667	14.1924	0	12.9663677785866	40.2834284943065	1679.81103854952	1	8	14	15	1	2	3	3	0	6	11	12	1085.67897893747
76	2006	0	49.5842892339	-109.9636510993	1280	10.9	282.4	0.214735327167063	-0.976672278334168	33.3338	3.4869	-33.9792	1534.08699	0.35299	67.9721666666667	12.97905	22.3331328674938	17.3483430575367	78.7844174401807	14619.4522730485	0	0	0	0	0	0	0	0	0	0	0	0	1083.88646287916
76	2007	0	49.5842892339	-109.9636510993	1280	10.9	282.4	0.214735327167063	-0.976672278334168	34.7871	2.6155	-32.1644	1468.375896	0.43111	69.2236666666667	12.8179	23.0016761796408	17.0811907944976	75.8790851041304	15306.4680716884	0	0	1	2	0	0	0	1	0	0	1	1	1083.88646287916
76	2008	0	49.5842892339	-109.9636510993	1280	10.9	282.4	0.214735327167063	-0.976672278334168	32.0258	2.7841	-36.7591	1198.887255	0.42828	64.8432666666667	13.51555	23.6702194917877	16.8140385314586	72.9737527680809	15993.4838703282	0	0	2	5	0	0	2	3	0	0	0	2	1083.88646287916
76	2009	1	49.5842892339	-109.9636510993	1280	10.9	282.4	0.214735327167063	-0.976672278334168	28.5594	1.9455	-32.7662	1167.22724	0.3238	62.2206666666667	12.16045	24.3387628039347	16.5468862684195	70.0684204320314	16680.4996689681	0	5	15	20	0	3	1	7	0	2	14	13	1083.88646287916
76	2010	10	49.5842892339	-109.9636510993	1280	10.9	282.4	0.214735327167063	-0.976672278334168	30.5579	1.7217	-30.3243	1183.485078	0.44686	65.5710666666667	12.119	25.0073061160817	16.2797340053803	67.1630880959819	17367.5154676081	1	23	49	91	1	1	4	9	0	22	45	82	1083.88646287916
76	2011	18	49.5842892339	-109.9636510993	1280	10.9	282.4	0.214735327167063	-0.976672278334168	31.5684	3.7949	-32.5853	1244.041393	0.40234	72.8749666666667	12.6728	25.6758494282287	16.0125817423412	64.2577557599316	18054.5312662479	10	21	52	111	7	11	28	55	3	10	24	56	1083.88646287916
76	2012	18	49.5842892339	-109.9636510993	1280	10.9	282.4	0.214735327167063	-0.976672278334168	31.711	3.1674	-33.611	1540.477076	0.4135	63.4584666666667	12.18455	26.3443927403757	15.7454294793022	61.3524234238821	18741.5470648878	18	28	68	114	6	16	28	49	12	12	40	65	1083.88646287916
76	2013	10	49.5842892339	-109.9636510993	1280	10.9	282.4	0.214735327167063	-0.976672278334168	30.1413	3.2329	-33.9397	1342.440459	0.71567	65.9852333333333	11.95525	27.0129360525229	15.478277216263	58.4470910878326	19428.5628635276	18	29	169	184	4	13	24	63	14	16	145	121	1083.88646287916
76	2014	4	49.5842892339	-109.9636510993	1280	10.9	282.4	0.214735327167063	-0.976672278334168	30.8981	1.361	-32.0806	1290.233256	0.36685	65.0518666666667	12.56975	27.6814793646699	15.2111249532239	55.5417587517823	20115.5786621675	10	50	98	156	4	12	9	15	6	38	89	141	1083.88646287916
76	2015	5	49.5842892339	-109.9636510993	1280	10.9	282.4	0.214735327167063	-0.976672278334168	33.6794	0.416	-27.6887	1457.49543	0.48881	58.8756	13.05985	28.3500226768169	14.9439726901849	52.6364264157328	20802.5944608075	4	30	53	75	2	5	4	12	2	25	49	63	1083.88646287916
76	2016	5	49.5842892339	-109.9636510993	1280	10.9	282.4	0.214735327167063	-0.976672278334168	27.2529	5.3167	-28.523	1283.396343	0.78766	64.1380333333333	12.81395	29.0185659889639	14.6768204271457	49.7310940796833	21489.6102594472	5	13	41	40	2	6	4	7	3	7	37	33	1083.88646287916
76	2017	7	49.5842892339	-109.9636510993	1280	10.9	282.4	0.214735327167063	-0.976672278334168	32.3876	4.7454	-30.3427	1549.710068	0.5135	66.4504333333333	14.4814	29.6871093011109	14.4096681641066	46.8257617436338	22176.6260580872	5	21	24	31	0	6	6	7	5	15	18	24	1083.88646287916
76	2018	2	49.5842892339	-109.9636510993	1280	10.9	282.4	0.214735327167063	-0.976672278334168	36.5597	0.2399	-29.8254	1586.391215	0.46948	67.0438666666667	14.3578	30.3556526132579	14.1425159010676	43.9204294075835	22863.641856727	7	6	11	23	2	2	2	5	5	4	9	18	1083.88646287916
77	2006	0	49.5842892339	-109.9567410993	1302	9.24	78.7	0.195946144242518	0.980614658546613	32.8384	3.4139	-33.9278	1487.281251	0.35352	67.9788666666667	12.9362	5.36568431789988	11.2627318404689	51.0208803164023	2603.22557874676	0	0	0	0	0	0	0	0	0	0	0	0	1082.31451661639
77	2007	0	49.5842892339	-109.9567410993	1302	9.24	78.7	0.195946144242518	0.980614658546613	34.2526	2.6083	-32.158	1424.377885	0.42001	69.25	12.7751	6.32366834454933	12.4539657804144	55.3554482598611	3037.38507412723	0	0	0	1	0	0	0	0	0	0	0	1	1082.31451661639
77	2008	1	49.5842892339	-109.9567410993	1302	9.24	78.7	0.195946144242518	0.980614658546613	31.5782	2.7375	-36.6078	1155.826282	0.43831	64.8695333333333	13.46735	7.28165237119879	13.6451997203594	59.6900162033216	3471.54456950771	0	1	2	4	0	1	2	4	0	0	0	0	1082.31451661639
77	2009	4	49.5842892339	-109.9567410993	1302	9.24	78.7	0.195946144242518	0.980614658546613	28.0546	1.8735	-32.6841	1124.985349	0.32744	62.2779333333333	12.11865	8.23963639784824	14.8364336603045	64.0245841467822	3905.70406488818	1	1	8	24	1	0	5	3	0	1	3	21	1082.31451661639
77	2010	1	49.5842892339	-109.9567410993	1302	9.24	78.7	0.195946144242518	0.980614658546613	29.9933	1.6255	-30.1459	1143.499002	0.44538	65.5787666666667	12.06805	9.1976204244977	16.02766760025	68.3591520902428	4339.86356026866	4	9	42	68	0	1	3	5	4	8	39	63	1082.31451661639
77	2011	3	49.5842892339	-109.9567410993	1302	9.24	78.7	0.195946144242518	0.980614658546613	31.0911	3.7332	-32.469	1202.045238	0.40283	72.9171333333333	12.6338	10.1556044511474	17.218901540195	72.6937200337015	4774.02305564913	1	25	50	76	0	14	27	40	1	11	23	36	1082.31451661639
77	2012	6	49.5842892339	-109.9567410993	1302	9.24	78.7	0.195946144242518	0.980614658546613	31.177	3.097	-33.4884	1492.746004	0.40935	63.4783	12.14645	11.1135884777968	18.4101354801401	77.0282879771621	5208.1825510296	3	36	55	94	3	13	28	38	0	23	27	56	1082.31451661639
77	2013	9	49.5842892339	-109.9567410993	1302	9.24	78.7	0.195946144242518	0.980614658546613	29.6638	3.129	-33.8131	1300.690413	0.7177	66.0120666666667	11.91445	12.0715725044463	19.6013694200856	81.3628559206227	5642.34204640996	6	43	77	202	3	11	25	34	3	32	52	168	1082.31451661639
77	2014	6	49.5842892339	-109.9567410993	1302	9.24	78.7	0.195946144242518	0.980614658546613	30.3674	1.2708	-32.0451	1249.034189	0.36845	65.0238333333333	12.5161	13.0295565310957	20.7926033600306	85.6974238640814	6076.50154179044	9	28	85	125	3	6	12	14	6	22	73	111	1082.31451661639
77	2015	3	49.5842892339	-109.9567410993	1302	9.24	78.7	0.195946144242518	0.980614658546613	33.1415	0.4066	-27.6373	1413.174049	0.48667	58.8114666666667	12.9991	13.9875405577452	21.9838372999757	90.031991807542	6510.66103717091	6	15	54	73	1	3	9	7	5	12	45	66	1082.31451661639
77	2016	6	49.5842892339	-109.9567410993	1302	9.24	78.7	0.195946144242518	0.980614658546613	26.8722	5.2697	-28.639	1247.756785	0.79316	64.1455	12.74675	14.9455245843947	23.1750712399212	94.3665597510026	6944.82053255138	3	19	27	43	2	4	8	5	1	15	19	38	1082.31451661639
77	2017	2	49.5842892339	-109.9567410993	1302	9.24	78.7	0.195946144242518	0.980614658546613	32.068	4.6385	-30.4865	1518.596907	0.49693	66.6318	14.8528	15.9035086110441	24.3663051798662	98.7011276944631	7378.98002793186	6	9	26	40	2	1	9	8	4	8	17	32	1082.31451661639
77	2018	2	49.5842892339	-109.9567410993	1302	9.24	78.7	0.195946144242518	0.980614658546613	36.0238	0.2897	-30.1157	1551.248144	0.45616	67.0449	14.6467	16.8614926376936	25.5575391198113	103.035695637922	7813.13952331233	2	14	16	11	1	3	3	2	1	11	13	9	1082.31451661639
78	2006	0	49.5842892339	-109.9498310993	1220	8.37	99	-0.156434465040231	0.987688340595138	33.7044	3.7387	-34.0009	1584.421495	0.35493	67.9505333333333	13.00405	28.7643994271564	15.0481385031922	73.086171157765	15721.9675248768	0	0	0	0	0	0	0	0	0	0	0	0	1081.01733701622
78	2007	1	49.5842892339	-109.9498310993	1220	8.37	99	-0.156434465040231	0.987688340595138	35.1985	2.7954	-32.154	1515.97128	0.43972	69.2133666666667	12.8372	28.3197183421717	15.3001534023797	72.0242516992666	14911.7773834411	0	0	0	0	0	0	0	0	0	0	0	0	1081.01733701622
78	2008	1	49.5842892339	-109.9498310993	1220	8.37	99	-0.156434465040231	0.987688340595138	32.4026	3.0471	-36.9842	1248.580044	0.41609	64.7479666666667	13.5347	27.8750372571868	15.5521683015673	70.9623322407683	14101.5872420054	1	2	2	4	1	2	2	4	0	0	0	0	1081.01733701622
78	2009	0	49.5842892339	-109.9498310993	1220	8.37	99	-0.156434465040231	0.987688340595138	28.9305	2.2295	-33.0006	1214.984361	0.32604	62.0968666666667	12.1767	27.430356172202	15.8041832007549	69.9004127822705	13291.3971005697	1	2	2	21	0	2	0	7	1	0	2	14	1081.01733701622
78	2010	6	49.5842892339	-109.9498310993	1220	8.37	99	-0.156434465040231	0.987688340595138	30.8867	1.9274	-30.6249	1231.223339	0.45146	65.4596	12.1386	26.9856750872171	16.0561980999425	68.8384933237721	12481.206959134	0	6	20	61	0	1	2	5	0	5	18	56	1081.01733701622
78	2011	7	49.5842892339	-109.9498310993	1220	8.37	99	-0.156434465040231	0.987688340595138	31.9617	4.0349	-32.8937	1293.930346	0.40429	72.7498666666667	12.6883	26.5409940022323	16.3082129991301	67.7765738652743	11671.0168176983	6	15	41	59	5	13	20	26	1	2	21	33	1081.01733701622
78	2012	6	49.5842892339	-109.9498310993	1220	8.37	99	-0.156434465040231	0.987688340595138	32.0572	3.3664	-33.835	1593.380402	0.42023	63.3744333333333	12.19615	26.0963129172475	16.5602278983176	66.7146544067759	10860.8266762625	7	20	51	71	2	10	20	31	5	10	31	40	1081.01733701622
78	2013	6	49.5842892339	-109.9498310993	1220	8.37	99	-0.156434465040231	0.987688340595138	30.5131	3.4707	-34.221	1392.939471	0.70379	65.8711666666667	11.975	25.6516318322626	16.8122427975052	65.6527349482776	10050.6365348268	6	22	72	187	3	9	17	31	3	13	55	156	1081.01733701622
78	2014	2	49.5842892339	-109.9498310993	1220	8.37	99	-0.156434465040231	0.987688340595138	31.2354	1.5842	-32.2859	1340.586905	0.3664	64.9915	12.6044	25.2069507472779	17.0642576966928	64.5908154897797	9240.44639339112	6	21	40	143	0	5	9	19	6	16	31	124	1081.01733701622
78	2015	1	49.5842892339	-109.9498310993	1220	8.37	99	-0.156434465040231	0.987688340595138	34.0189	0.5826	-27.9316	1508.554345	0.4871	58.8622	13.09945	24.7622696622931	17.3162725958804	63.5288960312814	8430.2562519554	2	12	32	83	0	4	6	8	2	8	26	75	1081.01733701622
78	2016	1	49.5842892339	-109.9498310993	1220	8.37	99	-0.156434465040231	0.987688340595138	27.6392	5.4777	-28.0071	1317.140219	0.77863	63.94	12.8694	24.3175885773082	17.568287495068	62.4669765727836	7620.06611051969	1	8	27	47	1	5	5	8	0	3	22	39	1081.01733701622
78	2017	0	49.5842892339	-109.9498310993	1220	8.37	99	-0.156434465040231	0.987688340595138	32.2752	4.9859	-29.7406	1568.149733	0.52809	65.9062	13.5133	23.8729074923234	17.8203023942556	61.4050571142852	6809.87596908398	1	11	24	33	1	7	2	5	0	4	22	28	1081.01733701622
78	2018	0	49.5842892339	-109.9498310993	1220	8.37	99	-0.156434465040231	0.987688340595138	36.8904	0.085	-30.4929	1612.216261	0.49768	67.1015666666667	13.63475	23.4282264073386	18.0723172934431	60.3431376557869	5999.68582764827	0	10	17	12	0	2	4	4	0	8	13	8	1081.01733701622
79	2006	0	49.5842892339	-109.9429210993	1230	5.88	321.9	0.786935021961337	-0.617035875140749	33.6407	3.7112	-33.9683	1575.379037	0.35447	67.9609	12.95895	22.8409027301668	16.3060193187732	85.5318639891011	16163.986106467	0	0	0	0	0	0	0	0	0	0	0	0	1079.90651844143
79	2007	1	49.5842892339	-109.9429210993	1230	5.88	321.9	0.786935021961337	-0.617035875140749	35.1711	2.813	-32.1399	1508.03865	0.4383	69.2457	12.7911	20.0369184741839	15.4317017106091	79.7366547946494	14844.2502234853	0	0	0	0	0	0	0	0	0	0	0	0	1079.90651844143
79	2008	1	49.5842892339	-109.9429210993	1230	5.88	321.9	0.786935021961337	-0.617035875140749	32.3588	3.0365	-36.9035	1240.944232	0.42179	64.7726	13.48285	17.2329342182002	14.557384102445	73.9414456001978	13524.5143405041	1	3	3	2	1	3	3	2	0	0	0	0	1079.90651844143
79	2009	1	49.5842892339	-109.9429210993	1230	5.88	321.9	0.786935021961337	-0.617035875140749	28.8732	2.2035	-32.965	1207.80926	0.32603	62.1499666666667	12.13155	14.4289499622164	13.6830664942809	68.1462364057443	12204.7784575229	1	3	6	6	1	0	3	2	0	3	3	4	1079.90651844143
79	2010	5	49.5842892339	-109.9429210993	1230	5.88	321.9	0.786935021961337	-0.617035875140749	30.8071	1.8796	-30.5233	1224.049996	0.45008	65.4642	12.0836	11.6249657062335	12.8087488861167	62.3510272112926	10885.0425745416	1	1	12	41	0	1	3	3	1	0	9	38	1079.90651844143
79	2011	8	49.5842892339	-109.9429210993	1230	5.88	321.9	0.786935021961337	-0.617035875140749	31.8858	4.0335	-32.8351	1285.20927	0.40461	72.7851666666667	12.6462	8.82098145024975	11.9344312779526	56.5558180168409	9565.30669155996	5	15	18	51	5	11	14	18	0	4	4	33	1079.90651844143
79	2012	8	49.5842892339	-109.9429210993	1230	5.88	321.9	0.786935021961337	-0.617035875140749	31.9991	3.3546	-33.7822	1583.448221	0.41835	63.3910333333333	12.15575	6.01699719426688	11.0601136697885	50.7606088223893	8245.57080857875	8	16	20	62	4	6	6	27	4	10	14	35	1079.90651844143
79	2013	1	49.5842892339	-109.9429210993	1230	5.88	321.9	0.786935021961337	-0.617035875140749	30.4614	3.4203	-34.1422	1385.196475	0.70227	65.8924666666667	11.93205	3.2130129382831	10.1857960616244	44.9653996279358	6925.83492559753	8	15	16	112	1	5	10	25	7	10	6	87	1079.90651844143
79	2014	2	49.5842892339	-109.9429210993	1230	5.88	321.9	0.786935021961337	-0.617035875140749	31.2014	1.5398	-32.3034	1332.891394	0.36756	64.9618333333333	12.5534	0.409028682299322	9.31147845346027	39.1701904334841	5606.09904261585	1	11	28	70	0	2	8	9	1	9	20	61	1079.90651844143
79	2015	2	49.5842892339	-109.9429210993	1230	5.88	321.9	0.786935021961337	-0.617035875140749	33.9646	0.6092	-27.9301	1502.639195	0.48824	58.8071	13.04475	0	8.43716084529615	33.3749812390324	4286.36315963464	2	5	15	53	0	1	5	7	2	4	10	46	1079.90651844143
79	2016	3	49.5842892339	-109.9429210993	1230	5.88	321.9	0.786935021961337	-0.617035875140749	27.5925	5.4688	-28.0983	1312.738017	0.7816	63.9023	12.8101	0	7.56284323713203	27.5797720445807	2966.62727665342	2	3	9	38	1	3	6	5	1	0	3	33	1079.90651844143
79	2017	1	49.5842892339	-109.9429210993	1230	5.88	321.9	0.786935021961337	-0.617035875140749	32.3405	4.9355	-29.8423	1566.559795	0.52253	66.0086	13.70145	0	6.68852562896791	21.7845628501291	1646.89139367221	3	3	8	29	3	3	4	0	0	0	4	29	1079.90651844143
79	2018	0	49.5842892339	-109.9429210993	1230	5.88	321.9	0.786935021961337	-0.617035875140749	36.837	0.1358	-30.2923	1609.672271	0.49055	67.0606666666667	13.7574	0	5.81420802080379	15.9893536556756	327.155510690529	1	1	9	21	0	0	2	6	1	1	7	15	1079.90651844143
80	2006	0	49.5842892339	-109.9360110993	1249	4.72	334.5	0.902585284349861	-0.430511096808295	33.4503	3.6478	-33.926	1553.081616	0.35286	67.9665	12.9013	11.4322064891353	7.50993423203681	38.5303096655698	7682.33190240804	0	0	0	0	0	0	0	0	0	0	0	0	1078.84157147348
80	2007	0	49.5842892339	-109.9360110993	1249	4.72	334.5	0.902585284349861	-0.430511096808295	34.9697	2.8093	-32.1173	1487.316099	0.43324	69.2763666666667	12.73295	9.75086395690596	6.00794738562945	30.8242477324566	6710.31375294318	0	0	0	0	0	0	0	0	0	0	0	0	1078.84157147348
80	2008	0	49.5842892339	-109.9360110993	1249	4.72	334.5	0.902585284349861	-0.430511096808295	32.1983	2.9924	-36.7813	1220.6649	0.42924	64.8045333333333	13.4177	8.06952142467662	4.50596053922209	23.1181857993415	5738.29560347833	0	2	5	2	0	2	5	2	0	0	0	0	1078.84157147348
80	2009	0	49.5842892339	-109.9360110993	1249	4.72	334.5	0.902585284349861	-0.430511096808295	28.6551	2.1386	-32.8951	1188.434473	0.32456	62.2191333333333	12.0748	6.38817889244729	3.00397369281472	15.4121238662283	4766.27745401347	0	4	6	3	0	2	0	2	0	2	6	1	1078.84157147348
80	2010	1	49.5842892339	-109.9360110993	1249	4.72	334.5	0.902585284349861	-0.430511096808295	30.593	1.7993	-30.3639	1205.118989	0.44801	65.4737666666667	12.01475	4.70683636021795	1.50198684640736	7.70606193311505	3794.25930454861	0	4	1	23	0	2	1	5	0	2	0	18	1078.84157147348
80	2011	2	49.5842892339	-109.9360110993	1249	4.72	334.5	0.902585284349861	-0.430511096808295	31.6595	3.979	-32.7263	1264.203479	0.40413	72.8328666666667	12.59325	3.02549382798861	0	1.81898940354586e-12	2822.24115508352	1	10	16	33	1	8	10	19	0	2	6	14	1078.84157147348
80	2012	3	49.5842892339	-109.9360110993	1249	4.72	334.5	0.902585284349861	-0.430511096808295	31.8098	3.3033	-33.6937	1560.414228	0.41518	63.4114666666667	12.1056	1.34415129575927	0	0	1850.22300561867	2	11	16	37	1	4	7	12	1	7	9	25	1078.84157147348
80	2013	1	49.5842892339	-109.9360110993	1249	4.72	334.5	0.902585284349861	-0.430511096808295	30.2877	3.3337	-34.0142	1364.979446	0.70113	65.9221333333333	11.8777	0	0	0	878.20485615381	3	8	23	42	0	1	6	17	3	7	17	25	1078.84157147348
80	2014	0	49.5842892339	-109.9360110993	1249	4.72	334.5	0.902585284349861	-0.430511096808295	31.0004	1.4597	-32.3015	1312.819012	0.36865	64.9251	12.4859	0	0	0	0	1	2	12	42	1	1	1	10	0	1	11	32	1078.84157147348
80	2015	0	49.5842892339	-109.9360110993	1249	4.72	334.5	0.902585284349861	-0.430511096808295	33.7788	0.6223	-27.8998	1484.014133	0.48853	58.7351666666667	12.9615	0	0	0	0	0	2	5	32	0	0	1	7	0	2	4	25	1078.84157147348
80	2016	0	49.5842892339	-109.9360110993	1249	4.72	334.5	0.902585284349861	-0.430511096808295	27.4397	5.4371	-28.2882	1299.242577	0.78619	63.873	12.73345	0	0	0	0	0	4	3	16	0	3	3	6	0	1	0	10	1078.84157147348
80	2017	0	49.5842892339	-109.9360110993	1249	4.72	334.5	0.902585284349861	-0.430511096808295	32.3314	4.8472	-30.0578	1557.957163	0.48131	66.2066333333333	14.0616	0	0	0	0	0	3	3	24	0	3	3	4	0	0	0	20	1078.84157147348
80	2018	0	49.5842892339	-109.9360110993	1249	4.72	334.5	0.902585284349861	-0.430511096808295	36.6527	0.213	-29.9536	1598.091411	0.48797	67.024	14.01595	0	0	0	0	0	1	2	11	0	0	1	3	0	1	1	8	1078.84157147348
81	2006	0	49.5842892339	-109.9291010993	1264	4.84	60.3	0.495458668432408	0.868631514438191	33.2623	3.599	-33.8875	1532.545522	0.3515	67.9738666666667	12.8532	8.25210632522294	5.74551520087653	29.4531309354497	1501.20613916568	0	0	0	0	0	0	0	0	0	0	0	0	1077.82249628846
81	2007	0	49.5842892339	-109.9291010993	1264	4.84	60.3	0.495458668432408	0.868631514438191	34.7635	2.8106	-32.0957	1468.185025	0.43118	69.3053	12.68425	6.7316456444305	4.59641216070122	23.5625047483609	1254.72506960639	0	0	0	0	0	0	0	0	0	0	0	0	1077.82249628846
81	2008	0	49.5842892339	-109.9291010993	1264	4.84	60.3	0.495458668432408	0.868631514438191	32.039	2.9619	-36.6781	1202.170062	0.43541	64.8320333333333	13.36315	5.21118496363852	3.44730912052592	17.6718785612702	1008.24400004715	0	0	2	6	0	0	2	6	0	0	0	0	1077.82249628846
81	2009	0	49.5842892339	-109.9291010993	1264	4.84	60.3	0.495458668432408	0.868631514438191	28.4391	2.0898	-32.8403	1170.663341	0.32381	62.2774666666667	12.02715	3.69072428284608	2.29820608035061	11.7812523741795	761.762930487865	0	0	4	8	0	0	2	1	0	0	2	7	1077.82249628846
81	2010	1	49.5842892339	-109.9291010993	1264	4.84	60.3	0.495458668432408	0.868631514438191	30.3801	1.7341	-30.2298	1187.918728	0.44591	65.4813666666667	11.95705	2.17026360205409	1.14910304017531	5.89062618709067	515.281860928633	0	0	5	13	0	0	3	9	0	0	2	4	1077.82249628846
81	2011	0	49.5842892339	-109.9291010993	1264	4.84	60.3	0.495458668432408	0.868631514438191	31.4418	3.9206	-32.6385	1245.228712	0.40369	72.8725333333333	12.54895	0.649802921261653	0	0	268.800791369344	1	1	10	30	1	1	8	17	0	0	2	13	1077.82249628846
81	2012	0	49.5842892339	-109.9291010993	1264	4.84	60.3	0.495458668432408	0.868631514438191	31.6188	3.2629	-33.6193	1539.498285	0.41242	63.4296	12.06345	0	0	0	22.319721810054	0	3	16	26	0	2	5	9	0	1	11	17	1077.82249628846
81	2013	0	49.5842892339	-109.9291010993	1264	4.84	60.3	0.495458668432408	0.868631514438191	30.1156	3.2643	-33.9116	1346.616539	0.69994	65.9469	11.8323	0	0	0	0	0	3	8	31	0	0	1	9	0	3	7	22	1077.82249628846
81	2014	0	49.5842892339	-109.9291010993	1264	4.84	60.3	0.495458668432408	0.868631514438191	30.8452	1.2314	-32.4489	1296.358518	0.36957	64.8946	12.4279	0	0	0	0	0	1	3	23	0	1	2	4	0	0	1	19	1077.82249628846
81	2015	0	49.5842892339	-109.9291010993	1264	4.84	60.3	0.495458668432408	0.868631514438191	33.5903	0.6376	-27.879	1467.693369	0.49849	58.6748666666667	12.9009	0	0	0	0	0	0	2	14	0	0	0	5	0	0	2	9	1077.82249628846
81	2016	0	49.5842892339	-109.9291010993	1264	4.84	60.3	0.495458668432408	0.868631514438191	27.2927	5.4118	-28.4315	1286.153397	0.79008	63.8418333333333	12.54785	0	0	0	0	0	0	5	10	0	0	4	9	0	0	1	1	1077.82249628846
81	2017	0	49.5842892339	-109.9291010993	1264	4.84	60.3	0.495458668432408	0.868631514438191	32.2821	4.7768	-30.2237	1549.114038	0.50593	66.3638	14.35885	0	0	0	0	0	0	4	26	0	0	3	7	0	0	1	19	1077.82249628846
81	2018	0	49.5842892339	-109.9291010993	1264	4.84	60.3	0.495458668432408	0.868631514438191	36.4641	0.269	-29.7032	1586.167973	0.4765	67.0120333333333	14.23975	0	0	0	0	0	0	1	11	0	0	0	4	0	0	1	7	1077.82249628846
82	2006	0	49.5842892339	-109.9221910993	1229	6.85	102.1	-0.209618562903822	0.977783236758606	33.6564	3.7477	-33.9042	1575.788138	0.35114	68.0065	12.875	0.448936578513695	3.19635249491762	22.0461605325527	68.8100459145571	0	0	0	0	0	0	0	0	0	0	0	0	1081.76911457966
82	2007	0	49.5842892339	-109.9221910993	1229	6.85	102.1	-0.209618562903822	0.977783236758606	35.1738	2.9265	-32.1141	1509.090895	0.43671	69.341	12.70315	0.370731390041328	2.55708199593414	17.7463976610234	55.0610424306979	0	0	0	0	0	0	0	0	0	0	0	0	1081.76911457966
82	2008	0	49.5842892339	-109.9221910993	1229	6.85	102.1	-0.209618562903822	0.977783236758606	32.4174	3.1137	-36.8082	1243.783557	0.42741	64.8211666666667	13.3827	0.29252620156899	1.91781149695066	13.4466347894922	41.3120389468349	0	0	0	4	0	0	0	4	0	0	0	0	1081.76911457966
82	2009	0	49.5842892339	-109.9221910993	1229	6.85	102.1	-0.209618562903822	0.977783236758606	28.8154	2.2534	-32.9763	1211.137928	0.32268	62.2474	12.04425	0.214321013096622	1.27854099796696	9.14687191796111	27.5630354629757	0	0	0	7	0	0	0	2	0	0	0	5	1081.76911457966
82	2010	0	49.5842892339	-109.9221910993	1229	6.85	102.1	-0.209618562903822	0.977783236758606	30.7779	1.8514	-30.4136	1227.439384	0.44852	65.4636	11.9773	0.136115824624255	0.639270498983478	4.84710904642998	13.8140319791128	0	0	3	10	0	0	3	8	0	0	0	2	1081.76911457966
82	2011	0	49.5842892339	-109.9221910993	1229	6.85	102.1	-0.209618562903822	0.977783236758606	31.8054	4.0734	-32.8239	1285.511581	0.40361	72.8436	12.5648	0.0579106361518882	0	0.547346174898848	0.0650284952535003	0	1	7	17	0	1	3	10	0	0	4	7	1081.76911457966
82	2012	0	49.5842892339	-109.9221910993	1229	6.85	102.1	-0.209618562903822	0.977783236758606	32.0198	3.3818	-33.7459	1583.644485	0.41609	63.4266333333333	12.07625	0	0	0	0	0	0	7	18	0	0	4	6	0	0	3	12	1081.76911457966
82	2013	0	49.5842892339	-109.9221910993	1229	6.85	102.1	-0.209618562903822	0.977783236758606	30.5034	3.3988	-34.0809	1387.509922	0.69322	65.9261333333333	11.8503	0	0	0	0	0	0	7	19	0	0	1	2	0	0	6	17	1081.76911457966
82	2014	0	49.5842892339	-109.9221910993	1229	6.85	102.1	-0.209618562903822	0.977783236758606	31.2212	1.364	-32.5572	1337.240278	0.36896	64.9056	12.45615	0	0	0	0	0	0	5	5	0	0	2	2	0	0	3	3	1081.76911457966
82	2015	0	49.5842892339	-109.9221910993	1229	6.85	102.1	-0.209618562903822	0.977783236758606	33.9918	0.7298	-28.0167	1511.649993	0.49512	58.7088666666667	12.93025	0	0	0	0	0	0	4	2	0	0	3	0	0	0	1	2	1081.76911457966
82	2016	0	49.5842892339	-109.9221910993	1229	6.85	102.1	-0.209618562903822	0.977783236758606	27.6473	5.5111	-28.0353	1318.445608	0.78469	63.2896333333333	12.57165	0	0	0	0	0	0	5	5	0	0	5	4	0	0	0	1	1081.76911457966
82	2017	0	49.5842892339	-109.9221910993	1229	6.85	102.1	-0.209618562903822	0.977783236758606	32.3373	4.9155	-29.7705	1569.960886	0.52277	65.9943	13.67505	0	0	0	0	0	0	11	4	0	0	3	3	0	0	8	1	1081.76911457966
82	2018	0	49.5842892339	-109.9221910993	1229	6.85	102.1	-0.209618562903822	0.977783236758606	36.8589	0.1668	-30.2344	1612.489612	0.49993	66.7539666666667	13.73455	0	0	0	0	0	0	6	2	0	0	2	1	0	0	4	1	1081.76911457966
83	2006	0	49.5842892339	-109.9152810993	1170	3.63	141.4	-0.781520472418819	0.623879596709386	34.2806	4.1301	-33.9703	1653.517533	0.35046	68.0557	12.9802	9.39749154910123	2.05159126155593	10.0275254932048	721.262226389372	0	0	0	0	0	0	0	0	0	0	0	0	1233.16444105398
83	2007	0	49.5842892339	-109.9152810993	1170	3.63	141.4	-0.781520472418819	0.623879596709386	35.9094	3.1109	-32.2102	1581.661885	0.43826	69.3673	12.8051	7.81424070489811	1.66444587562819	8.03064692866019	687.323116642641	0	0	0	0	0	0	0	0	0	0	0	0	1233.16444105398
83	2008	0	49.5842892339	-109.9152810993	1170	3.63	141.4	-0.781520472418819	0.623879596709386	33.0502	3.3719	-37.0177	1316.8808	0.41423	64.7682333333333	13.49365	6.23098986069454	1.27730048970045	6.03376836411599	653.384006895911	0	0	0	0	0	0	0	0	0	0	0	0	1233.16444105398
83	2009	0	49.5842892339	-109.9152810993	1170	3.63	141.4	-0.781520472418819	0.623879596709386	29.5343	2.531	-33.2032	1281.989787	0.32797	62.1264	12.14115	4.64773901649141	0.890155103772599	4.03688979957178	619.44489714918	0	0	0	0	0	0	0	0	0	0	0	0	1233.16444105398
83	2010	0	49.5842892339	-109.9152810993	1170	3.63	141.4	-0.781520472418819	0.623879596709386	31.5057	2.0477	-30.7544	1296.865336	0.45379	65.4195333333333	12.09395	3.06448817228829	0.503009717844861	2.04001123502712	585.50578740245	0	0	5	4	0	0	5	4	0	0	0	0	1233.16444105398
83	2011	0	49.5842892339	-109.9152810993	1170	3.63	141.4	-0.781520472418819	0.623879596709386	32.4883	4.3192	-33.1622	1355.708795	0.40335	72.7498666666667	12.65505	1.48123732808517	0.11586433191701	0.0431326704829189	551.566677655705	0	0	6	9	0	0	3	5	0	0	3	4	1233.16444105398
83	2012	0	49.5842892339	-109.9152810993	1170	3.63	141.4	-0.781520472418819	0.623879596709386	32.7244	3.5204	-33.9152	1660.494138	0.42089	63.4036666666667	12.15545	0	0	0	517.627567908974	0	2	1	14	0	2	0	4	0	0	1	10	1233.16444105398
83	2013	0	49.5842892339	-109.9152810993	1170	3.63	141.4	-0.781520472418819	0.623879596709386	31.1957	3.632	-34.1216	1462.353738	0.68709	65.8629	11.9438	0	0	0	483.688458162243	0	4	0	4	0	1	0	0	0	3	0	4	1233.16444105398
83	2014	0	49.5842892339	-109.9152810993	1170	3.63	141.4	-0.781520472418819	0.623879596709386	31.9253	1.5904	-32.6529	1409.629441	0.37569	64.9586333333333	12.5711	0	0	0	449.749348415513	0	3	0	3	0	0	0	3	0	3	0	0	1233.16444105398
83	2015	0	49.5842892339	-109.9152810993	1170	3.63	141.4	-0.781520472418819	0.623879596709386	34.6908	0.9111	-28.3139	1591.093099	0.49006	58.7384666666667	13.0389	0	0	0	415.810238668782	0	3	0	1	0	3	0	0	0	0	0	1	1233.16444105398
83	2016	0	49.5842892339	-109.9152810993	1170	3.63	141.4	-0.781520472418819	0.623879596709386	28.2407	5.6552	-27.1383	1373.600022	0.81439	63.202	12.6628	0	0	0	381.871128922052	0	4	0	2	0	4	0	2	0	0	0	0	1233.16444105398
83	2017	0	49.5842892339	-109.9152810993	1170	3.63	141.4	-0.781520472418819	0.623879596709386	32.4691	5.1715	-28.8207	1614.012843	0.57572	65.4246666666667	12.7353	0	0	0	347.932019175321	0	10	0	2	0	3	0	0	0	7	0	2	1233.16444105398
83	2018	0	49.5842892339	-109.9152810993	1170	3.63	141.4	-0.781520472418819	0.623879596709386	37.5592	-0.0056	-31.1328	1662.327298	0.52201	66.7052	13.08145	0	0	0	313.992909428591	0	6	0	0	0	2	0	0	0	4	0	0	1233.16444105398
84	2006	0	49.5842892339	-109.9083710993	1152	6.95	2.8	0.998806137341434	0.0488497697956133	34.1557	4.2243	-33.9608	1651.275888	0.35492	68.0827333333333	13.0047	12.8814819088884	10.5175037964573	49.7505563258046	4470.81271646521	0	0	0	0	0	0	0	0	0	0	0	0	1539.57556690272
84	2007	0	49.5842892339	-109.9083710993	1152	6.95	2.8	0.998806137341434	0.0488497697956133	35.8344	3.1969	-32.2513	1580.119722	0.44023	69.3951	12.8278	10.8203256070456	9.82592322349592	47.4385231172882	3750.05527074705	0	0	0	0	0	0	0	0	0	0	0	0	1539.57556690272
84	2008	0	49.5842892339	-109.9083710993	1152	6.95	2.8	0.998806137341434	0.0488497697956133	32.959	3.471	-37.052	1316.222619	0.41473	64.7575666666667	13.51735	8.7591693052027	9.13434265053456	45.126489908771	3029.29782502889	0	0	0	0	0	0	0	0	0	0	0	0	1539.57556690272
84	2009	0	49.5842892339	-109.9083710993	1152	6.95	2.8	0.998806137341434	0.0488497697956133	29.4956	2.6277	-33.2742	1280.862573	0.33613	62.1008	12.16205	6.69801300336076	8.44276207757321	42.8144567002546	2308.54037931073	0	0	0	0	0	0	0	0	0	0	0	0	1539.57556690272
84	2010	0	49.5842892339	-109.9083710993	1152	6.95	2.8	0.998806137341434	0.0488497697956133	31.3487	2.0985	-30.8356	1297.097334	0.45355	65.4016	12.11875	4.6368567015179	7.75118150461185	40.5024234917373	1587.78293359256	0	0	0	8	0	0	0	8	0	0	0	0	1539.57556690272
84	2011	0	49.5842892339	-109.9083710993	1152	6.95	2.8	0.998806137341434	0.0488497697956133	32.4707	4.3952	-33.2674	1356.130021	0.40563	72.7265666666667	12.6744	2.57570039967504	7.05960093165049	38.19039028322	867.025487874402	0	0	0	16	0	0	0	9	0	0	0	7	1539.57556690272
84	2012	0	49.5842892339	-109.9083710993	1152	6.95	2.8	0.998806137341434	0.0488497697956133	32.5766	3.5579	-33.945	1657.901401	0.42189	63.402	12.17035	0.514544097832186	6.36802035868914	35.8783570747037	146.26804215624	0	0	2	40	0	0	2	3	0	0	0	37	1539.57556690272
84	2013	0	49.5842892339	-109.9083710993	1152	6.95	2.8	0.998806137341434	0.0488497697956133	31.0908	3.6921	-34.2261	1462.97122	0.6877	65.8456666666667	11.9639	0	5.67643978572778	33.5663238661864	0	0	0	4	4	0	0	1	0	0	0	3	4	1539.57556690272
84	2014	0	49.5842892339	-109.9083710993	1152	6.95	2.8	0.998806137341434	0.0488497697956133	31.8534	1.6583	-32.6874	1410.574403	0.37677	64.9655333333333	12.59395	0	4.98485921276642	31.25429065767	0	0	0	3	1	0	0	0	1	0	0	3	0	1539.57556690272
84	2015	0	49.5842892339	-109.9083710993	1152	6.95	2.8	0.998806137341434	0.0488497697956133	34.5383	0.9594	-28.3871	1589.147972	0.49141	58.7454333333333	13.0557	0	4.29327863980507	28.9422574491527	0	0	0	3	1	0	0	3	0	0	0	0	1	1539.57556690272
84	2016	0	49.5842892339	-109.9083710993	1152	6.95	2.8	0.998806137341434	0.0488497697956133	28.2021	5.7072	-26.7644	1369.458983	0.81204	63.1581666666667	12.67155	0	3.60169806684348	26.6302242406364	0	0	0	4	1	0	0	4	1	0	0	0	0	1539.57556690272
84	2017	0	49.5842892339	-109.9083710993	1152	6.95	2.8	0.998806137341434	0.0488497697956133	32.2379	5.2549	-28.4475	1606.911978	0.58092	65.2765333333333	12.51075	0	2.91011749388213	24.3181910321191	0	0	0	10	2	0	0	3	1	0	0	7	1	1539.57556690272
84	2018	0	49.5842892339	-109.9083710993	1152	6.95	2.8	0.998806137341434	0.0488497697956133	37.3963	-0.0369	-31.358	1656.440738	0.52305	66.6950333333333	12.92705	0	2.21853692092077	22.0061578236027	0	0	0	6	0	0	0	2	0	0	0	4	0	1539.57556690272
85	2006	0	49.5842892339	-109.9014610993	1118	2.81	62.8	0.457097927058694	0.889416373291297	34.6256	4.3967	-33.9569	1702.303034	0.35452	68.1396333333333	13.0858	5.07385284879331	10.9285886254902	42.8981271210919	1721.24487371396	0	0	0	0	0	0	0	0	0	0	0	0	1928.47634768003
85	2007	0	49.5842892339	-109.9014610993	1118	2.81	62.8	0.457097927058694	0.889416373291297	36.3172	3.329	-32.3484	1628.420033	0.44347	69.4431333333333	12.90655	5.49971888690391	11.0166428849318	40.8809142574528	1798.49493693569	0	0	0	0	0	0	0	0	0	0	0	0	1928.47634768003
85	2008	0	49.5842892339	-109.9014610993	1118	2.81	62.8	0.457097927058694	0.889416373291297	33.393	3.645	-37.1365	1365.356704	0.40819	64.502	13.60255	5.92558492501439	11.1046971443734	38.8637013938142	1875.74500015742	0	0	0	0	0	0	0	0	0	0	0	0	1928.47634768003
85	2009	0	49.5842892339	-109.9014610993	1118	2.81	62.8	0.457097927058694	0.889416373291297	29.9767	2.8034	-33.406	1328.913426	0.3408	61.8036666666667	12.23635	6.35145096312499	11.192751403815	36.8464885301755	1952.99506337914	0	0	0	0	0	0	0	0	0	0	0	0	1928.47634768003
85	2010	0	49.5842892339	-109.9014610993	1118	2.81	62.8	0.457097927058694	0.889416373291297	31.8734	2.2043	-31.0184	1344.385234	0.45683	65.042	12.2083	6.77731700123547	11.2808056632566	34.8292756665364	2030.2451266009	0	0	0	5	0	0	0	5	0	0	0	0	1928.47634768003
85	2011	0	49.5842892339	-109.9014610993	1118	2.81	62.8	0.457097927058694	0.889416373291297	32.9097	4.51	-33.4741	1402.047974	0.4039	72.4861333333333	12.7436	7.20318303934607	11.3688599226982	32.8120628028978	2107.49518982263	0	0	1	8	0	0	1	5	0	0	0	3	1928.47634768003
85	2012	0	49.5842892339	-109.9014610993	1118	2.81	62.8	0.457097927058694	0.889416373291297	33.0793	3.6135	-33.997	1708.839253	0.42267	63.5067333333333	12.22965	7.62904907745656	11.4569141821398	30.7948499392592	2184.74525304436	0	0	4	36	0	0	1	4	0	0	3	32	1928.47634768003
85	2013	0	49.5842892339	-109.9014610993	1118	2.81	62.8	0.457097927058694	0.889416373291297	31.5489	3.815	-34.4471	1509.73397	0.68576	65.7254333333333	12.0348	8.05491511556716	11.5449684415814	28.7776370756201	2261.99531626611	0	0	1	8	0	0	0	2	0	0	1	6	1928.47634768003
85	2014	0	49.5842892339	-109.9014610993	1118	2.81	62.8	0.457097927058694	0.889416373291297	32.3272	1.7899	-32.7095	1457.873181	0.37488	65.0270666666667	12.67325	8.48078115367764	11.633022701023	26.7604242119814	2339.24537948784	0	0	0	4	0	0	0	0	0	0	0	4	1928.47634768003
85	2015	0	49.5842892339	-109.9014610993	1118	2.81	62.8	0.457097927058694	0.889416373291297	35.0368	1.0134	-28.5	1640.178376	0.48747	58.8179	13.12265	8.90664719178824	11.7210769604646	24.7432113483428	2416.49544270957	0	0	0	3	0	0	0	3	0	0	0	0	1928.47634768003
85	2016	0	49.5842892339	-109.9014610993	1118	2.81	62.8	0.457097927058694	0.889416373291297	28.9123	6.0888	-26.3281	1402.826618	0.80649	63.1241333333333	12.7225	9.33251322989872	11.8091312199062	22.7259984847042	2493.74550593129	0	0	0	4	0	0	0	4	0	0	0	0	1928.47634768003
85	2017	0	49.5842892339	-109.9014610993	1118	2.81	62.8	0.457097927058694	0.889416373291297	32.2823	5.273	-27.9188	1639.123174	0.6896	64.9981	12.1593	9.75837926800932	11.8971854793478	20.7087856210651	2570.99556915305	0	0	0	10	0	0	0	3	0	0	0	7	1928.47634768003
85	2018	0	49.5842892339	-109.9014610993	1118	2.81	62.8	0.457097927058694	0.889416373291297	37.8343	-0.0107	-32.5335	1692.735094	0.5184	66.6824333333333	12.71665	10.1842453061198	11.9852397387894	18.6915727574265	2648.24563237478	0	0	0	6	0	0	0	2	0	0	0	4	1928.47634768003
86	2006	0	49.5842892339	-109.8945510993	1117	4.3	238.6	-0.521009631840576	-0.853550797275327	34.8632	4.4134	-33.9394	1720.879896	0.35134	68.1519333333333	13.0658	14.8660014140278	8.75827148494776	49.7226311110089	2573.92553050152	0	0	0	0	0	0	0	0	0	0	0	0	2359.42371830711
86	2007	0	49.5842892339	-109.8945510993	1117	4.3	238.6	-0.521009631840576	-0.853550797275327	36.5541	3.3661	-32.3515	1646.177708	0.44969	69.4692666666667	12.8854	12.6872508265114	8.84144625188256	48.5031463670557	2203.48069396499	0	0	0	0	0	0	0	0	0	0	0	0	2359.42371830711
86	2008	0	49.5842892339	-109.8945510993	1117	4.3	238.6	-0.521009631840576	-0.853550797275327	33.612	3.6677	-37.1113	1383.096858	0.40846	64.5137666666667	13.57795	10.5085002389951	8.92462101881736	47.2836616231029	1833.03585742845	0	0	0	0	0	0	0	0	0	0	0	0	2359.42371830711
86	2009	0	49.5842892339	-109.8945510993	1117	4.3	238.6	-0.521009631840576	-0.853550797275327	30.1632	2.8177	-33.4127	1346.626474	0.33707	61.8279666666667	12.21525	8.32974965147878	9.00779578575217	46.0641768791502	1462.59102089191	0	0	0	0	0	0	0	0	0	0	0	0	2359.42371830711
86	2010	0	49.5842892339	-109.8945510993	1117	4.3	238.6	-0.521009631840576	-0.853550797275327	32.1209	2.1966	-30.9981	1361.100302	0.45614	65.0399333333333	12.1821	6.15099906396244	9.09097055268697	44.844692135197	1092.14618435537	0	0	0	0	0	0	0	0	0	0	0	0	2359.42371830711
86	2011	0	49.5842892339	-109.8945510993	1117	4.3	238.6	-0.521009631840576	-0.853550797275327	33.056	4.538	-33.4786	1417.268223	0.40225	72.4995666666667	12.72365	3.97224847644611	9.17414531962177	43.6252073912442	721.701347818831	0	0	3	1	0	0	3	1	0	0	0	0	2359.42371830711
86	2012	0	49.5842892339	-109.8945510993	1117	4.3	238.6	-0.521009631840576	-0.853550797275327	33.3377	3.6232	-33.9875	1727.009031	0.42183	63.5112666666667	12.2091	1.79349788892978	9.25732008655658	42.4057226472914	351.256511282292	0	0	33	5	0	0	2	2	0	0	31	3	2359.42371830711
86	2013	0	49.5842892339	-109.8945510993	1117	4.3	238.6	-0.521009631840576	-0.853550797275327	31.7766	3.8067	-34.4427	1525.790119	0.68222	65.73	12.01445	0	9.34049485349138	41.1862379033382	0	0	0	3	3	0	0	0	1	0	0	3	2	2359.42371830711
86	2014	0	49.5842892339	-109.8945510993	1117	4.3	238.6	-0.521009631840576	-0.853550797275327	32.5418	1.7912	-32.7351	1474.003735	0.3754	65.0053333333333	12.6499	0	9.42366962042618	39.9667531593855	0	0	0	0	1	0	0	0	0	0	0	0	1	2359.42371830711
86	2015	0	49.5842892339	-109.8945510993	1117	4.3	238.6	-0.521009631840576	-0.853550797275327	35.2991	1.0471	-28.5273	1661.23535	0.48583	58.7836	13.0957	0	9.50684438736099	38.7472684154327	0	0	0	0	0	0	0	0	0	0	0	0	0	2359.42371830711
86	2016	0	49.5842892339	-109.8945510993	1117	4.3	238.6	-0.521009631840576	-0.853550797275327	29.1	6.1061	-26.2212	1420.808827	0.80708	63.0855666666667	12.69195	0	9.59001915429579	37.5277836714795	0	0	0	0	0	0	0	0	0	0	0	0	0	2359.42371830711
86	2017	0	49.5842892339	-109.8945510993	1117	4.3	238.6	-0.521009631840576	-0.853550797275327	32.4639	5.2822	-27.8201	1655.170067	0.69574	64.9949	12.15185	0	9.67319392123059	36.3082989275267	0	0	0	0	0	0	0	0	0	0	0	0	0	2359.42371830711
86	2018	0	49.5842892339	-109.8945510993	1117	4.3	238.6	-0.521009631840576	-0.853550797275327	38.1137	0.0068	-32.5014	1710.668978	0.53032	66.6525333333333	12.6877	0	9.75636868816542	35.088814183574	0	0	0	0	0	0	0	0	0	0	0	0	0	2359.42371830711
87	2006	0	49.5842892339	-109.8876410993	1177	4.61	225.3	-0.703394702810504	-0.710799473872993	34.329	4.142	-33.8849	1652.76481	0.34557	68.1086	12.8509	0.0416438362639386	1.87824396369183	8.49249649858211	16.4656429537017	0	0	0	0	0	0	0	0	0	0	0	0	2813.16052916202
87	2007	0	49.5842892339	-109.8876410993	1177	4.61	225.3	-0.703394702810504	-0.710799473872993	35.9734	3.2381	-32.1713	1582.113096	0.43544	69.4918	12.67105	0.035575948778737	1.50597549007034	6.80103357639655	14.0818943705199	0	0	0	0	0	0	0	0	0	0	0	0	2813.16052916202
87	2008	0	49.5842892339	-109.8876410993	1177	4.61	225.3	-0.703394702810504	-0.710799473872993	33.1434	3.4228	-36.8713	1318.698095	0.42332	64.6301	13.34185	0.0295080612935354	1.13370701644885	5.10957065421098	11.698145787338	0	0	0	0	0	0	0	0	0	0	0	0	2813.16052916202
87	2009	0	49.5842892339	-109.8876410993	1177	4.61	225.3	-0.703394702810504	-0.710799473872993	29.4979	2.5435	-33.1868	1284.311676	0.32206	62.0731666666667	12.00905	0.0234401738083339	0.761438542827364	3.41810773202542	9.3143972041571	0	0	0	0	0	0	0	0	0	0	0	0	2813.16052916202
87	2010	0	49.5842892339	-109.8876410993	1177	4.61	225.3	-0.703394702810504	-0.710799473872993	31.4876	1.9788	-30.5749	1298.895986	0.45136	65.1195333333333	11.933	0.0173722863231323	0.389170069205761	1.7266448098394	6.93064862097526	0	0	0	0	0	0	0	0	0	0	0	0	2813.16052916202
87	2011	0	49.5842892339	-109.8876410993	1177	4.61	225.3	-0.703394702810504	-0.710799473872993	32.4033	4.3078	-33.0989	1353.732011	0.40213	72.6793333333333	12.5315	0.0113043988379307	0.0169015955842724	0.0351818876538346	4.54690003779342	0	0	0	4	0	0	0	4	0	0	0	0	2813.16052916202
87	2012	0	49.5842892339	-109.8876410993	1177	4.61	225.3	-0.703394702810504	-0.710799473872993	32.7787	3.5559	-33.8545	1658.40675	0.41772	63.5459	12.0359	0.00523651135272729	0	0	2.16315145461158	0	0	1	37	0	0	1	3	0	0	0	34	2813.16052916202
87	2013	0	49.5842892339	-109.8876410993	1177	4.61	225.3	-0.703394702810504	-0.710799473872993	31.2648	3.5637	-34.0156	1462.702767	0.67675	65.8370333333333	11.81895	0	0	0	0	0	0	2	4	0	0	1	0	0	0	1	4	2813.16052916202
87	2014	0	49.5842892339	-109.8876410993	1177	4.61	225.3	-0.703394702810504	-0.710799473872993	31.9393	1.5498	-32.7721	1410.343166	0.37702	64.8743333333333	12.42005	0	0	0	0	0	0	1	1	0	0	0	1	0	0	1	0	2813.16052916202
87	2015	0	49.5842892339	-109.8876410993	1177	4.61	225.3	-0.703394702810504	-0.710799473872993	34.755	1.0581	-28.3992	1600.458034	0.49113	58.5927333333333	12.8814	0	0	0	0	0	0	0	0	0	0	0	0	0	0	0	0	2813.16052916202
87	2016	0	49.5842892339	-109.8876410993	1177	4.61	225.3	-0.703394702810504	-0.710799473872993	28.3272	5.7034	-27.058	1383.605198	0.81922	63.0297666666667	12.5023	0	0	0	0	0	0	0	0	0	0	0	0	0	0	0	0	2813.16052916202
87	2017	0	49.5842892339	-109.8876410993	1177	4.61	225.3	-0.703394702810504	-0.710799473872993	32.5462	5.117	-28.7406	1617.54274	0.54901	65.4511333333333	12.8122	0	0	0	0	0	0	0	0	0	0	0	0	0	0	0	0	2813.16052916202
87	2018	0	49.5842892339	-109.8876410993	1177	4.61	225.3	-0.703394702810504	-0.710799473872993	37.6239	0.0607	-30.9275	1667.28548	0.52956	66.5741	13.0448	0	0	0	0	0	0	0	0	0	0	0	0	0	0	0	0	2813.16052916202
88	2006	0	49.5842892339	-109.8807310993	1216	5.42	258.8	-0.194234351219972	-0.980955155349192	33.9267	3.9746	-33.8298	1605.510023	0.34297	68.0977333333333	12.7211	0.035953338306749	3.74017108825319	18.3450073997301	5.24852589941065	0	0	0	0	0	0	0	0	0	0	0	0	3280.24360869247
88	2007	0	49.5842892339	-109.8807310993	1216	5.42	258.8	-0.194234351219972	-0.980955155349192	35.5408	3.085	-31.9362	1536.269958	0.43135	69.5254	12.54115	0.0431440059680988	3.00509566020423	14.7473738089366	6.28113234400007	0	0	0	0	0	0	0	0	0	0	0	0	3280.24360869247
88	2008	0	49.5842892339	-109.8807310993	1216	5.42	258.8	-0.194234351219972	-0.980955155349192	32.7929	3.2839	-36.689	1275.433812	0.43486	64.7169666666667	13.19855	0.0503346736294468	2.27002023215505	11.149740218144	7.31373878858949	0	0	0	0	0	0	0	0	0	0	0	0	3280.24360869247
88	2009	0	49.5842892339	-109.8807310993	1216	5.42	258.8	-0.194234351219972	-0.980955155349192	29.0484	2.3791	-33.0404	1242.037873	0.31707	62.2355	11.88315	0.0575253412907966	1.53494480410609	7.55210662735044	8.34634523317891	0	0	0	0	0	0	0	0	0	0	0	0	3280.24360869247
88	2010	0	49.5842892339	-109.8807310993	1216	5.42	258.8	-0.194234351219972	-0.980955155349192	31.037	1.8357	-30.2741	1257.051986	0.44611	65.1771666666667	11.78185	0.0647160089521446	0.799869376057131	3.95447303655692	9.37895167776878	0	0	0	0	0	0	0	0	0	0	0	0	3280.24360869247
88	2011	0	49.5842892339	-109.8807310993	1216	5.42	258.8	-0.194234351219972	-0.980955155349192	31.9578	4.1512	-32.8498	1310.123506	0.40234	72.7931666666667	12.4146	0.0719066766134944	0.0647939480079458	0.356839445763399	10.4115581223582	0	0	0	3	0	0	0	3	0	0	0	0	3280.24360869247
88	2012	0	49.5842892339	-109.8807310993	1216	5.42	258.8	-0.194234351219972	-0.980955155349192	32.3677	3.4687	-33.7356	1610.743674	0.41368	63.5802333333333	11.9302	0.0790973442748442	0	0	11.4441645669476	0	1	0	33	0	1	0	2	0	0	0	31	3280.24360869247
88	2013	0	49.5842892339	-109.8807310993	1216	5.42	258.8	-0.194234351219972	-0.980955155349192	30.9384	3.3293	-33.7632	1418.324818	0.66279	65.9104666666667	11.70035	0.0862880119361922	0	0	12.476771011537	0	1	0	4	0	0	0	1	0	1	0	3	3280.24360869247
88	2014	0	49.5842892339	-109.8807310993	1216	5.42	258.8	-0.194234351219972	-0.980955155349192	31.5247	1.3927	-32.776	1366.809348	0.38079	64.8055	12.3942	0.093478679597542	0	0	13.5093774561265	0	0	1	1	0	0	1	0	0	0	0	1	3280.24360869247
88	2015	0	49.5842892339	-109.8807310993	1216	5.42	258.8	-0.194234351219972	-0.980955155349192	34.372	1.0473	-28.3911	1556.884963	0.49527	58.3945666666667	12.7378	0.10066934725889	0	0	14.5419839007163	0	0	0	0	0	0	0	0	0	0	0	0	3280.24360869247
88	2016	0	49.5842892339	-109.8807310993	1216	5.42	258.8	-0.194234351219972	-0.980955155349192	27.9884	5.6292	-27.6934	1354.660257	0.82768	62.9886333333333	12.3755	0.10786001492024	0	0	15.5745903453058	0	0	0	0	0	0	0	0	0	0	0	0	3280.24360869247
88	2017	0	49.5842892339	-109.8807310993	1216	5.42	258.8	-0.194234351219972	-0.980955155349192	32.5312	4.9245	-29.3966	1592.282933	0.53374	65.7963333333333	13.39435	0.115050682581588	0	0	16.6071967898952	0	0	0	0	0	0	0	0	0	0	0	0	3280.24360869247
88	2018	0	49.5842892339	-109.8807310993	1216	5.42	258.8	-0.194234351219972	-0.980955155349192	37.2121	0.1626	-30.3637	1636.708335	0.5094	66.5857	13.438	0.122241350242938	0	0	17.6398032344846	0	0	0	0	0	0	0	0	0	0	0	0	3280.24360869247
89	2006	0	49.5842892339	-109.8738210993	1203	7.94	90.3	-0.00523596383141941	0.999986292247427	33.7786	4.0412	-33.8243	1599.175526	0.34505	68.1187	12.7215	0.0269575230987122	2.08172666606845	8.2087207909367	0.0456884257707593	0	0	0	0	0	0	0	0	0	0	0	0	3755.69696154422
89	2007	0	49.5842892339	-109.8738210993	1203	7.94	90.3	-0.00523596383141941	0.999986292247427	35.383	3.1509	-31.9527	1530.577404	0.43253	69.5546666666667	12.54	0.0323490277184533	1.66538133285474	6.56697663274917	0.0548261109249104	0	0	0	0	0	0	0	0	0	0	0	0	3755.69696154422
89	2008	0	49.5842892339	-109.8738210993	1203	7.94	90.3	-0.00523596383141941	0.999986292247427	32.6768	3.3527	-36.7155	1270.504559	0.43477	64.7212666666667	13.19615	0.0377405323381961	1.24903599964102	4.92523247456165	0.0639637960790616	0	0	0	0	0	0	0	0	0	0	0	0	3755.69696154422
89	2009	0	49.5842892339	-109.8738210993	1203	7.94	90.3	-0.00523596383141941	0.999986292247427	28.9231	2.4452	-33.0925	1236.760726	0.32	62.2382333333333	11.88125	0.0431320369579371	0.832690666427311	3.28348831637459	0.0731014812332127	0	0	0	0	0	0	0	0	0	0	0	0	3755.69696154422
89	2010	0	49.5842892339	-109.8738210993	1203	7.94	90.3	-0.00523596383141941	0.999986292247427	30.845	1.8702	-30.3276	1253.128917	0.44731	65.1715333333333	11.7791	0.0485235415776781	0.416345333213485	1.64174415818707	0.0822391663873638	0	0	0	0	0	0	0	0	0	0	0	0	3755.69696154422
89	2011	1	49.5842892339	-109.8738210993	1203	7.94	90.3	-0.00523596383141941	0.999986292247427	31.8634	4.2072	-32.9202	1306.298555	0.40354	72.7905333333333	12.41265	0.0539150461974209	0	0	0.091376851541515	0	0	0	0	0	0	0	0	0	0	0	0	3755.69696154422
89	2012	1	49.5842892339	-109.8738210993	1203	7.94	90.3	-0.00523596383141941	0.999986292247427	32.1916	3.5132	-33.7689	1604.405631	0.41472	63.5843666666667	11.92635	0.059306550817162	0	0	0.100514536695666	1	0	0	0	1	0	0	0	0	0	0	0	3755.69696154422
89	2013	0	49.5842892339	-109.8738210993	1203	7.94	90.3	-0.00523596383141941	0.999986292247427	30.8135	3.3702	-33.8245	1414.441811	0.662	65.9072	11.69885	0.0646980554369048	0	0	0.109652221849817	1	0	0	1	0	0	0	1	1	0	0	0	3755.69696154422
89	2014	0	49.5842892339	-109.8738210993	1203	7.94	90.3	-0.00523596383141941	0.999986292247427	31.3679	1.4401	-32.823	1363.148852	0.38199	64.8022666666667	12.39225	0.0700895600566458	0	0	0.118789907003968	0	1	0	1	0	1	0	0	0	0	0	1	3755.69696154422
89	2015	0	49.5842892339	-109.8738210993	1203	7.94	90.3	-0.00523596383141941	0.999986292247427	34.2006	1.0993	-28.4536	1551.533692	0.49611	58.3896333333333	12.7335	0.0754810646763886	0	0	0.12792759215812	0	0	0	0	0	0	0	0	0	0	0	0	3755.69696154422
89	2016	0	49.5842892339	-109.8738210993	1203	7.94	90.3	-0.00523596383141941	0.999986292247427	27.926	5.6755	-27.4401	1349.15252	0.82605	62.9373666666667	12.3645	0.0808725692961296	0	0	0.137065277312271	0	0	0	0	0	0	0	0	0	0	0	0	3755.69696154422
89	2017	0	49.5842892339	-109.8738210993	1203	7.94	90.3	-0.00523596383141941	0.999986292247427	32.2601	4.9764	-29.1303	1579.98854	0.51816	65.6529333333333	13.1609	0.0862640739158707	0	0	0.146202962466422	0	0	0	0	0	0	0	0	0	0	0	0	3755.69696154422
89	2018	0	49.5842892339	-109.8738210993	1203	7.94	90.3	-0.00523596383141941	0.999986292247427	37.0249	0.1333	-30.54	1626.383236	0.52234	66.5291666666667	13.24545	0.0916555785356135	0	0	0.155340647620573	0	0	0	0	0	0	0	0	0	0	0	0	3755.69696154422
90	2006	0	49.5842892339	-109.8669110993	1217	6.61	267	-0.0523359562429443	-0.998629534754574	33.9172	3.9855	-33.7921	1603.760893	0.34115	68.1230666666667	12.65655	0	1.68876802123464	6.44991474356129	0	0	0	0	0	0	0	0	0	0	0	0	0	4236.70370104712
90	2007	0	49.5842892339	-109.8669110993	1217	6.61	267	-0.0523359562429443	-0.998629534754574	35.544	3.145	-31.9071	1535.109425	0.43039	69.5844	12.4743	0	1.35101441698771	5.15993179484894	0	0	0	0	0	0	0	0	0	0	0	0	0	4236.70370104712
90	2008	0	49.5842892339	-109.8669110993	1217	6.61	267	-0.0523359562429443	-0.998629534754574	32.8095	3.3138	-36.634	1275.178421	0.43854	64.7675333333333	13.1233	0	1.01326081274078	3.86994884613659	0	0	0	0	0	0	0	0	0	0	0	0	0	4236.70370104712
90	2009	0	49.5842892339	-109.8669110993	1217	6.61	267	-0.0523359562429443	-0.998629534754574	29.0087	2.3918	-33.0415	1241.930898	0.31522	62.3208666666667	11.8171	0	0.675507208493855	2.5799658974247	0	0	0	0	0	0	0	0	0	0	0	0	0	4236.70370104712
90	2010	0	49.5842892339	-109.8669110993	1217	6.61	267	-0.0523359562429443	-0.998629534754574	30.9924	1.814	-30.1942	1256.941044	0.44532	65.1984	11.7021	0	0.337753604246927	1.28998294871235	0	0	0	0	0	0	0	0	0	0	0	0	0	4236.70370104712
90	2011	0	49.5842892339	-109.8669110993	1217	6.61	267	-0.0523359562429443	-0.998629534754574	31.9032	4.1531	-32.8222	1308.515061	0.40224	72.8454333333333	12.35315	0	0	0	0	0	0	0	0	0	0	0	0	0	0	0	0	4236.70370104712
90	2012	0	49.5842892339	-109.8669110993	1217	6.61	267	-0.0523359562429443	-0.998629534754574	32.3556	3.4844	-33.7218	1608.727203	0.41261	63.6032666666667	11.8718	0	0	0	0	0	1	0	0	0	1	0	0	0	0	0	0	4236.70370104712
90	2013	1	49.5842892339	-109.8669110993	1217	6.61	267	-0.0523359562429443	-0.998629534754574	30.9411	3.3147	-33.7197	1417.764284	0.65877	65.9421666666667	11.6388	0	0	0	0	0	1	0	0	0	0	0	0	0	1	0	0	4236.70370104712
90	2014	0	49.5842892339	-109.8669110993	1217	6.61	267	-0.0523359562429443	-0.998629534754574	31.5027	1.3812	-32.8439	1366.270184	0.3812	64.7666666666667	12.30905	0	0	0	0	1	0	0	0	1	0	0	0	0	0	0	0	4236.70370104712
90	2015	0	49.5842892339	-109.8669110993	1217	6.61	267	-0.0523359562429443	-0.998629534754574	34.3647	1.1308	-28.4382	1559.975415	0.49628	58.3284	12.65755	0	0	0	0	0	0	0	0	0	0	0	0	0	0	0	0	4236.70370104712
90	2016	0	49.5842892339	-109.8669110993	1217	6.61	267	-0.0523359562429443	-0.998629534754574	28.0089	5.6564	-27.6418	1358.408067	0.82952	62.8905666666667	12.2948	0	0	0	0	0	0	0	0	0	0	0	0	0	0	0	0	4236.70370104712
90	2017	0	49.5842892339	-109.8669110993	1217	6.61	267	-0.0523359562429443	-0.998629534754574	32.5205	4.9034	-29.3411	1591.042084	0.53419	65.7684666666667	13.36395	0	0	0	0	0	0	0	0	0	0	0	0	0	0	0	0	4236.70370104712
90	2018	0	49.5842892339	-109.8669110993	1217	6.61	267	-0.0523359562429443	-0.998629534754574	37.1976	0.1671	-30.3431	1635.400548	0.50958	66.5273666666667	13.40925	0	0	0	0	0	0	0	0	0	0	0	0	0	0	0	0	4236.70370104712
91	2006	0	49.5842892339	-109.8600010993	1225	4.53	198.9	-0.946085358827545	-0.32391741819815	33.8849	3.9561	-33.766	1597.753556	0.33877	68.1308666666667	12.60695	0	3.75026919046013	26.5157841666387	0	0	0	0	0	0	0	0	0	0	0	0	0	4721.56704652677
91	2007	0	49.5842892339	-109.8600010993	1225	4.53	198.9	-0.946085358827545	-0.32391741819815	35.4965	3.1538	-31.8739	1529.462523	0.42908	69.6131	12.42375	0	3.00021535236806	21.2126273333106	0	0	0	0	0	0	0	0	0	0	0	0	0	4721.56704652677
91	2008	0	49.5842892339	-109.8600010993	1225	4.53	198.9	-0.946085358827545	-0.32391741819815	32.7917	3.2981	-36.5777	1270.027351	0.44135	64.8042333333333	13.06705	0	2.25016151427599	15.9094704999825	0	0	0	0	0	0	0	0	0	0	0	0	0	4721.56704652677
91	2009	0	49.5842892339	-109.8600010993	1225	4.53	198.9	-0.946085358827545	-0.32391741819815	28.9316	2.3645	-33.0133	1237.198965	0.31237	62.3847	11.7676	0	1.50010767618392	10.6063136666544	0	0	0	0	0	0	0	0	0	0	0	0	0	4721.56704652677
91	2010	0	49.5842892339	-109.8600010993	1225	4.53	198.9	-0.946085358827545	-0.32391741819815	30.9461	1.7788	-30.1017	1252.06163	0.44422	65.2181	11.64265	0	0.750053838092072	5.30315683332628	0	0	0	0	1	0	0	0	1	0	0	0	0	4721.56704652677
91	2011	0	49.5842892339	-109.8600010993	1225	4.53	198.9	-0.946085358827545	-0.32391741819815	31.8171	4.1235	-32.7604	1302.546262	0.40152	72.8865666666667	12.30715	0	0	0	0	0	0	0	7	0	0	0	0	0	0	0	7	4721.56704652677
91	2012	0	49.5842892339	-109.8600010993	1225	4.53	198.9	-0.946085358827545	-0.32391741819815	32.3267	3.4716	-33.6929	1602.769792	0.4112	63.6185	11.82945	0	0	0	0	0	0	1	1	0	0	1	0	0	0	0	1	4721.56704652677
91	2013	0	49.5842892339	-109.8600010993	1225	4.53	198.9	-0.946085358827545	-0.32391741819815	30.9137	3.2816	-33.6523	1412.303813	0.65616	65.9681333333333	11.5926	0	0	0	0	0	0	1	0	0	0	0	0	0	0	1	0	4721.56704652677
91	2014	0	49.5842892339	-109.8600010993	1225	4.53	198.9	-0.946085358827545	-0.32391741819815	31.4422	1.3458	-32.8694	1360.743085	0.38095	64.7389666666667	12.2438	0	0	0	0	0	1	0	0	0	1	0	0	0	0	0	0	4721.56704652677
91	2015	0	49.5842892339	-109.8600010993	1225	4.53	198.9	-0.946085358827545	-0.32391741819815	34.3375	1.1663	-28.4392	1556.979895	0.49681	58.2805666666667	12.59785	0	0	0	0	0	0	0	0	0	0	0	0	0	0	0	0	4721.56704652677
91	2016	0	49.5842892339	-109.8600010993	1225	4.53	198.9	-0.946085358827545	-0.32391741819815	27.984	5.6508	-27.738	1357.748188	0.8319	62.8423666666667	12.2385	0	0	0	0	0	0	0	0	0	0	0	0	0	0	0	0	4721.56704652677
91	2017	0	49.5842892339	-109.8600010993	1225	4.53	198.9	-0.946085358827545	-0.32391741819815	32.5371	4.859	-29.4428	1589.176082	0.52867	65.8255666666667	13.4694	0	0	0	0	0	0	0	0	0	0	0	0	0	0	0	0	4721.56704652677
91	2018	0	49.5842892339	-109.8600010993	1225	4.53	198.9	-0.946085358827545	-0.32391741819815	37.1683	0.1838	-30.2359	1632.034952	0.50337	66.5186333333333	13.4718	0	0	0	0	0	0	0	0	0	0	0	0	0	0	0	0	4721.56704652677
92	2006	0	49.5842892339	-109.8530910993	1242	4.14	164.3	-0.962691746426479	0.270600445975864	33.6728	3.8858	-33.7299	1574.678789	0.33749	68.1332666666667	12.54105	0	2.85946449386847	20.6403437731224	0	0	0	0	0	0	0	0	0	0	0	0	0	5209.21035666891
92	2007	0	49.5842892339	-109.8530910993	1242	4.14	164.3	-0.962691746426479	0.270600445975864	35.2855	3.1355	-31.8192	1507.82606	0.42806	69.6397	12.35725	0	2.28757159509473	16.5122750184983	0	0	0	0	0	0	0	0	0	0	0	0	0	5209.21035666891
92	2008	0	49.5842892339	-109.8530910993	1242	4.14	164.3	-0.962691746426479	0.270600445975864	32.6113	3.2465	-36.4857	1249.099982	0.44709	64.8517	12.99355	0	1.71567869632099	12.3842062638723	0	0	0	0	0	0	0	0	0	0	0	0	0	5209.21035666891
92	2009	0	49.5842892339	-109.8530910993	1242	4.14	164.3	-0.962691746426479	0.270600445975864	28.6997	2.2976	-32.9506	1217.031552	0.31133	62.4687	11.7027	0	1.14378579754725	8.25613750924822	0	0	0	0	0	0	0	0	0	0	0	0	0	5209.21035666891
92	2010	0	49.5842892339	-109.8530910993	1242	4.14	164.3	-0.962691746426479	0.270600445975864	30.711	1.715	-29.9466	1232.273289	0.44259	65.2466	11.56505	0	0.571892898773513	4.12806875462229	0	0	0	0	0	0	0	0	0	0	0	0	0	5209.21035666891
92	2011	0	49.5842892339	-109.8530910993	1242	4.14	164.3	-0.962691746426479	0.270600445975864	31.5886	4.0576	-32.6418	1281.595626	0.40169	72.9419333333333	12.247	0	0	0	0	0	0	0	0	0	0	0	0	0	0	0	0	5209.21035666891
92	2012	0	49.5842892339	-109.8530910993	1242	4.14	164.3	-0.962691746426479	0.270600445975864	32.1108	3.4318	-33.6346	1579.796283	0.40895	63.6373	11.77485	0	0	0	0	0	0	0	1	0	0	0	1	0	0	0	0	5209.21035666891
92	2013	0	49.5842892339	-109.8530910993	1242	4.14	164.3	-0.962691746426479	0.270600445975864	30.7176	3.2178	-33.5345	1391.720994	0.65495	66.0039	11.53205	0	0	0	0	0	0	0	1	0	0	0	0	0	0	0	1	5209.21035666891
92	2014	0	49.5842892339	-109.8530910993	1242	4.14	164.3	-0.962691746426479	0.270600445975864	31.224	1.2753	-32.879	1339.987873	0.38104	64.7035333333333	12.1563	0	0	0	0	0	0	1	0	0	0	1	0	0	0	0	0	5209.21035666891
92	2015	0	49.5842892339	-109.8530910993	1242	4.14	164.3	-0.962691746426479	0.270600445975864	34.1249	1.1897	-28.4109	1537.049176	0.49911	58.2177	12.5187	0	0	0	0	0	0	0	0	0	0	0	0	0	0	0	0	5209.21035666891
92	2016	0	49.5842892339	-109.8530910993	1242	4.14	164.3	-0.962691746426479	0.270600445975864	27.8131	5.6194	-27.9662	1343.648298	0.83599	62.7975	12.1674	0	0	0	0	0	0	0	0	0	0	0	0	0	0	0	0	5209.21035666891
92	2017	0	49.5842892339	-109.8530910993	1242	4.14	164.3	-0.962691746426479	0.270600445975864	32.4814	4.7782	-29.6892	1576.012448	0.48456	65.9746666666667	13.7339	0	0	0	0	0	0	0	0	0	0	0	0	0	0	0	0	5209.21035666891
92	2018	0	49.5842892339	-109.8530910993	1242	4.14	164.3	-0.962691746426479	0.270600445975864	36.9478	0.2158	-30.0167	1615.847059	0.4914	66.5510333333333	13.66495	0	0	0	0	0	0	0	0	0	0	0	0	0	0	0	0	5209.21035666891
93	2006	0	49.5842892339	-109.8461810993	1246	4	195.9	-0.961741309549211	-0.273959218692432	33.6771	3.8737	-33.7217	1573.692897	0.33664	68.1428666666667	12.50105	0	1.44730479099121	9.85483854736185	0	0	0	0	0	0	0	0	0	0	0	0	0	5698.92018315431
93	2007	0	49.5842892339	-109.8461810993	1246	4	195.9	-0.961741309549211	-0.273959218692432	35.3019	3.1623	-31.8052	1507.663778	0.42708	69.667	12.31625	0	1.15784383279299	7.88387083788939	0	0	0	0	0	0	0	0	0	0	0	0	0	5698.92018315431
93	2008	0	49.5842892339	-109.8461810993	1246	4	195.9	-0.961741309549211	-0.273959218692432	32.6554	3.2607	-36.4782	1249.682106	0.44799	64.8824	12.94785	0	0.868382874594772	5.91290312841738	0	0	0	0	0	0	0	0	0	0	0	0	0	5698.92018315431
93	2009	0	49.5842892339	-109.8461810993	1246	4	195.9	-0.961741309549211	-0.273959218692432	28.6985	2.294	-32.9628	1217.784989	0.30893	62.5205	11.66235	0	0.578921916396553	3.94193541894492	0	0	0	0	0	0	0	0	0	0	0	0	0	5698.92018315431
93	2010	0	49.5842892339	-109.8461810993	1246	4	195.9	-0.961741309549211	-0.273959218692432	30.7321	1.7104	-29.911	1232.791329	0.44292	65.2622333333333	11.51675	0	0.289460958198219	1.97096770947246	0	0	0	0	0	0	0	0	0	0	0	0	0	5698.92018315431
93	2011	0	49.5842892339	-109.8461810993	1246	4	195.9	-0.961741309549211	-0.273959218692432	31.5638	4.0515	-32.6325	1281.34757	0.40234	72.9739	12.20965	0	0	0	0	0	0	0	0	0	0	0	0	0	0	0	0	5698.92018315431
93	2012	0	49.5842892339	-109.8461810993	1246	4	195.9	-0.961741309549211	-0.273959218692432	32.1464	3.4546	-33.6656	1579.891678	0.40973	63.65	11.7403	0	0	0	0	0	0	0	0	0	0	0	0	0	0	0	0	5698.92018315431
93	2013	0	49.5842892339	-109.8461810993	1246	4	195.9	-0.961741309549211	-0.273959218692432	30.744	3.2069	-33.5203	1392.44656	0.6522	66.0240666666667	11.49465	0	0	0	0	0	0	0	0	0	0	0	0	0	0	0	0	5698.92018315431
93	2014	0	49.5842892339	-109.8461810993	1246	4	195.9	-0.961741309549211	-0.273959218692432	31.2294	1.2779	-32.9522	1340.844279	0.38211	64.6812666666667	12.1019	0	0	0	0	0	0	0	1	0	0	0	1	0	0	0	0	5698.92018315431
93	2015	0	49.5842892339	-109.8461810993	1246	4	195.9	-0.961741309549211	-0.273959218692432	34.1458	1.2488	-28.4677	1539.215539	0.50107	58.1792666666667	12.4693	0	0	0	0	0	0	0	0	0	0	0	0	0	0	0	0	5698.92018315431
93	2016	0	49.5842892339	-109.8461810993	1246	4	195.9	-0.961741309549211	-0.273959218692432	27.8194	5.6136	-27.967	1345.882976	0.83469	62.7468666666667	12.1196	0	0	0	0	0	0	0	0	0	0	0	0	0	0	0	0	5698.92018315431
93	2017	0	49.5842892339	-109.8461810993	1246	4	195.9	-0.961741309549211	-0.273959218692432	32.504	4.7466	-29.699	1574.969649	0.48203	65.9851666666667	13.7599	0	0	0	0	0	0	0	0	0	0	0	0	0	0	0	0	5698.92018315431
93	2018	0	49.5842892339	-109.8461810993	1246	4	195.9	-0.961741309549211	-0.273959218692432	36.929	0.1971	-29.9385	1612.863785	0.48907	66.5342333333333	13.67075	0	0	0	0	0	0	0	0	0	0	0	0	0	0	0	0	5698.92018315431
96	2006	0	49.5887892339	-109.9982010993	1251	14.49	14	0.970295726275996	0.241921895599668	33.0046	3.5369	-34.1627	1522.111995	0.36413	67.9086666666667	13.1307	22.9905001514644	20.3853886177285	95.9999244430747	14763.4048980209	0	0	0	0	0	0	0	0	0	0	0	0	1565.67170879926
96	2007	0	49.5887892339	-109.9982010993	1251	14.49	14	0.970295726275996	0.241921895599668	34.5104	2.6214	-32.0076	1465.148785	0.42959	69.0772333333333	12.97625	20.4771629325051	20.9327445160936	95.7987919969319	13570.2011362873	0	0	0	0	0	0	0	0	0	0	0	0	1565.67170879926
96	2008	0	49.5887892339	-109.9982010993	1251	14.49	14	0.970295726275996	0.241921895599668	31.8038	2.7567	-37.1646	1185.329999	0.40746	64.7629333333333	13.6965	17.9638257135457	21.4801004144588	95.5976595507889	12376.9973745537	0	0	0	2	0	0	0	2	0	0	0	0	1565.67170879926
96	2009	0	49.5887892339	-109.9982010993	1251	14.49	14	0.970295726275996	0.241921895599668	28.3785	1.9712	-32.9232	1150.01562	0.33409	62.03	12.3138	15.4504884945864	22.0274563128239	95.396527104646	11183.7936128201	0	0	0	3	0	0	0	1	0	0	0	2	1565.67170879926
96	2010	5	49.5887892339	-109.9982010993	1251	14.49	14	0.970295726275996	0.241921895599668	30.2186	1.9136	-30.7748	1168.9784	0.45458	65.5641333333333	12.31115	12.937151275627	22.5748122111891	95.1953946585031	9990.58985108603	0	3	5	32	0	3	4	23	0	0	1	9	1565.67170879926
96	2011	6	49.5887892339	-109.9982010993	1251	14.49	14	0.970295726275996	0.241921895599668	31.5248	3.773	-32.8052	1239.165715	0.40947	72.7431333333333	12.8192	10.4238140566686	23.1221681095542	94.9942622123601	8797.38608935243	5	22	20	92	5	8	16	51	0	14	4	41	1565.67170879926
96	2012	7	49.5887892339	-109.9982010993	1251	14.49	14	0.970295726275996	0.241921895599668	31.3084	3.2162	-33.9324	1531.459615	0.42597	63.3941	12.32815	7.91047683770921	23.6695240079191	94.7931297662172	7604.18232761882	6	13	38	99	0	3	10	30	6	10	28	69	1565.67170879926
96	2013	11	49.5887892339	-109.9982010993	1251	14.49	14	0.970295726275996	0.241921895599668	29.804	3.4095	-34.317	1333.087102	0.72416	65.9078666666667	12.10545	5.39713961874986	24.2168799062842	94.5919973200743	6410.97856588522	7	15	31	77	7	9	11	35	0	6	20	42	1565.67170879926
96	2014	4	49.5887892339	-109.9982010993	1251	14.49	14	0.970295726275996	0.241921895599668	30.5917	1.5362	-32.1322	1281.483485	0.36669	65.1624666666667	12.7381	2.88380239979051	24.7642358046494	94.3908648739314	5217.77480415115	11	19	16	83	3	4	1	14	8	15	15	69	1565.67170879926
96	2015	2	49.5887892339	-109.9982010993	1251	14.49	14	0.970295726275996	0.241921895599668	33.2608	0.3511	-27.7768	1433.152257	0.48813	59.0743	13.2511	0.370465180831161	25.3115917030145	94.1897324277884	4024.57104241755	4	7	12	29	4	5	9	12	0	2	3	17	1565.67170879926
96	2016	0	49.5887892339	-109.9982010993	1251	14.49	14	0.970295726275996	0.241921895599668	27.0239	5.335	-28.3384	1265.126818	0.7653	64.2932333333333	13.01635	0	25.8589476013797	93.9885999816456	2831.36728068395	2	27	13	36	0	5	3	9	2	22	10	27	1565.67170879926
96	2017	0	49.5887892339	-109.9982010993	1251	14.49	14	0.970295726275996	0.241921895599668	31.7712	4.9167	-30.1384	1508.208583	0.51415	66.1300666666667	13.789	0	26.4063034997448	93.7874675355026	1638.16351895034	0	4	4	25	0	2	2	3	0	2	2	22	1565.67170879926
96	2018	0	49.5887892339	-109.9982010993	1251	14.49	14	0.970295726275996	0.241921895599668	36.0795	0.0305	-30.2231	1551.706636	0.48574	67.1319333333333	13.9838	0	26.9536593981099	93.5863350893597	444.959757216275	0	1	0	18	0	1	0	3	0	0	0	15	1565.67170879926
97	2006	0	49.5887892339	-109.9912910993	1210	3.63	34.3	0.826098294495764	0.563526048937571	33.817	3.7962	-34.2048	1601.849965	0.35353	67.9348666666667	13.1663	24.029831044686	13.8332724195579	65.5548587537978	16566.8709286097	0	0	0	0	0	0	0	0	0	0	0	0	1573.82593136693
97	2007	0	49.5887892339	-109.9912910993	1210	3.63	34.3	0.826098294495764	0.563526048937571	35.2759	2.5606	-32.164	1526.789527	0.43744	69.0993	13.0087	22.6743413112158	12.5930303838604	58.2152858013451	16373.0053418499	0	0	0	1	0	0	0	0	0	0	0	1	1573.82593136693
97	2008	0	49.5887892339	-109.9912910993	1210	3.63	34.3	0.826098294495764	0.563526048937571	32.6095	2.9251	-37.3143	1256.688275	0.39528	64.7369	13.73165	21.3188515777451	11.3527883481629	50.8757128488942	16179.1397550901	0	0	1	2	0	0	1	2	0	0	0	0	1573.82593136693
97	2009	0	49.5887892339	-109.9912910993	1210	3.63	34.3	0.826098294495764	0.563526048937571	29.1204	2.1587	-33.0725	1221.461125	0.3303	61.9713	12.34345	19.9633618442749	10.1125463124654	43.5361398964433	15985.2741683303	0	0	2	6	0	0	1	2	0	0	1	4	1573.82593136693
97	2010	2	49.5887892339	-109.9912910993	1210	3.63	34.3	0.826098294495764	0.563526048937571	31.0856	2.0551	-30.9747	1237.178294	0.45715	65.5355666666667	12.34795	18.6078721108042	8.87230427676786	36.1965669439924	15791.4085815705	0	2	14	45	0	2	8	17	0	0	6	28	1573.82593136693
97	2011	3	49.5887892339	-109.9912910993	1210	3.63	34.3	0.826098294495764	0.563526048937571	32.2133	3.9163	-33.0012	1307.681413	0.40693	72.6911	12.8477	17.252382377334	7.63206224106989	28.8569939915415	15597.5429948107	2	18	62	66	2	17	37	36	0	1	25	30	1573.82593136693
97	2012	1	49.5887892339	-109.9912910993	1210	3.63	34.3	0.826098294495764	0.563526048937571	32.1509	3.325	-34.0712	1609.279504	0.42949	63.3791666666667	12.35365	15.8968926438638	6.39182020537237	21.5174210390906	15403.6774080509	3	35	59	74	1	7	18	25	2	28	41	49	1573.82593136693
97	2013	0	49.5887892339	-109.9912910993	1210	3.63	34.3	0.826098294495764	0.563526048937571	30.5774	3.5782	-34.4973	1402.622007	0.71537	65.8701666666667	12.1373	14.5414029103931	5.15157816967485	14.1778480866378	15209.8118212911	1	30	59	64	0	17	29	24	1	13	30	40	1573.82593136693
97	2014	1	49.5887892339	-109.9912910993	1210	3.63	34.3	0.826098294495764	0.563526048937571	31.3754	1.6882	-32.2431	1350.511131	0.36347	65.1772666666667	12.77795	13.1859131769229	3.91133613397733	6.83827513418692	15015.9462345313	0	24	58	61	0	4	13	7	0	20	45	54	1573.82593136693
97	2015	1	49.5887892339	-109.9912910993	1210	3.63	34.3	0.826098294495764	0.563526048937571	34.1165	0.4396	-27.918	1509.758283	0.48796	59.1275	13.29755	11.8304234434522	2.67109409827981	0	14822.0806477715	1	12	19	30	0	9	9	16	1	3	10	14	1573.82593136693
97	2016	0	49.5887892339	-109.9912910993	1210	3.63	34.3	0.826098294495764	0.563526048937571	27.6382	5.4193	-28.0434	1321.461683	0.75891	64.1799666666667	13.08755	10.474933709982	1.43085206258183	0	14628.2150610117	1	9	41	30	1	1	10	8	0	8	31	22	1573.82593136693
97	2017	0	49.5887892339	-109.9912910993	1210	3.63	34.3	0.826098294495764	0.563526048937571	32.2361	5.0657	-29.7931	1563.314809	0.5316	65.7495333333333	13.20275	9.11944397651177	0.190610026884315	0	14434.3494742519	0	2	11	25	0	1	3	6	0	1	8	19	1573.82593136693
97	2018	0	49.5887892339	-109.9912910993	1210	3.63	34.3	0.826098294495764	0.563526048937571	36.9178	-0.105	-30.8582	1606.7749	0.50618	67.2444333333333	13.4961	7.7639542430411	0	0	14240.4838874921	0	0	8	3	0	0	4	0	0	0	4	3	1573.82593136693
98	2006	0	49.5887892339	-109.9843810993	1265	8.7	328.8	0.855364260160507	-0.51802700937313	33.2356	3.5123	-34.0973	1533.836536	0.35897	67.9344333333333	13.0631	13.810033185558	12.612973099358	56.9104082479989	10044.995918268	0	0	0	0	0	0	0	0	0	0	0	0	1582.07908552146
98	2007	0	49.5887892339	-109.9843810993	1265	8.7	328.8	0.855364260160507	-0.51802700937313	34.6814	2.542	-32.2013	1467.035702	0.42662	69.1404333333333	12.90635	12.2950836169289	11.4958018624625	50.2692655933679	9523.90408567199	0	0	0	2	0	0	0	0	0	0	0	2	1582.07908552146
98	2008	0	49.5887892339	-109.9843810993	1265	8.7	328.8	0.855364260160507	-0.51802700937313	31.9985	2.7769	-37.0072	1197.100625	0.41527	64.7973333333333	13.6168	10.7801340482993	10.3786306255674	43.628122938735	9002.812253076	0	1	1	1	0	1	1	1	0	0	0	0	1582.07908552146
98	2009	1	49.5887892339	-109.9843810993	1265	8.7	328.8	0.855364260160507	-0.51802700937313	28.5317	1.9616	-32.8699	1164.077919	0.32778	62.1088333333333	12.245	9.2651844796701	9.26145938867194	36.986980284104	8481.72042047989	0	2	1	16	0	1	0	5	0	1	1	11	1582.07908552146
98	2010	6	49.5887892339	-109.9843810993	1265	8.7	328.8	0.855364260160507	-0.51802700937313	30.4809	1.8355	-30.6014	1181.323906	0.45221	65.5631	12.22655	7.75023491104048	8.14428815177689	30.345837629473	7960.6285878839	1	7	24	57	1	1	12	16	0	6	12	41	1582.07908552146
98	2011	11	49.5887892339	-109.9843810993	1265	8.7	328.8	0.855364260160507	-0.51802700937313	31.6078	3.7887	-32.732	1246.835811	0.40649	72.7953666666667	12.7547	6.23528534241132	7.02711691488184	23.7046949748419	7439.5367552879	6	24	50	78	5	20	33	38	1	4	17	40	1582.07908552146
98	2012	10	49.5887892339	-109.9843810993	1265	8.7	328.8	0.855364260160507	-0.51802700937313	31.5951	3.2081	-33.8235	1541.773325	0.42146	63.4204666666667	12.26465	4.7203357737817	5.90994567798634	17.0635523202091	6918.44492269191	11	29	61	82	3	10	19	23	8	19	42	59	1582.07908552146
98	2013	6	49.5887892339	-109.9843810993	1265	8.7	328.8	0.855364260160507	-0.51802700937313	30.0514	3.3303	-34.1691	1343.091331	0.71871	65.9372666666667	12.03945	3.20538620515254	4.7927744410913	10.422409665578	6397.3530900958	10	31	52	76	5	12	24	37	5	19	28	39	1582.07908552146
98	2014	4	49.5887892339	-109.9843810993	1265	8.7	328.8	0.855364260160507	-0.51802700937313	30.8177	1.4738	-32.1509	1291.47112	0.3671	65.1123	12.6642	1.69043663652337	3.6756032041958	3.78126701094698	5876.26125749969	6	21	44	92	1	4	5	27	5	17	39	65	1582.07908552146
98	2015	2	49.5887892339	-109.9843810993	1265	8.7	328.8	0.855364260160507	-0.51802700937313	33.5656	0.3988	-27.7783	1451.708732	0.49173	58.9825333333333	13.16715	0.175487067893755	2.55843196730075	0	5355.16942490381	4	5	18	43	2	2	9	17	2	3	9	26	1582.07908552146
98	2016	0	49.5887892339	-109.9843810993	1265	8.7	328.8	0.855364260160507	-0.51802700937313	27.187	5.3258	-28.4136	1279.775327	0.77057	64.2414666666667	12.9266	0	1.4412607304057	0	4834.0775923077	2	7	17	59	1	2	2	17	1	5	15	42	1582.07908552146
98	2017	0	49.5887892339	-109.9843810993	1265	8.7	328.8	0.855364260160507	-0.51802700937313	32.1247	4.8316	-30.2242	1531.797399	0.50923	66.2797	14.1041	0	0.324089493510201	0	4312.98575971159	0	1	16	22	0	0	6	12	0	1	10	10	1582.07908552146
98	2018	0	49.5887892339	-109.9843810993	1265	8.7	328.8	0.855364260160507	-0.51802700937313	36.389	0.1236	-29.9035	1572.487735	0.4857	67.0777333333333	14.1755	0	0	0	3791.89392711571	0	5	2	12	0	2	0	9	0	3	2	3	1582.07908552146
99	2006	0	49.5887892339	-109.9774710993	1280	7.78	0.2	0.99999390765779	0.00349065141522373	33.0132	3.4636	-34.0241	1510.159351	0.35711	67.9445333333333	13.0221	11.921109717176	14.5887757192741	71.8540165607319	9016.57428856322	0	0	0	0	0	0	0	0	0	0	0	0	1587.8421605396
99	2007	0	49.5887892339	-109.9774710993	1280	7.78	0.2	0.99999390765779	0.00349065141522373	34.4507	2.5501	-32.1887	1444.98835	0.42407	69.1708666666667	12.86475	10.852535223084	14.3457514498015	67.382952796539	8748.23210749705	0	0	1	2	0	0	0	1	0	0	1	1	1587.8421605396
99	2008	1	49.5887892339	-109.9774710993	1280	7.78	0.2	0.99999390765779	0.00349065141522373	31.7181	2.732	-36.8242	1174.451984	0.42601	64.8202333333333	13.5697	9.78396072899204	14.1027271803289	62.9118890323462	8479.889926431	0	0	1	4	0	0	1	2	0	0	0	2	1587.8421605396
99	2009	6	49.5887892339	-109.9774710993	1280	7.78	0.2	0.99999390765779	0.00349065141522373	28.2993	1.9063	-32.7587	1142.17003	0.32863	62.1604666666667	12.20435	8.71538623490051	13.8597029108563	58.4408252681533	8211.54774536495	1	0	8	16	1	0	4	2	0	0	4	14	1587.8421605396
99	2010	10	49.5887892339	-109.9774710993	1280	7.78	0.2	0.99999390765779	0.00349065141522373	30.1998	1.7379	-30.4007	1160.350489	0.44887	65.5671666666667	12.1766	7.64681174080852	13.6166786413837	53.9697615039622	7943.2055642989	6	15	30	62	0	3	3	23	6	12	27	39	1587.8421605396
99	2011	8	49.5887892339	-109.9774710993	1280	7.78	0.2	0.99999390765779	0.00349065141522373	31.3688	3.7434	-32.5906	1223.677884	0.40441	72.8317666666667	12.71655	6.57823724671653	13.3736543719111	49.4986977397693	7674.86338323285	10	27	32	103	7	20	23	56	3	7	9	47	1587.8421605396
99	2012	11	49.5887892339	-109.9774710993	1280	7.78	0.2	0.99999390765779	0.00349065141522373	31.3385	3.1509	-33.6417	1516.348436	0.41523	63.4376333333333	12.2274	5.50966275262499	13.1306301024385	45.0276339755765	7406.5212021668	8	31	42	129	2	12	14	49	6	19	28	80	1587.8421605396
99	2013	13	49.5887892339	-109.9774710993	1280	7.78	0.2	0.99999390765779	0.00349065141522373	29.8077	3.242	-33.9924	1320.183541	0.72242	65.9593333333333	11.9999	4.441088258533	12.8876058329659	40.5565702113836	7138.17902110063	11	30	42	141	8	12	18	52	3	18	24	89	1587.8421605396
99	2014	3	49.5887892339	-109.9774710993	1280	7.78	0.2	0.99999390765779	0.00349065141522373	30.5826	1.3655	-32.0162	1268.152766	0.36678	65.0837333333333	12.6167	3.37251376444101	12.6445815634933	36.0855064471907	6869.83684003458	13	24	42	138	2	3	11	25	11	21	31	113	1587.8421605396
99	2015	0	49.5887892339	-109.9774710993	1280	7.78	0.2	0.99999390765779	0.00349065141522373	33.2967	0.3525	-27.6437	1428.10829	0.48541	58.924	13.1131	2.30393927034947	12.4015572940207	31.6144426829978	6601.49465896853	3	11	13	63	1	4	5	15	2	7	8	48	1587.8421605396
99	2016	1	49.5887892339	-109.9774710993	1280	7.78	0.2	0.99999390765779	0.00349065141522373	27.0074	5.2999	-28.5114	1261.826438	0.78611	64.2341666666667	12.86635	1.23536477625748	12.1585330245481	27.143378918805	6333.15247790248	0	4	20	40	0	2	7	10	0	2	13	30	1587.8421605396
99	2017	5	49.5887892339	-109.9774710993	1280	7.78	0.2	0.99999390765779	0.00349065141522373	32.0475	4.762	-30.3338	1521.50439	0.50064	66.4218666666667	14.38935	0.166790282165493	11.9155087550755	22.6723151546121	6064.81029683643	1	7	5	33	0	4	4	5	1	3	1	28	1587.8421605396
99	2018	0	49.5887892339	-109.9774710993	1280	7.78	0.2	0.99999390765779	0.00349065141522373	36.1788	0.203	-29.7678	1560.308131	0.47575	67.0539	14.36285	0	11.6724844856029	18.2012513904192	5796.46811577037	5	1	2	13	2	0	1	3	3	1	1	10	1587.8421605396
100	2006	0	49.5887892339	-109.9705610993	1250	9.14	64.6	0.428935133403146	0.903335292863301	33.2582	3.5864	-34.0377	1539.68469	0.35724	67.9677333333333	13.02785	24.6554165331754	17.7977985710279	78.1070099693025	17425.4904094115	0	0	0	0	0	0	0	0	0	0	0	0	1586.00439868102
100	2007	0	49.5887892339	-109.9705610993	1250	9.14	64.6	0.428935133403146	0.903335292863301	34.7155	2.6241	-32.1615	1472.810297	0.4353	69.2009	12.86745	21.541293858294	17.1825314312196	73.9895416482213	15911.3090715683	0	0	1	1	0	0	0	0	0	0	1	1	1586.00439868102
100	2008	0	49.5887892339	-109.9705610993	1250	9.14	64.6	0.428935133403146	0.903335292863301	31.9612	2.8578	-36.9469	1203.385957	0.41881	64.8107333333333	13.57165	18.4271711834126	16.5672642914114	69.8720733271421	14397.1277337251	0	0	1	2	0	0	1	2	0	0	0	0	1586.00439868102
100	2009	3	49.5887892339	-109.9705610993	1250	9.14	64.6	0.428935133403146	0.903335292863301	28.5306	2.0447	-32.8764	1170.291892	0.32789	62.1391	12.2056	15.3130485085321	15.9519971516031	65.7546050060628	12882.9463958819	0	3	9	18	0	3	1	6	0	0	8	12	1586.00439868102
100	2010	6	49.5887892339	-109.9705610993	1250	9.14	64.6	0.428935133403146	0.903335292863301	30.4372	1.8446	-30.5536	1188.046024	0.4506	65.5482333333333	12.1783	12.1989258336507	15.336730011795	61.6371366849817	11368.7650580392	3	19	29	61	0	1	7	13	3	18	22	48	1586.00439868102
100	2011	7	49.5887892339	-109.9705610993	1250	9.14	64.6	0.428935133403146	0.903335292863301	31.6076	3.8632	-32.7406	1252.61145	0.40499	72.8071	12.7181	9.08480315876932	14.7214628719867	57.5196683639024	9854.58372019604	6	17	42	81	5	12	29	38	1	5	13	43	1586.00439868102
100	2012	6	49.5887892339	-109.9705610993	1250	9.14	64.6	0.428935133403146	0.903335292863301	31.5832	3.2544	-33.7653	1547.754688	0.41892	63.4319333333333	12.22785	5.97068048388792	14.1061957321785	53.4022000428213	8340.40238235286	7	18	58	98	3	6	21	45	4	12	37	53	1586.00439868102
100	2013	3	49.5887892339	-109.9705610993	1250	9.14	64.6	0.428935133403146	0.903335292863301	30.0561	3.3645	-34.1137	1349.429618	0.71521	65.9394666666667	12.0038	2.85655780900652	13.4909285923702	49.284731721742	6826.22104450967	6	19	67	114	1	13	22	40	5	6	45	74	1586.00439868102
100	2014	1	49.5887892339	-109.9705610993	1250	9.14	64.6	0.428935133403146	0.903335292863301	30.807	1.4766	-32.1288	1297.141345	0.36648	65.0817333333333	12.62805	0	12.8756614525619	45.1672634006627	5312.03970666649	3	28	54	110	1	9	13	16	2	19	41	94	1586.00439868102
100	2015	0	49.5887892339	-109.9705610993	1250	9.14	64.6	0.428935133403146	0.903335292863301	33.5393	0.4393	-27.7683	1458.439495	0.48877	58.9456333333333	13.1289	0	12.2603943127538	41.0497950795816	3797.8583688233	1	7	23	56	1	4	6	7	0	3	17	49	1586.00439868102
100	2016	4	49.5887892339	-109.9705610993	1250	9.14	64.6	0.428935133403146	0.903335292863301	27.2427	5.3785	-28.3321	1283.035408	0.78139	64.1199	12.89705	0	11.6451271729454	36.9323267585023	2283.67703098012	0	11	14	39	0	5	5	7	0	6	9	32	1586.00439868102
100	2017	0	49.5887892339	-109.9705610993	1250	9.14	64.6	0.428935133403146	0.903335292863301	32.0718	4.8845	-30.115	1536.435437	0.51128	66.1630333333333	13.9438	0	11.0298600331373	32.8148584374212	769.495693136938	4	6	10	30	1	4	4	4	3	2	6	26	1586.00439868102
100	2018	0	49.5887892339	-109.9705610993	1250	9.14	64.6	0.428935133403146	0.903335292863301	36.4173	0.1423	-30.084	1578.589583	0.482	67.0742333333333	13.966	0	10.414592893329	28.6973901163419	0	0	7	8	16	0	3	2	2	0	4	6	14	1586.00439868102
101	2006	0	49.5887892339	-109.9636510993	1260	9.11	264.8	-0.09063258019778	-0.99588439861597	33.5895	3.5602	-34.0023	1561.116525	0.35232	67.8999	12.9884	15.7574269334432	15.5884952949031	69.5899673421227	7924.97390013328	0	0	0	0	0	0	0	0	0	0	0	0	1584.21250593465
101	2007	0	49.5887892339	-109.9636510993	1260	9.11	264.8	-0.09063258019778	-0.99588439861597	35.0549	2.6446	-32.1547	1493.72619	0.43586	69.1546666666667	12.82705	17.6131675637575	15.5515398897723	68.1122067748797	8530.66164394398	0	0	0	2	0	0	0	0	0	0	0	2	1584.21250593465
101	2008	0	49.5887892339	-109.9636510993	1260	9.11	264.8	-0.09063258019778	-0.99588439861597	32.2883	2.8525	-36.8594	1224.356531	0.42177	64.7515	13.52595	19.4689081940719	15.5145844846415	66.6344462076372	9136.34938775492	0	0	0	4	0	0	0	4	0	0	0	0	1584.21250593465
101	2009	1	49.5887892339	-109.9636510993	1260	9.11	264.8	-0.09063258019778	-0.99588439861597	28.8005	2.023	-32.8407	1192.019444	0.32188	62.1058	12.16605	21.3246488243863	15.4776290795106	65.1566856403942	9742.03713156586	0	0	9	22	0	0	7	4	0	0	2	18	1584.21250593465
101	2010	0	49.5887892339	-109.9636510993	1260	9.11	264.8	-0.09063258019778	-0.99588439861597	30.8256	1.7951	-30.45	1207.50462	0.44859	65.4703333333333	12.12985	23.1803894547006	15.4406736743798	63.6789250731517	10347.7248753766	1	5	35	65	1	2	2	7	0	3	33	58	1584.21250593465
101	2011	0	49.5887892339	-109.9636510993	1260	9.11	264.8	-0.09063258019778	-0.99588439861597	31.8077	3.8608	-32.6857	1269.159961	0.40213	72.7595333333333	12.68105	25.036130085015	15.403718269249	62.2011645059088	10953.4126191875	0	18	36	75	0	14	22	43	0	4	14	32	1584.21250593465
101	2012	0	49.5887892339	-109.9636510993	1260	9.11	264.8	-0.09063258019778	-0.99588439861597	31.9765	3.2344	-33.704	1568.578978	0.41619	63.3666333333333	12.1919	26.8918707153293	15.3667628641182	60.7234039386663	11559.1003629984	0	30	46	91	0	11	24	32	0	19	22	59	1584.21250593465
101	2013	4	49.5887892339	-109.9636510993	1260	9.11	264.8	-0.09063258019778	-0.99588439861597	30.3921	3.3131	-34.0401	1367.60357	0.71143	65.8780666666667	11.9658	28.7476113456437	15.3298074589874	59.2456433714233	12164.7881068094	0	33	51	191	0	7	26	44	0	26	25	147	1584.21250593465
101	2014	1	49.5887892339	-109.9636510993	1260	9.11	264.8	-0.09063258019778	-0.99588439861597	31.1458	1.4331	-32.1385	1315.226232	0.36582	64.9827333333333	12.58295	30.603351975958	15.2928520538565	57.7678828041808	12770.4758506201	4	23	70	132	4	9	14	13	0	14	56	119	1584.21250593465
101	2015	0	49.5887892339	-109.9636510993	1260	9.11	264.8	-0.09063258019778	-0.99588439861597	33.9465	0.4606	-27.7635	1484.370014	0.4864	58.8263333333333	13.0792	32.4590926062724	15.2558966487257	56.2901222369378	13376.163594431	1	5	35	71	1	3	7	10	0	2	28	61	1584.21250593465
101	2016	0	49.5887892339	-109.9636510993	1260	9.11	264.8	-0.09063258019778	-0.99588439861597	27.4702	5.3667	-28.4046	1304.614366	0.78413	64.079	12.84355	34.3148332365868	15.2189412435949	54.8123616696953	13981.8513382419	0	6	20	47	0	3	8	5	0	3	12	42	1584.21250593465
101	2017	0	49.5887892339	-109.9636510993	1260	9.11	264.8	-0.09063258019778	-0.99588439861597	32.4791	4.8312	-30.1993	1564.595722	0.50725	66.2888666666667	14.1535	36.1705738669011	15.1819858384641	53.3346011024523	14587.5390820527	0	9	23	23	0	1	7	8	0	8	16	15	1584.21250593465
101	2018	0	49.5887892339	-109.9636510993	1260	9.11	264.8	-0.09063258019778	-0.99588439861597	36.8242	0.1925	-29.884	1604.371698	0.48142	67.0631	14.11325	38.0263144972155	15.1450304333333	51.8568405352098	15193.2268258636	0	7	12	18	0	2	4	3	0	5	8	15	1584.21250593465
102	2006	0	49.5887892339	-109.9567410993	1322	4.19	94	-0.0697564737441253	0.997564050259824	32.7996	3.3358	-33.8987	1476.763055	0.35123	67.9727666666667	12.9185	9.53040854249775	11.5809917681518	51.1278192698082	1683.23773783748	0	0	0	0	0	0	0	0	0	0	0	0	1582.64211475296
102	2007	0	49.5887892339	-109.9567410993	1322	4.19	94	-0.0697564737441253	0.997564050259824	34.1972	2.5694	-32.1652	1414.744775	0.41736	69.2509666666667	12.7596	7.62432683399811	12.5562687997392	54.3440667167997	1346.59019026998	0	0	0	1	0	0	0	0	0	0	0	1	1582.64211475296
102	2008	0	49.5887892339	-109.9567410993	1322	4.19	94	-0.0697564737441253	0.997564050259824	31.5376	2.6741	-36.4933	1145.99797	0.44352	64.8815333333333	13.45055	5.71824512549847	13.5315458313264	57.5603141637912	1009.94264270249	0	0	2	5	0	0	2	5	0	0	0	0	1582.64211475296
102	2009	0	49.5887892339	-109.9567410993	1322	4.19	94	-0.0697564737441253	0.997564050259824	27.9974	1.7896	-32.6045	1115.918408	0.32721	62.2956333333333	12.10135	3.81216341699928	14.5068228629139	60.7765616107818	673.295095134992	0	3	2	20	0	3	0	6	0	0	2	14	1582.64211475296
102	2010	1	49.5887892339	-109.9567410993	1322	4.19	94	-0.0697564737441253	0.997564050259824	29.9814	1.5415	-30.0178	1134.042221	0.44318	65.5786666666667	12.05045	1.90608170849964	15.4820998945011	63.9928090577732	336.647547567496	0	8	13	64	0	1	2	7	0	7	11	57	1582.64211475296
102	2011	4	49.5887892339	-109.9567410993	1322	4.19	94	-0.0697564737441253	0.997564050259824	31.0058	3.6426	-32.3672	1190.583941	0.40096	72.9281666666667	12.6203	0	16.4573769260883	67.2090565047647	0	1	3	31	78	1	2	19	44	0	1	12	34	1582.64211475296
102	2012	2	49.5887892339	-109.9567410993	1322	4.19	94	-0.0697564737441253	0.997564050259824	31.1653	3.0214	-33.3838	1481.375174	0.40545	63.4851333333333	12.13275	0	17.4326539576757	70.4253039517553	0	4	6	40	85	1	4	16	41	3	2	24	44	1582.64211475296
102	2013	0	49.5887892339	-109.9567410993	1322	4.19	94	-0.0697564737441253	0.997564050259824	29.6308	3.0335	-33.72	1289.667517	0.72048	66.0189	11.8998	0	18.4079309892629	73.6415513987467	0	2	7	54	119	0	4	14	43	2	3	40	76	1582.64211475296
102	2014	0	49.5887892339	-109.9567410993	1322	4.19	94	-0.0697564737441253	0.997564050259824	30.3381	1.1882	-31.9756	1238.241177	0.36806	65.0124666666667	12.48915	0	19.3832080208504	76.8577988457382	0	0	14	41	121	0	7	11	19	0	7	30	102	1582.64211475296
102	2015	0	49.5887892339	-109.9567410993	1322	4.19	94	-0.0697564737441253	0.997564050259824	33.1348	0.3653	-27.5684	1404.601496	0.48665	58.7735333333333	12.9692	0	20.3584850524376	80.0740462927297	0	0	8	16	70	0	3	4	11	0	5	12	59	1582.64211475296
102	2016	0	49.5887892339	-109.9567410993	1322	4.19	94	-0.0697564737441253	0.997564050259824	26.8041	5.2159	-28.6897	1242.61555	0.79749	64.2062333333333	12.71185	0	21.333762084025	83.2902937397203	0	0	4	20	39	0	3	5	11	0	1	15	28	1582.64211475296
102	2017	0	49.5887892339	-109.9567410993	1322	4.19	94	-0.0697564737441253	0.997564050259824	32.1328	4.545	-30.5578	1516.438529	0.45942	66.7460333333333	15.0893	0	22.3090391156122	86.5065411867117	0	0	6	13	32	0	2	2	13	0	4	11	19	1582.64211475296
102	2018	0	49.5887892339	-109.9567410993	1322	4.19	94	-0.0697564737441253	0.997564050259824	36.0111	0.2912	-30.2811	1545.77389	0.4444	67.0571666666667	14.8384	0	23.2843161471994	89.7227886337032	0	0	2	14	23	0	1	3	5	0	1	11	18	1582.64211475296
103	2006	0	49.5887892339	-109.9498310993	1248	11.42	106.4	-0.282341456842877	0.959313974540058	33.4289	3.6283	-33.9698	1552.331949	0.35291	67.9369333333333	12.9483	9.55676337346813	13.0396255503001	55.3687527218426	5478.50105878082	0	0	0	0	0	0	0	0	0	0	0	0	1581.34615674015
103	2007	0	49.5887892339	-109.9498310993	1248	11.42	106.4	-0.282341456842877	0.959313974540058	34.8841	2.7367	-32.1346	1485.584283	0.43647	69.2204	12.7835	7.97663903236116	13.4157046118592	56.4532290642519	4655.43082931545	0	0	0	0	0	0	0	0	0	0	0	0	1581.34615674015
103	2008	0	49.5887892339	-109.9498310993	1248	11.42	106.4	-0.282341456842877	0.959313974540058	32.15	2.9478	-36.8488	1217.964878	0.42388	64.7743	13.4757	6.39651469125465	13.7917836734181	57.5377054066612	3832.36059984984	0	2	3	1	0	2	3	1	0	0	0	0	1581.34615674015
103	2009	0	49.5887892339	-109.9498310993	1248	11.42	106.4	-0.282341456842877	0.959313974540058	28.6181	2.1076	-32.8916	1185.52643	0.32345	62.1492666666667	12.1222	4.81639035014769	14.1678627349771	58.6221817490705	3009.29037038423	0	2	6	5	0	0	4	2	0	2	2	3	1581.34615674015
103	2010	1	49.5887892339	-109.9498310993	1248	11.42	106.4	-0.282341456842877	0.959313974540058	30.5922	1.8193	-30.4468	1202.445892	0.44896	65.4637333333333	12.07635	3.23626600904117	14.543941796536	59.7066580914798	2186.22014091886	0	0	10	37	0	0	2	7	0	0	8	30	1581.34615674015
103	2011	1	49.5887892339	-109.9498310993	1248	11.42	106.4	-0.282341456842877	0.959313974540058	31.6514	3.954	-32.7404	1263.381737	0.40328	72.7821	12.64025	1.65614166793421	14.9200208580951	60.7911344338891	1363.14991145325	1	7	15	67	1	6	13	35	0	1	2	32	1581.34615674015
103	2012	0	49.5887892339	-109.9498310993	1248	11.42	106.4	-0.282341456842877	0.959313974540058	31.7822	3.2893	-33.7251	1560.298149	0.41642	63.3854	12.15135	0.0760173268276958	15.296099919654	61.8756107762983	540.079681987641	1	11	21	80	0	3	11	37	1	8	10	43	1581.34615674015
103	2013	0	49.5887892339	-109.9498310993	1248	11.42	106.4	-0.282341456842877	0.959313974540058	30.2514	3.3475	-34.0618	1362.63237	0.70515	65.8895666666667	11.9257	0	15.6721789812131	62.9600871187076	0	0	8	23	108	0	3	10	29	0	5	13	79	1581.34615674015
103	2014	0	49.5887892339	-109.9498310993	1248	11.42	106.4	-0.282341456842877	0.959313974540058	30.9395	1.4693	-32.236	1310.442505	0.36732	64.955	12.5392	0	16.048258042772	64.0445634611174	0	0	6	27	90	0	0	10	21	0	6	17	69	1581.34615674015
103	2015	1	49.5887892339	-109.9498310993	1248	11.42	106.4	-0.282341456842877	0.959313974540058	33.7482	0.5553	-27.8562	1479.05259	0.48728	58.7861	13.03275	0	16.424337104331	65.1290398035267	0	0	2	15	55	0	0	6	9	0	2	9	46	1581.34615674015
103	2016	0	49.5887892339	-109.9498310993	1248	11.42	106.4	-0.282341456842877	0.959313974540058	27.4031	5.4175	-28.3038	1297.693183	0.78413	63.9663666666667	12.7991	0	16.8004161658899	66.213516145936	0	1	1	8	34	1	1	5	7	0	0	3	27	1581.34615674015
103	2017	0	49.5887892339	-109.9498310993	1248	11.42	106.4	-0.282341456842877	0.959313974540058	32.2422	4.8646	-30.0779	1553.624574	0.4823	66.1875	14.0032	0	17.176495227449	67.2979924883452	0	0	1	11	39	0	1	7	4	0	0	4	35	1581.34615674015
103	2018	0	49.5887892339	-109.9498310993	1248	11.42	106.4	-0.282341456842877	0.959313974540058	36.6234	0.1874	-30.0069	1594.313698	0.48905	67.0488333333333	13.99005	0	17.5525742890079	68.3824688307545	0	0	0	10	20	0	0	2	4	0	0	8	16	1581.34615674015
104	2006	0	49.5887892339	-109.9429210993	1200	3.2	341.9	0.950515731627784	-0.310676429630732	33.9663	3.9405	-34.0232	1614.002791	0.34751	67.9775333333333	13.00445	44.1537976868594	16.8345395933271	79.4806045850605	20357.9644797225	0	0	0	0	0	0	0	0	0	0	0	0	1580.23590797127
104	2007	1	49.5887892339	-109.9429210993	1200	3.2	341.9	0.950515731627784	-0.310676429630732	35.4708	2.8744	-32.1644	1540.2516	0.43488	69.2528	12.8364	47.2393441773347	16.7505655143221	79.4844638533958	21646.8832763727	0	0	0	0	0	0	0	0	0	0	0	0	1580.23590797127
104	2008	1	49.5887892339	-109.9429210993	1200	3.2	341.9	0.950515731627784	-0.310676429630732	32.6165	3.1542	-37.0301	1272.630762	0.41391	64.7460333333333	13.533	50.32489066781	16.666591435317	79.4883231217311	22935.8020730233	1	2	2	2	1	2	2	2	0	0	0	0	1580.23590797127
104	2009	0	49.5887892339	-109.9429210993	1200	3.2	341.9	0.950515731627784	-0.310676429630732	29.17	2.3316	-33.077	1238.393863	0.32842	62.0779666666667	12.17175	53.4104371582844	16.582617356312	79.4921823900664	24224.7208696734	1	3	2	6	0	1	0	5	1	2	2	1	1580.23590797127
104	2010	0	49.5887892339	-109.9429210993	1200	3.2	341.9	0.950515731627784	-0.310676429630732	31.1026	1.9836	-30.7095	1254.132933	0.4519	65.4351	12.1364	56.4959836487596	16.498643277307	79.4960416584017	25513.6396663236	0	1	1	24	0	0	1	4	0	1	0	20	1580.23590797127
104	2011	0	49.5887892339	-109.9429210993	1200	3.2	341.9	0.950515731627784	-0.310676429630732	32.183	4.1258	-32.9999	1316.546143	0.40478	72.7228	12.6868	59.581530139234	16.414669198302	79.499900926737	26802.5584629741	0	6	16	26	0	6	12	15	0	0	4	11	1580.23590797127
104	2012	0	49.5887892339	-109.9429210993	1200	3.2	341.9	0.950515731627784	-0.310676429630732	32.2834	3.4183	-33.8867	1617.656715	0.4213	63.3737666666667	12.19215	62.6670766297093	16.330695119297	79.5037601950723	28091.4772596243	0	9	20	30	0	4	7	13	0	5	13	17	1580.23590797127
104	2013	0	49.5887892339	-109.9429210993	1200	3.2	341.9	0.950515731627784	-0.310676429630732	30.7338	3.536	-34.319	1416.504158	0.69971	65.8492	11.97545	65.7526231201846	16.246721040292	79.5076194634076	29380.3960562744	0	8	17	36	0	1	5	15	0	7	12	21	1580.23590797127
104	2014	0	49.5887892339	-109.9429210993	1200	3.2	341.9	0.950515731627784	-0.310676429630732	31.4857	1.6528	-32.3499	1364.22403	0.36618	64.9861333333333	12.6032	68.838169610659	16.1627469612869	79.5114787317429	30669.3148529246	0	1	11	47	0	0	2	16	0	1	9	31	1580.23590797127
104	2015	0	49.5887892339	-109.9429210993	1200	3.2	341.9	0.950515731627784	-0.310676429630732	34.247	0.6526	-28.025	1534.661002	0.48603	58.8557666666667	13.0854	71.9237161011342	16.0787728822819	79.5153380000781	31958.2336495752	0	2	5	27	0	0	1	8	0	2	4	19	1580.23590797127
104	2016	0	49.5887892339	-109.9429210993	1200	3.2	341.9	0.950515731627784	-0.310676429630732	27.841	5.5369	-27.7685	1336.301872	0.77663	63.3575666666667	12.87005	75.0092625916086	15.9947988032769	79.5191972684134	33247.1524462253	0	4	3	22	0	3	3	7	0	1	0	15	1580.23590797127
104	2017	0	49.5887892339	-109.9429210993	1200	3.2	341.9	0.950515731627784	-0.310676429630732	32.3652	5.0581	-29.4784	1583.326874	0.51526	65.6989666666667	13.19705	78.0948090820839	15.9108247242719	79.5230565367487	34536.0712428754	0	3	3	24	0	3	3	5	0	0	0	19	1580.23590797127
104	2018	0	49.5887892339	-109.9429210993	1200	3.2	341.9	0.950515731627784	-0.310676429630732	37.114	0.0341	-30.7731	1628.823917	0.50881	66.8218666666667	13.41175	81.1803555725592	15.8268506452669	79.526915805084	35824.990039526	0	1	1	19	0	0	0	4	0	1	1	15	1580.23590797127
105	2006	0	49.5887892339	-109.9360110993	1223	6.82	346.6	0.972775878209397	-0.231747903494157	33.5956	3.7483	-33.951	1574.103428	0.3547	67.9805	12.93175	7.12830723931552	8.82255454593633	44.6316931517904	4536.57123892533	0	0	0	0	0	0	0	0	0	0	0	0	1579.17152965708
105	2007	1	49.5887892339	-109.9360110993	1223	6.82	346.6	0.972775878209397	-0.231747903494157	35.1404	2.8623	-32.1331	1507.147493	0.43845	69.2858666666667	12.7631	6.3412507676926	7.05804363674906	35.705354521433	4089.94410553365	0	0	0	0	0	0	0	0	0	0	0	0	1579.17152965708
105	2008	2	49.5887892339	-109.9360110993	1223	6.82	346.6	0.972775878209397	-0.231747903494157	32.3354	3.0909	-36.8959	1240.813251	0.42316	64.7853333333333	13.45105	5.55419429606968	5.29353272756134	26.7790158910757	3643.31697214197	1	1	1	5	1	1	1	5	0	0	0	0	1579.17152965708
105	2009	0	49.5887892339	-109.9360110993	1223	6.82	346.6	0.972775878209397	-0.231747903494157	28.8302	2.2467	-32.992	1207.565113	0.32727	62.1648666666667	12.10065	4.76713782444699	3.52902181837408	17.8526772607147	3196.68983875029	2	1	2	5	0	0	2	0	2	1	0	5	1579.17152965708
105	2010	0	49.5887892339	-109.9360110993	1223	6.82	346.6	0.972775878209397	-0.231747903494157	30.729	1.8896	-30.5268	1224.365726	0.45008	65.4496666666667	12.04975	3.98008135282407	1.76451090918681	8.92633863035735	2750.06270535849	0	0	4	4	0	0	2	4	0	0	2	0	1579.17152965708
105	2011	0	49.5887892339	-109.9360110993	1223	6.82	346.6	0.972775878209397	-0.231747903494157	31.849	4.0865	-32.8671	1284.961667	0.40521	72.7835	12.6202	3.19302488120115	0	0	2303.43557196681	0	1	11	30	0	1	9	20	0	0	2	10	1579.17152965708
105	2012	0	49.5887892339	-109.9360110993	1223	6.82	346.6	0.972775878209397	-0.231747903494157	31.9439	3.3826	-33.7931	1582.16206	0.41824	63.3978666666667	12.1296	2.40596840957824	0	0	1856.80843857513	0	2	12	33	0	1	4	14	0	1	8	19	1579.17152965708
105	2013	0	49.5887892339	-109.9360110993	1223	6.82	346.6	0.972775878209397	-0.231747903494157	30.4299	3.4333	-34.1592	1385.595316	0.69895	65.8872333333333	11.90715	1.61891193795532	0	0	1410.18130518345	0	3	8	39	0	0	1	12	0	3	7	27	1579.17152965708
105	2014	0	49.5887892339	-109.9360110993	1223	6.82	346.6	0.972775878209397	-0.231747903494157	31.1574	1.5564	-32.3534	1333.449951	0.3683	64.9409666666667	12.52145	0.831855466332627	0	0	963.554171791766	0	1	2	28	0	1	1	5	0	0	1	23	1579.17152965708
105	2015	1	49.5887892339	-109.9360110993	1223	6.82	346.6	0.972775878209397	-0.231747903494157	33.9107	0.6669	-27.9872	1503.890858	0.4874	58.7717666666667	13.001	0.0447989947097085	0	0	516.927038399968	0	0	2	14	0	0	0	7	0	0	2	7	1579.17152965708
105	2016	0	49.5887892339	-109.9360110993	1223	6.82	346.6	0.972775878209397	-0.231747903494157	27.59	5.5005	-28.0196	1313.623042	0.78189	63.3448333333333	12.77795	0	0	0	70.2999050082872	1	0	5	11	1	0	4	10	0	0	1	1	1579.17152965708
105	2017	0	49.5887892339	-109.9360110993	1223	6.82	346.6	0.972775878209397	-0.231747903494157	32.2649	4.9528	-29.7537	1563.637948	0.52556	65.9315	13.58995	0	0	0	0	0	0	4	28	0	0	3	9	0	0	1	19	1579.17152965708
105	2018	0	49.5887892339	-109.9360110993	1223	6.82	346.6	0.972775878209397	-0.231747903494157	36.7778	0.1284	-30.3615	1607.296315	0.50321	66.8052333333333	13.66955	0	0	0	0	0	0	1	18	0	0	0	5	0	0	1	13	1579.17152965708
106	2006	0	49.5887892339	-109.9291010993	1213	8.37	345.4	0.967709170481971	-0.252069358243114	33.6452	3.7993	-33.9388	1581.458499	0.35503	68.0012	12.9226	9.76536450471986	8.95093163849879	45.6456148469151	5309.84199605975	0	0	0	0	0	0	0	0	0	0	0	0	1578.15302197276
106	2007	0	49.5887892339	-109.9291010993	1213	8.37	345.4	0.967709170481971	-0.252069358243114	35.2077	2.9229	-32.1371	1514.457494	0.43907	69.3176333333333	12.7522	7.81672741868988	7.16074531079903	36.5164918775299	4249.74618689623	0	0	0	0	0	0	0	0	0	0	0	0	1578.15302197276
106	2008	0	49.5887892339	-109.9291010993	1213	8.37	345.4	0.967709170481971	-0.252069358243114	32.3964	3.1539	-36.9058	1248.789977	0.42317	64.7916333333333	13.43795	5.8680903326599	5.37055898309882	27.3873689081483	3189.6503777327	0	1	1	2	0	1	1	2	0	0	0	0	1578.15302197276
106	2009	0	49.5887892339	-109.9291010993	1213	8.37	345.4	0.967709170481971	-0.252069358243114	28.8839	2.3057	-33.0326	1215.297683	0.32839	62.1750333333333	12.08925	3.91945324662947	3.58037265539906	18.2582459387631	2129.55456856918	0	2	1	3	0	0	0	2	0	2	1	1	1578.15302197276
106	2010	0	49.5887892339	-109.9291010993	1213	8.37	345.4	0.967709170481971	-0.252069358243114	30.7621	1.9145	-30.5521	1232.187254	0.45041	65.4432333333333	12.0357	1.9708161605995	1.7901863276993	9.12912296938157	1069.45875940565	0	0	2	11	0	0	2	9	0	0	0	2	1578.15302197276
106	2011	0	49.5887892339	-109.9291010993	1213	8.37	345.4	0.967709170481971	-0.252069358243114	31.8988	4.1336	-32.9184	1292.345927	0.40563	72.7862666666667	12.60955	0.0221790745695216	0	0	9.3629502421245	0	1	6	24	0	1	3	16	0	0	3	8	1578.15302197276
106	2012	0	49.5887892339	-109.9291010993	1213	8.37	345.4	0.967709170481971	-0.252069358243114	31.99	3.4198	-33.8142	1589.55476	0.41865	63.4046	12.11805	0	0	0	0	0	0	8	25	0	0	5	8	0	0	3	17	1578.15302197276
106	2013	0	49.5887892339	-109.9291010993	1213	8.37	345.4	0.967709170481971	-0.252069358243114	30.4865	3.4646	-34.1965	1393.588002	0.6961	65.8874666666667	11.897	0	0	0	0	0	0	9	14	0	0	1	3	0	0	8	11	1578.15302197276
106	2014	0	49.5887892339	-109.9291010993	1213	8.37	345.4	0.967709170481971	-0.252069358243114	31.2102	1.5903	-32.4031	1341.529097	0.36869	64.9328333333333	12.5105	0	0	0	0	0	0	5	7	0	0	2	3	0	0	3	4	1578.15302197276
106	2015	0	49.5887892339	-109.9291010993	1213	8.37	345.4	0.967709170481971	-0.252069358243114	33.9576	0.7176	-28.0439	1512.984305	0.48884	58.7597666666667	12.9884	0	0	0	0	0	0	4	5	0	0	3	1	0	0	1	4	1578.15302197276
106	2016	0	49.5887892339	-109.9291010993	1213	8.37	345.4	0.967709170481971	-0.252069358243114	27.6561	5.5367	-27.875	1319.454414	0.78125	63.2894666666667	12.7617	0	0	0	0	0	2	6	6	0	2	6	5	0	0	0	1	1578.15302197276
106	2017	0	49.5887892339	-109.9291010993	1213	8.37	345.4	0.967709170481971	-0.252069358243114	32.2383	4.987	-29.5941	1566.659924	0.5322	65.8258666666667	13.42685	0	0	0	0	0	1	23	5	0	0	4	5	0	1	19	0	1578.15302197276
106	2018	0	49.5887892339	-109.9291010993	1213	8.37	345.4	0.967709170481971	-0.252069358243114	36.8203	0.1062	-30.4991	1611.271728	0.50021	66.7801	13.54055	0	0	0	0	0	0	9	2	0	0	3	0	0	0	6	2	1578.15302197276
107	2006	0	49.5887892339	-109.9221910993	1213	5.83	347	0.974370064785235	-0.224951054343865	33.7167	3.8103	-33.9175	1586.550027	0.35332	68.0162	12.8942	20.5286514623895	4.12061426077753	26.7166742269583	4484.92928704759	0	0	0	0	0	0	0	0	0	0	0	0	1580.60590219174
107	2007	0	49.5887892339	-109.9221910993	1213	5.83	347	0.974370064785235	-0.224951054343865	35.2792	2.9607	-32.1294	1519.546824	0.43838	69.3493	12.7225	16.6702320853128	3.29649140862216	21.4731406324609	3649.90585526661	0	0	0	0	0	0	0	0	0	0	0	0	1580.60590219174
107	2008	0	49.5887892339	-109.9221910993	1213	5.83	347	0.974370064785235	-0.224951054343865	32.475	3.1777	-36.8728	1254.33419	0.42477	64.8082666666667	13.4041	12.8118127082353	2.47236855646656	16.2296070379634	2814.88242348563	0	0	1	1	0	0	1	1	0	0	0	0	1580.60590219174
107	2009	0	49.5887892339	-109.9221910993	1213	5.83	347	0.974370064785235	-0.224951054343865	28.9253	2.3201	-33.0351	1220.992388	0.32642	62.2087	12.0598	8.95339333115862	1.64824570431119	10.986073443466	1979.85899170465	0	0	2	2	0	0	0	1	0	0	2	1	1580.60590219174
107	2010	0	49.5887892339	-109.9221910993	1213	5.83	347	0.974370064785235	-0.224951054343865	30.8282	1.9036	-30.5142	1237.527304	0.44957	65.4436333333333	11.99975	5.09497395408107	0.824122852155597	5.74253984896859	1144.83555992367	0	2	5	5	0	2	5	4	0	0	0	1	1580.60590219174
107	2011	0	49.5887892339	-109.9221910993	1213	5.83	347	0.974370064785235	-0.224951054343865	31.9224	4.1383	-32.9129	1296.490127	0.40493	72.8066333333333	12.582	1.23655457700443	2.27373675443232e-13	0.499006254471169	309.812128142687	0	5	6	6	0	2	3	3	0	3	3	3	1580.60590219174
107	2012	0	49.5887892339	-109.9221910993	1213	5.83	347	0.974370064785235	-0.224951054343865	32.0709	3.4278	-33.8012	1594.488573	0.41782	63.4166666666667	12.0912	0	0	0	0	0	4	1	7	0	2	0	3	0	2	1	4	1580.60590219174
107	2013	0	49.5887892339	-109.9221910993	1213	5.83	347	0.974370064785235	-0.224951054343865	30.5639	3.4556	-34.1739	1398.535177	0.69286	65.8993333333333	11.86935	0	0	0	0	0	4	0	5	0	1	0	0	0	3	0	5	1580.60590219174
107	2014	0	49.5887892339	-109.9221910993	1213	5.83	347	0.974370064785235	-0.224951054343865	31.3211	1.4224	-32.5834	1348.363103	0.36897	64.9137666666667	12.47735	0	0	0	0	0	4	0	2	0	1	0	2	0	3	0	0	1580.60590219174
107	2015	0	49.5887892339	-109.9221910993	1213	5.83	347	0.974370064785235	-0.224951054343865	34.0421	0.7575	-28.0717	1521.797537	0.49496	58.7261	12.9535	0	0	0	0	0	4	0	0	0	3	0	0	0	1	0	0	1580.60590219174
107	2016	0	49.5887892339	-109.9221910993	1213	5.83	347	0.974370064785235	-0.224951054343865	27.7207	5.5507	-27.8493	1325.741333	0.78231	63.2667	12.5952	0	0	0	0	0	5	2	2	0	5	2	2	0	0	0	0	1580.60590219174
107	2017	0	49.5887892339	-109.9221910993	1213	5.83	347	0.974370064785235	-0.224951054343865	32.3006	4.979	-29.5658	1572.331117	0.53235	65.8221666666667	13.3844	0	0	0	0	0	11	1	13	0	3	0	2	0	8	1	11	1580.60590219174
107	2018	0	49.5887892339	-109.9221910993	1213	5.83	347	0.974370064785235	-0.224951054343865	36.9042	0.1172	-30.4748	1616.86619	0.4999	66.7233333333333	13.5299	0	0	0	0	0	6	0	3	0	2	0	1	0	4	0	2	1580.60590219174
108	2006	0	49.5887892339	-109.9152810993	1198	9.36	44.3	0.715692733703736	0.698415285431006	33.6133	4.0051	-33.9459	1590.490709	0.35285	68.0397666666667	12.8984	25.1264674085339	5.26472108871371	31.3182238182162	14710.9022411248	0	0	0	0	0	0	0	0	0	0	0	0	1687.82527941187
108	2007	0	49.5887892339	-109.9152810993	1198	9.36	44.3	0.715692733703736	0.698415285431006	35.2385	3.0346	-32.1464	1522.249952	0.4367	69.3800666666667	12.7249	24.5486318414062	4.33614408739186	25.6714830092715	14399.5056745316	0	0	0	0	0	0	0	0	0	0	0	0	1687.82527941187
108	2008	0	49.5887892339	-109.9152810993	1198	9.36	44.3	0.715692733703736	0.698415285431006	32.4535	3.2597	-36.9032	1257.613017	0.42407	64.8079	13.40565	23.9707962742787	3.40756708607	20.0247422003249	14088.1091079382	0	0	0	1	0	0	0	1	0	0	0	0	1687.82527941187
108	2009	0	49.5887892339	-109.9152810993	1198	9.36	44.3	0.715692733703736	0.698415285431006	28.8991	2.4003	-33.0947	1223.873192	0.32939	62.2041	12.0612	23.3929607071511	2.47899008474815	14.3780013913802	13776.7125413449	0	0	0	2	0	0	0	0	0	0	0	2	1687.82527941187
108	2010	0	49.5887892339	-109.9152810993	1198	9.36	44.3	0.715692733703736	0.698415285431006	30.7529	1.9455	-30.5738	1241.231328	0.45058	65.4329333333333	12.0011	22.8151251400234	1.55041308342629	8.73126058243361	13465.3159747516	0	5	2	0	0	5	2	0	0	0	0	0	1687.82527941187
108	2011	2	49.5887892339	-109.9152810993	1198	9.36	44.3	0.715692733703736	0.698415285431006	31.9127	4.2051	-32.9944	1300.186577	0.40588	72.7986	12.58325	22.2372895728959	0.621836082104437	3.08451977348886	13153.9194081583	0	5	5	1	0	2	2	1	0	3	3	0	1687.82527941187
108	2012	4	49.5887892339	-109.9152810993	1198	9.36	44.3	0.715692733703736	0.698415285431006	32.0088	3.4737	-33.8368	1596.922009	0.41878	63.4200666666667	12.09025	21.6594540057683	0	0	12842.5228415651	2	1	2	3	2	0	0	3	0	1	2	0	1687.82527941187
108	2013	3	49.5887892339	-109.9152810993	1198	9.36	44.3	0.715692733703736	0.698415285431006	30.5645	3.5145	-33.9459	1406.331858	0.68922	65.8924666666667	11.8713	21.0816184386406	0	0	12531.1262749718	4	0	0	3	1	0	0	0	3	0	0	3	1687.82527941187
108	2014	3	49.5887892339	-109.9152810993	1198	9.36	44.3	0.715692733703736	0.698415285431006	31.2728	1.4779	-32.6328	1353.585895	0.37813	64.9125333333333	12.4807	20.5037828715131	0	0	12219.7297083784	3	0	1	0	0	0	1	0	3	0	0	0	1687.82527941187
108	2015	4	49.5887892339	-109.9152810993	1198	9.36	44.3	0.715692733703736	0.698415285431006	33.9775	0.8998	-28.2466	1530.000085	0.4951	58.6588666666667	12.9543	19.9259473043855	0	0	11908.3331417851	3	0	1	0	3	0	0	0	0	0	1	0	1687.82527941187
108	2016	10	49.5887892339	-109.9152810993	1198	9.36	44.3	0.715692733703736	0.698415285431006	27.7318	5.5987	-27.6089	1328.7036	0.82148	63.2086333333333	12.59125	19.3481117372578	0	0	11596.9365751918	4	0	1	3	4	0	1	3	0	0	0	0	1687.82527941187
108	2017	6	49.5887892339	-109.9152810993	1198	9.36	44.3	0.715692733703736	0.698415285431006	32.1293	5.0369	-29.3079	1568.258518	0.51831	65.6660666666667	13.1348	18.7702761701303	0	0	11285.5400085986	10	0	1	14	3	0	0	2	7	0	1	12	1687.82527941187
108	2018	2	49.5887892339	-109.9152810993	1198	9.36	44.3	0.715692733703736	0.698415285431006	36.8323	0.08	-30.6882	1614.158257	0.5123	66.6868333333333	13.34245	18.1924406030028	0	0	10974.1434420053	6	0	0	3	2	0	0	1	4	0	0	2	1687.82527941187
109	2006	0	49.5887892339	-109.9083710993	1135	6.96	67.3	0.385906042324319	0.922538089456246	34.3284	4.3042	-33.9671	1671.933537	0.35453	68.1163	13.04445	19.0448293580748	10.8680423460309	57.7583399527066	9047.41179093276	0	0	0	0	0	0	0	0	0	0	0	0	1923.09014069469
109	2007	0	49.5887892339	-109.9083710993	1135	6.96	67.3	0.385906042324319	0.922538089456246	35.9981	3.2373	-32.2902	1599.403962	0.44215	69.4274666666667	12.86785	17.2176904079711	10.9237615220365	59.1229166339463	8564.77504330839	0	0	0	0	0	0	0	0	0	0	0	0	1923.09014069469
109	2008	0	49.5887892339	-109.9083710993	1135	6.96	67.3	0.385906042324319	0.922538089456246	33.116	3.5506	-37.1059	1335.847362	0.41066	64.5204	13.56145	15.3905514578673	10.9794806980421	60.4874933151855	8082.13829568401	0	0	0	0	0	0	0	0	0	0	0	0	1923.09014069469
109	2009	0	49.5887892339	-109.9083710993	1135	6.96	67.3	0.385906042324319	0.922538089456246	29.6712	2.7062	-33.3369	1299.935243	0.33854	61.832	12.1969	13.563412507764	11.0351998740477	61.8520699964247	7599.50154805963	0	0	0	0	0	0	0	0	0	0	0	0	1923.09014069469
109	2010	0	49.5887892339	-109.9083710993	1135	6.96	67.3	0.385906042324319	0.922538089456246	31.5439	2.1521	-30.9422	1316.111878	0.45605	65.0537333333333	12.1651	11.7362735576603	11.0909190500532	63.2166466776644	7116.86480043537	0	0	5	2	0	0	5	2	0	0	0	0	1923.09014069469
109	2011	0	49.5887892339	-109.9083710993	1135	6.96	67.3	0.385906042324319	0.922538089456246	32.6411	4.4443	-33.3706	1374.945133	0.40477	72.5047	12.71	9.90913460755655	11.1466382260588	64.5812233589036	6634.228052811	0	0	5	5	0	0	2	2	0	0	3	3	1923.09014069469
109	2012	0	49.5887892339	-109.9083710993	1135	6.96	67.3	0.385906042324319	0.922538089456246	32.7609	3.5791	-33.9787	1678.71628	0.42236	63.5092666666667	12.20135	8.08199565745326	11.2023574020644	65.9458000401432	6151.59130518662	0	2	2	2	0	2	1	0	0	0	1	2	1923.09014069469
109	2013	0	49.5887892339	-109.9083710993	1135	6.96	67.3	0.385906042324319	0.922538089456246	31.2612	3.7518	-34.3434	1481.924248	0.68713	65.7368666666667	12.0014	6.25485670734952	11.25807657807	67.3103767213825	5668.95455756225	0	4	1	0	0	1	0	0	0	3	1	0	1923.09014069469
109	2014	0	49.5887892339	-109.9083710993	1135	6.96	67.3	0.385906042324319	0.922538089456246	32.0197	1.7219	-32.6864	1429.794607	0.37579	65.0113333333333	12.63275	4.42771775724577	11.3137957540756	68.6749534026221	5186.31780993799	0	3	0	1	0	0	0	1	0	3	0	0	1923.09014069469
109	2015	0	49.5887892339	-109.9083710993	1135	6.96	67.3	0.385906042324319	0.922538089456246	34.7206	0.9789	-28.4407	1609.353936	0.48914	58.7972	13.0925	2.60057880714203	11.3695149300811	70.0395300838613	4703.68106231361	0	3	0	1	0	3	0	0	0	0	0	1	1923.09014069469
109	2016	0	49.5887892339	-109.9083710993	1135	6.96	67.3	0.385906042324319	0.922538089456246	28.6403	6.019	-26.737	1378.688423	0.80911	63.1574	12.7057	0.773439857038738	11.4252341060867	71.4041067651006	4221.04431468924	0	4	0	1	0	4	0	1	0	0	0	0	1923.09014069469
109	2017	0	49.5887892339	-109.9083710993	1135	6.96	67.3	0.385906042324319	0.922538089456246	32.1807	5.1774	-28.3158	1616.201107	0.65052	65.0983666666667	12.3045	0	11.4809532820923	72.7686834463402	3738.40756706486	0	10	1	1	0	3	1	0	0	7	0	1	1923.09014069469
109	2018	0	49.5887892339	-109.9083710993	1135	6.96	67.3	0.385906042324319	0.922538089456246	37.5159	-0.007	-32.2612	1667.841758	0.51314	66.6736333333333	12.8179	0	11.5366724580979	74.1332601275794	3255.77081944048	0	6	0	0	0	2	0	0	0	4	0	0	1923.09014069469
110	2006	0	49.5887892339	-109.9014610993	1118	3.18	227.2	-0.679441304261517	-0.733729864502876	34.8171	4.3975	-33.9546	1717.10787	0.35155	68.1629	12.92885	11.3401539081692	11.1828803398897	48.6278843946457	4413.68463218689	0	0	0	0	0	0	0	0	0	0	0	0	2246.52643155358
110	2007	0	49.5887892339	-109.9014610993	1118	3.18	227.2	-0.679441304261517	-0.733729864502876	36.5046	3.3209	-32.3404	1642.305657	0.44974	69.4876666666667	12.73475	10.6150098541664	10.8213885465177	45.306144206108	4103.1185398302	0	0	0	0	0	0	0	0	0	0	0	0	2246.52643155358
110	2008	0	49.5887892339	-109.9014610993	1118	3.18	227.2	-0.679441304261517	-0.733729864502876	33.5594	3.6489	-37.1318	1378.94666	0.40712	64.5072333333333	13.41725	9.88986580016376	10.4598967531458	41.9844040175694	3792.55244747363	0	0	0	0	0	0	0	0	0	0	0	0	2246.52643155358
110	2009	0	49.5887892339	-109.9014610993	1118	3.18	227.2	-0.679441304261517	-0.733729864502876	30.1285	2.8001	-33.4044	1342.449997	0.3378	61.7996	12.0536	9.16472174616115	10.0984049597738	38.6626638290318	3481.98635511694	0	0	0	0	0	0	0	0	0	0	0	0	2246.52643155358
110	2010	0	49.5887892339	-109.9014610993	1118	3.18	227.2	-0.679441304261517	-0.733729864502876	32.0828	2.1994	-31.0194	1357.081354	0.45624	65.0314666666667	12.01925	8.43957769215854	9.73691316640179	35.3409236404941	3171.42026276037	0	0	0	5	0	0	0	5	0	0	0	0	2246.52643155358
110	2011	0	49.5887892339	-109.9014610993	1118	3.18	227.2	-0.679441304261517	-0.733729864502876	33.0357	4.5143	-33.4739	1414.049385	0.40244	72.4730333333333	12.58115	7.71443363815592	9.37542137302989	32.0191834519565	2860.85417040368	0	0	0	6	0	0	0	3	0	0	0	3	2246.52643155358
110	2012	0	49.5887892339	-109.9014610993	1118	3.18	227.2	-0.679441304261517	-0.733729864502876	33.2905	3.6108	-33.9961	1723.534977	0.42205	63.5069	12.06865	6.98928958415331	9.01392957965788	28.6974432634188	2550.2880780471	0	1	2	4	0	1	2	0	0	0	0	4	2246.52643155358
110	2013	0	49.5887892339	-109.9014610993	1118	3.18	227.2	-0.679441304261517	-0.733729864502876	31.7307	3.8073	-34.4502	1522.165174	0.68379	65.7145666666667	12.0262	6.26414553015047	8.65243778628587	25.3757030748811	2239.72198569041	0	1	4	0	0	0	1	0	0	1	3	0	2246.52643155358
110	2014	0	49.5887892339	-109.9014610993	1118	3.18	227.2	-0.679441304261517	-0.733729864502876	32.5022	1.7867	-32.708	1470.274284	0.37506	65.0196333333333	12.65985	5.53900147614786	8.29094599291398	22.0539628863426	1929.15589333384	0	0	3	0	0	0	0	0	0	0	3	0	2246.52643155358
110	2015	0	49.5887892339	-109.9014610993	1118	3.18	227.2	-0.679441304261517	-0.733729864502876	35.2519	1.0227	-28.5095	1656.070852	0.48576	58.8018	13.11135	4.81385742214525	7.92945419954196	18.7322226978049	1618.58980097715	0	0	3	0	0	0	3	0	0	0	0	0	2246.52643155358
110	2016	0	49.5887892339	-109.9014610993	1118	3.18	227.2	-0.679441304261517	-0.733729864502876	29.0476	6.0865	-26.3779	1417.4877	0.80666	63.1173666666667	12.7146	4.08871336814263	7.56796240616995	15.4104825092672	1308.02370862057	0	0	4	0	0	0	4	0	0	0	0	0	2246.52643155358
110	2017	0	49.5887892339	-109.9014610993	1118	3.18	227.2	-0.679441304261517	-0.733729864502876	32.4724	5.2648	-27.9676	1652.613637	0.68373	64.9721333333333	12.13925	3.36356931414002	7.20647061279806	12.0887423207296	997.457616263884	0	0	10	1	0	0	3	1	0	0	7	0	2246.52643155358
110	2018	0	49.5887892339	-109.9014610993	1118	3.18	227.2	-0.679441304261517	-0.733729864502876	38.0643	-0.0078	-32.4974	1706.574771	0.52859	66.6611333333333	12.71	2.63842526013741	6.84497881942605	8.76700213219192	686.89152390731	0	0	6	0	0	0	2	0	0	0	4	0	2246.52643155358
111	2006	0	49.5887892339	-109.8945510993	1145	6.69	255.7	-0.246999012722744	-0.969015731406869	34.6152	4.28	-33.9233	1688.903765	0.34834	68.1194333333333	12.9633	7.39131917737609	2.4185429622728	11.5303879158446	679.753494447912	0	0	0	0	0	0	0	0	0	0	0	0	2625.75162201421
111	2007	0	49.5887892339	-109.8945510993	1145	6.69	255.7	-0.246999012722744	-0.969015731406869	36.2868	3.2814	-32.2574	1616.010174	0.43979	69.4653333333333	12.7844	6.53912460113497	1.9550674523058	9.24671869819485	767.048249165033	0	0	0	0	0	0	0	0	0	0	0	0	2625.75162201421
111	2008	0	49.5887892339	-109.8945510993	1145	6.69	255.7	-0.246999012722744	-0.969015731406869	33.3892	3.5443	-37.0125	1352.531621	0.41459	64.5518333333333	13.46735	5.68693002489408	1.49159194233869	6.96304948054512	854.343003882153	0	0	0	0	0	0	0	0	0	0	0	0	2625.75162201421
111	2009	0	49.5887892339	-109.8945510993	1145	6.69	255.7	-0.246999012722744	-0.969015731406869	29.8548	2.679	-33.3044	1316.91955	0.3296	61.9135	12.11555	4.83473544865296	1.02811643237169	4.67938026289448	941.637758599274	0	0	0	0	0	0	0	0	0	0	0	0	2625.75162201421
111	2010	0	49.5887892339	-109.8945510993	1145	6.69	255.7	-0.246999012722744	-0.969015731406869	31.8245	2.095	-30.819	1331.405846	0.45398	65.0539	12.0654	3.98254087241185	0.564640922404578	2.39571104524475	1028.93251331639	0	0	0	0	0	0	0	0	0	0	0	0	2625.75162201421
111	2011	0	49.5887892339	-109.8945510993	1145	6.69	255.7	-0.246999012722744	-0.969015731406869	32.7582	4.4354	-33.3027	1387.412579	0.40224	72.5551666666667	12.6335	3.13034629617096	0.101165412437467	0.112041827595021	1116.22726803349	0	0	0	3	0	0	0	3	0	0	0	0	2625.75162201421
111	2012	0	49.5887892339	-109.8945510993	1145	6.69	255.7	-0.246999012722744	-0.969015731406869	33.0776	3.5853	-33.9365	1694.864743	0.42018	63.5103333333333	12.1281	2.27815171992984	0	0	1203.52202275061	0	0	1	35	0	0	1	4	0	0	0	31	2625.75162201421
111	2013	0	49.5887892339	-109.8945510993	1145	6.69	255.7	-0.246999012722744	-0.969015731406869	31.5385	3.6895	-34.248	1496.084655	0.67997	65.7540666666667	11.92365	1.42595714368872	0	0	1290.81677746773	0	0	1	7	0	0	0	1	0	0	1	6	2625.75162201421
111	2014	0	49.5887892339	-109.8945510993	1145	6.69	255.7	-0.246999012722744	-0.969015731406869	32.2655	1.6768	-32.7441	1443.97768	0.37576	64.9296333333333	12.54235	0.573762567447829	0	0	1378.11153218485	0	0	0	3	0	0	0	0	0	0	0	3	2625.75162201421
111	2015	0	49.5887892339	-109.8945510993	1145	6.69	255.7	-0.246999012722744	-0.969015731406869	35.0479	1.045	-28.465	1632.417571	0.48831	58.6787333333333	12.9994	0	0	0	1465.40628690197	0	0	0	3	0	0	0	3	0	0	0	0	2625.75162201421
111	2016	0	49.5887892339	-109.8945510993	1145	6.69	255.7	-0.246999012722744	-0.969015731406869	28.5704	5.7556	-26.5481	1406.895875	0.81254	63.0707	12.61135	0	0	0	1552.70104161906	0	0	0	4	0	0	0	4	0	0	0	0	2625.75162201421
111	2017	0	49.5887892339	-109.8945510993	1145	6.69	255.7	-0.246999012722744	-0.969015731406869	32.5695	5.2768	-28.2373	1639.371412	0.61478	65.1970333333333	12.4128	0	0	0	1639.99579633618	0	0	0	11	0	0	0	4	0	0	0	7	2625.75162201421
111	2018	0	49.5887892339	-109.8945510993	1145	6.69	255.7	-0.246999012722744	-0.969015731406869	37.9208	-0.018	-31.3635	1691.463798	0.53568	66.6206666666667	12.8273	0	0	0	1727.2905510533	0	0	0	6	0	0	0	2	0	0	0	4	2625.75162201421
112	2006	0	49.5887892339	-109.8876410993	1205	4.09	242.4	-0.463296035119862	-0.886203579231215	34.0196	4.0147	-33.8566	1617.231704	0.34378	68.0925666666667	12.7653	0.027284255631395	4.1985742463205	23.0259727379107	0	0	0	0	0	0	0	0	0	0	0	0	0	3039.95869498009
112	2007	0	49.5887892339	-109.8876410993	1205	4.09	242.4	-0.463296035119862	-0.886203579231215	35.6288	3.0787	-31.9653	1547.078396	0.43252	69.5037666666667	12.58685	0.0327411067576744	3.42475712350529	18.6643711981978	0	0	0	0	0	0	0	0	0	0	0	0	0	3039.95869498009
112	2008	0	49.5887892339	-109.8876410993	1205	4.09	242.4	-0.463296035119862	-0.886203579231215	32.8652	3.3118	-36.7561	1285.76479	0.43056	64.6811333333333	13.2497	0.038197957883952	2.65094000069007	14.302769658485	0	0	0	0	0	0	0	0	0	0	0	0	0	3039.95869498009
112	2009	0	49.5887892339	-109.8876410993	1205	4.09	242.4	-0.463296035119862	-0.886203579231215	29.159	2.4148	-33.0778	1251.869079	0.31855	62.1619666666667	11.9253	0.0436548090102313	1.87712287787485	9.94116811877211	0	0	0	0	0	0	0	0	0	0	0	0	0	3039.95869498009
112	2010	0	49.5887892339	-109.8876410993	1205	4.09	242.4	-0.463296035119862	-0.886203579231215	31.1462	1.8779	-30.3825	1266.885717	0.44729	65.1470333333333	11.8358	0.0491116601365089	1.10330575505941	5.57956657905743	0	0	0	0	0	0	0	0	0	0	0	0	0	3039.95869498009
112	2011	0	49.5887892339	-109.8876410993	1205	4.09	242.4	-0.463296035119862	-0.886203579231215	32.0762	4.1907	-32.9238	1320.963613	0.40223	72.7353333333333	12.45615	0.0545685112627865	0.329488632244193	1.21796503934456	0	0	0	0	0	0	0	0	0	0	0	0	0	3039.95869498009
112	2012	0	49.5887892339	-109.8876410993	1205	4.09	242.4	-0.463296035119862	-0.886203579231215	32.4617	3.4894	-33.7763	1622.621058	0.41503	63.5616	11.9685	0.0600253623890659	0	0	0	0	0	0	2	0	0	0	2	0	0	0	0	3039.95869498009
112	2013	0	49.5887892339	-109.8876410993	1205	4.09	242.4	-0.463296035119862	-0.886203579231215	31.0252	3.3687	-33.8467	1428.700356	0.66398	65.8715333333333	11.74335	0.0654822135153434	0	0	0	0	0	0	3	0	0	0	1	0	0	0	2	3039.95869498009
112	2014	0	49.5887892339	-109.8876410993	1205	4.09	242.4	-0.463296035119862	-0.886203579231215	31.6222	1.4357	-32.756	1377.282383	0.38047	64.8284	12.45085	0.0709390646416228	0	0	0	0	0	0	1	0	0	0	0	0	0	0	1	3039.95869498009
112	2015	0	49.5887892339	-109.8876410993	1205	4.09	242.4	-0.463296035119862	-0.886203579231215	34.4651	1.0251	-28.4061	1566.158229	0.49402	58.4316333333333	12.7914	0.0763959157679004	0	0	0	0	0	0	0	0	0	0	0	0	0	0	0	3039.95869498009
112	2016	0	49.5887892339	-109.8876410993	1205	4.09	242.4	-0.463296035119862	-0.886203579231215	28.0625	5.6431	-27.5789	1361.973911	0.82494	63.0263	12.42825	0.0818527668941798	0	0	0	0	0	0	0	0	0	0	0	0	0	0	0	3039.95869498009
112	2017	0	49.5887892339	-109.8876410993	1205	4.09	242.4	-0.463296035119862	-0.886203579231215	32.5338	4.9749	-29.2752	1598.065936	0.51257	65.6960333333333	13.22105	0.0873096180204573	0	0	0	0	0	0	0	0	0	0	0	0	0	0	0	3039.95869498009
112	2018	0	49.5887892339	-109.8876410993	1205	4.09	242.4	-0.463296035119862	-0.886203579231215	37.3067	0.1325	-30.5162	1643.747173	0.5175	66.5847333333333	13.3301	0.0927664691467367	0	0	0	0	0	0	0	0	0	0	0	0	0	0	0	3039.95869498009
113	2006	0	49.5887892339	-109.8807310993	1233	7.62	239.6	-0.506033764121164	-0.862513669207257	33.8543	3.8983	-33.8084	1592.970652	0.34031	68.0894666666667	12.6744	0	2.7523578888563	12.1463472281821	0.468863167029497	0	0	0	0	0	0	0	0	0	0	0	0	3476.66713033568
113	2007	0	49.5887892339	-109.8807310993	1233	7.62	239.6	-0.506033764121164	-0.862513669207257	35.4535	3.0374	-31.8967	1524.254763	0.42926	69.5328333333333	12.4956	0	2.20188631108499	9.71707778254586	0.375090533623592	0	0	0	0	0	0	0	0	0	0	0	0	3476.66713033568
113	2008	0	49.5887892339	-109.8807310993	1233	7.62	239.6	-0.506033764121164	-0.862513669207257	32.7257	3.2196	-36.6136	1263.40772	0.43841	64.7443	13.14875	0	1.65141473331369	7.28780833690871	0.281317900217687	0	0	0	0	0	0	0	0	0	0	0	0	3476.66713033568
113	2009	0	49.5887892339	-109.8807310993	1233	7.62	239.6	-0.506033764121164	-0.862513669207257	28.9355	2.3015	-32.9733	1230.752899	0.31408	62.2789666666667	11.83675	0	1.10094315554238	4.85853889127247	0.187545266811782	0	0	0	2	0	0	0	2	0	0	0	0	3476.66713033568
113	2010	0	49.5887892339	-109.8807310993	1233	7.62	239.6	-0.506033764121164	-0.862513669207257	30.966	1.7726	-30.1558	1245.497969	0.4443	65.1875	11.72925	0	0.550471577771077	2.42926944563624	0.0937726334058766	0	0	0	6	0	0	0	2	0	0	0	4	3476.66713033568
113	2011	0	49.5887892339	-109.8807310993	1233	7.62	239.6	-0.506033764121164	-0.862513669207257	31.8356	4.0791	-32.7443	1297.624018	0.40129	72.8164333333333	12.3738	0	0	0	0	0	0	0	5	0	0	0	1	0	0	0	4	3476.66713033568
113	2012	0	49.5887892339	-109.8807310993	1233	7.62	239.6	-0.506033764121164	-0.862513669207257	32.3063	3.4189	-33.6796	1598.17856	0.41142	63.5874333333333	11.8936	0	0	0	0	0	0	1	2	0	0	1	2	0	0	0	0	3476.66713033568
113	2013	0	49.5887892339	-109.8807310993	1233	7.62	239.6	-0.506033764121164	-0.862513669207257	30.8676	3.2605	-33.6616	1406.101238	0.6619	65.9239666666667	11.65975	0	0	0	0	0	0	1	10	0	0	0	0	0	0	1	10	3476.66713033568
113	2014	0	49.5887892339	-109.8807310993	1233	7.62	239.6	-0.506033764121164	-0.862513669207257	31.436	1.322	-32.7546	1354.429958	0.38016	64.7787333333333	12.33535	0	0	0	0	0	0	0	2	0	0	0	2	0	0	0	0	3476.66713033568
113	2015	0	49.5887892339	-109.8807310993	1233	7.62	239.6	-0.506033764121164	-0.862513669207257	34.312	1.0388	-28.3478	1546.35143	0.4959	58.3443	12.68545	0	0	0	0	0	0	0	0	0	0	0	0	0	0	0	0	3476.66713033568
113	2016	0	49.5887892339	-109.8807310993	1233	7.62	239.6	-0.506033764121164	-0.862513669207257	27.9055	5.5884	-27.9774	1349.360119	0.83122	62.9919	12.3342	0	0	0	0	0	0	0	1	0	0	0	1	0	0	0	0	3476.66713033568
113	2017	0	49.5887892339	-109.8807310993	1233	7.62	239.6	-0.506033764121164	-0.862513669207257	32.6216	4.8446	-29.7027	1590.467162	0.52035	65.9718	13.6982	0	0	0	0	0	0	0	0	0	0	0	0	0	0	0	0	3476.66713033568
113	2018	0	49.5887892339	-109.8807310993	1233	7.62	239.6	-0.506033764121164	-0.862513669207257	37.1547	0.2094	-30.1033	1631.508947	0.49529	66.6296666666667	13.6736	0	0	0	0	0	0	0	0	0	0	0	0	0	0	0	0	3476.66713033568
114	2006	0	49.5887892339	-109.8738210993	1223	4.8	176.7	-0.998341816614028	0.0575640269595674	33.8741	3.9504	-33.8003	1598.135286	0.34027	68.1084333333333	12.66285	9.00441154933651	2.96615476584907	12.8627623568418	555.88164646471	0	0	0	0	0	0	0	0	0	0	0	0	3928.38000451779
114	2007	0	49.5887892339	-109.8738210993	1223	4.8	176.7	-0.998341816614028	0.0575640269595674	35.4711	3.0957	-31.9018	1529.345447	0.42982	69.5633666666667	12.4825	7.48948529377049	2.37292381267935	10.2902098854738	539.173982345208	0	0	0	0	0	0	0	0	0	0	0	0	3928.38000451779
114	2008	0	49.5887892339	-109.8738210993	1223	4.8	176.7	-0.998341816614028	0.0575640269595674	32.7581	3.276	-36.6296	1269.0353	0.43793	64.7562666666667	13.13335	5.97455903820446	1.7796928595094	7.71765741410491	522.466318225706	0	0	0	0	0	0	0	0	0	0	0	0	3928.38000451779
114	2009	0	49.5887892339	-109.8738210993	1223	4.8	176.7	-0.998341816614028	0.0575640269595674	28.9485	2.3541	-33.0139	1236.058546	0.31416	62.2954666666667	11.82335	4.45963278263844	1.18646190633967	5.145104942736	505.758654106205	0	0	0	0	0	0	0	0	0	0	0	0	3928.38000451779
114	2010	0	49.5887892339	-109.8738210993	1223	4.8	176.7	-0.998341816614028	0.0575640269595674	30.9613	1.7977	-30.186	1251.117083	0.44491	65.1876666666667	11.71275	2.94470652707196	0.593230953169723	2.572552471368	489.050989986703	0	0	0	1	0	0	0	1	0	0	0	0	3928.38000451779
114	2011	0	49.5887892339	-109.8738210993	1223	4.8	176.7	-0.998341816614028	0.0575640269595674	31.8521	4.1233	-32.7935	1302.961866	0.40151	72.8232	12.3612	1.42978027150593	0	0	472.343325867201	0	0	0	7	0	0	0	0	0	0	0	7	3928.38000451779
114	2012	0	49.5887892339	-109.8738210993	1223	4.8	176.7	-0.998341816614028	0.0575640269595674	32.3162	3.4575	-33.7075	1603.309881	0.41206	63.5938	11.88045	0	0	0	455.635661747707	0	1	0	1	0	1	0	0	0	0	0	1	3928.38000451779
114	2013	0	49.5887892339	-109.8738210993	1223	4.8	176.7	-0.998341816614028	0.0575640269595674	30.8956	3.2919	-33.7007	1411.7799	0.65968	65.9268	11.64755	0	0	0	438.927997628205	0	1	0	1	0	0	0	1	0	1	0	0	3928.38000451779
114	2014	0	49.5887892339	-109.8738210993	1223	4.8	176.7	-0.998341816614028	0.0575640269595674	31.4418	1.3575	-32.8044	1360.235846	0.38064	64.7700333333333	12.3191	0	0	0	422.220333508703	0	0	1	3	0	0	1	0	0	0	0	3	3928.38000451779
114	2015	0	49.5887892339	-109.8738210993	1223	4.8	176.7	-0.998341816614028	0.0575640269595674	34.3249	1.0925	-28.4033	1553.160814	0.49581	58.3312333333333	12.6693	0	0	0	405.512669389202	0	0	0	0	0	0	0	0	0	0	0	0	3928.38000451779
114	2016	0	49.5887892339	-109.8738210993	1223	4.8	176.7	-0.998341816614028	0.0575640269595674	27.9542	5.6286	-27.799	1354.435355	0.83009	62.9352666666667	12.3132	0	0	0	388.8050052697	0	0	0	0	0	0	0	0	0	0	0	0	3928.38000451779
114	2017	0	49.5887892339	-109.8738210993	1223	4.8	176.7	-0.998341816614028	0.0575640269595674	32.5359	4.8779	-29.5083	1589.611441	0.52766	65.8459333333333	13.4903	0	0	0	372.097341150198	0	0	0	0	0	0	0	0	0	0	0	0	3928.38000451779
114	2018	0	49.5887892339	-109.8738210993	1223	4.8	176.7	-0.998341816614028	0.0575640269595674	37.1608	0.1831	-30.247	1632.389088	0.50292	66.5684666666667	13.5236	0	0	0	355.389677030696	0	0	0	0	0	0	0	0	0	0	0	0	3928.38000451779
115	2006	0	49.5887892339	-109.8669110993	1207	5.33	282.3	0.213030386274976	-0.977045574435264	33.9359	4.03	-33.7989	1609.031818	0.34189	68.1310666666667	12.6687	6.11519786715189	3.78424195326033	16.4407150871339	819.167424326821	0	0	0	0	0	0	0	0	0	0	0	0	4390.46873635543
115	2007	0	49.5887892339	-109.8669110993	1207	5.33	282.3	0.213030386274976	-0.977045574435264	35.5686	3.1693	-31.9244	1540.186364	0.43112	69.5929666666667	12.48665	5.12703346592502	3.02739356260827	13.1525720697073	710.945481141709	0	0	0	0	0	0	0	0	0	0	0	0	4390.46873635543
115	2008	0	49.5887892339	-109.8669110993	1207	5.33	282.3	0.213030386274976	-0.977045574435264	32.8285	3.3556	-36.6694	1280.250615	0.43688	64.7571	13.1368	4.13886906469816	2.2705451719562	9.86442905227977	602.723537956597	0	0	0	0	0	0	0	0	0	0	0	0	4390.46873635543
115	2009	0	49.5887892339	-109.8669110993	1207	5.33	282.3	0.213030386274976	-0.977045574435264	29.0447	2.4324	-33.0776	1246.611668	0.31672	62.2913666666667	11.8266	3.15070466347129	1.51369678130413	6.57628603485318	494.501594771486	0	0	0	0	0	0	0	0	0	0	0	0	4390.46873635543
115	2010	0	49.5887892339	-109.8669110993	1207	5.33	282.3	0.213030386274976	-0.977045574435264	31.0006	1.8421	-30.2611	1261.979532	0.44605	65.1794	11.71615	2.16254026224442	0.756848390652067	3.28814301742568	386.279651586403	0	0	0	6	0	0	0	6	0	0	0	0	4390.46873635543
115	2011	0	49.5887892339	-109.8669110993	1207	5.33	282.3	0.213030386274976	-0.977045574435264	31.9472	4.191	-32.8823	1313.867782	0.40253	72.8154333333333	12.36395	1.17437586101755	0	0	278.057708401291	0	0	0	13	0	0	0	4	0	0	0	9	4390.46873635543
115	2012	0	49.5887892339	-109.8669110993	1207	5.33	282.3	0.213030386274976	-0.977045574435264	32.3672	3.511	-33.7518	1613.883335	0.41344	63.5966	11.88085	0.186211459790684	0	0	169.835765216179	0	0	1	6	0	0	1	1	0	0	0	5	4390.46873635543
115	2013	0	49.5887892339	-109.8669110993	1207	5.33	282.3	0.213030386274976	-0.977045574435264	30.9651	3.3432	-33.7789	1423.108524	0.65861	65.9200666666667	11.6509	0	0	0	61.6138220310677	0	0	1	4	0	0	0	3	0	0	1	1	4390.46873635543
115	2014	0	49.5887892339	-109.8669110993	1207	5.33	282.3	0.213030386274976	-0.977045574435264	31.5282	1.4166	-32.8564	1371.746641	0.3815	64.7696666666667	12.32405	0	0	0	0	0	1	0	7	0	1	0	1	0	0	0	6	4390.46873635543
115	2015	0	49.5887892339	-109.8669110993	1207	5.33	282.3	0.213030386274976	-0.977045574435264	34.3791	1.1484	-28.475	1565.125476	0.49611	58.3317333333333	12.6713	0	0	0	0	0	0	0	1	0	0	0	0	0	0	0	1	4390.46873635543
115	2016	0	49.5887892339	-109.8669110993	1207	5.33	282.3	0.213030386274976	-0.977045574435264	28.0445	5.6833	-27.5047	1362.784426	0.82785	62.8820333333333	12.30665	0	0	0	0	0	0	0	1	0	0	0	1	0	0	0	0	4390.46873635543
115	2017	0	49.5887892339	-109.8669110993	1207	5.33	282.3	0.213030386274976	-0.977045574435264	32.4676	4.9409	-29.196	1591.699124	0.51152	65.6657333333333	13.19425	0	0	0	0	0	0	0	1	0	0	0	0	0	0	0	1	4390.46873635543
115	2018	0	49.5887892339	-109.8669110993	1207	5.33	282.3	0.213030386274976	-0.977045574435264	37.2076	0.146	-30.4658	1637.322966	0.51755	66.4950666666667	13.28415	0	0	0	0	0	0	0	0	0	0	0	0	0	0	0	0	4390.46873635543
116	2006	0	49.5887892339	-109.8600010993	1247	2.96	207.3	-0.888617232654949	-0.458649554484315	33.616	3.8567	-33.7375	1568.446857	0.33793	68.1199333333333	12.55335	5.93151442796203e-05	4.71541620494645	30.1802323695229	0.00010334339206719	0	0	0	0	0	0	0	0	0	0	0	0	4859.97475525999
116	2007	0	49.5887892339	-109.8600010993	1247	2.96	207.3	-0.888617232654949	-0.458649554484315	35.23	3.0901	-31.8201	1501.792126	0.42778	69.6181666666667	12.3714	7.11781731355457e-05	3.7723329639573	24.1441858956186	0.000124012070480628	0	0	0	0	0	0	0	0	0	0	0	0	4859.97475525999
116	2008	0	49.5887892339	-109.8600010993	1247	2.96	207.3	-0.888617232654949	-0.458649554484315	32.5475	3.214	-36.4825	1242.638656	0.44717	64.8368	13.01	8.30412019914677e-05	2.82924972296792	18.1081394217126	0.000144680748894059	0	0	0	0	0	0	0	0	0	0	0	0	4859.97475525999
116	2009	0	49.5887892339	-109.8600010993	1247	2.96	207.3	-0.888617232654949	-0.458649554484315	28.6581	2.2656	-32.9269	1210.726288	0.31226	62.4379	11.71485	9.49042308473931e-05	1.88616648197853	12.0720929478084	0.000165349427307497	0	0	0	0	0	0	0	0	0	0	0	0	4859.97475525999
116	2010	0	49.5887892339	-109.8600010993	1247	2.96	207.3	-0.888617232654949	-0.458649554484315	30.6644	1.7009	-29.9464	1226.099407	0.44231	65.2339666666667	11.5824	0.000106767259703319	0.943083240989154	6.03604647390239	0.000186018105720928	0	0	1	0	0	0	1	0	0	0	0	0	4859.97475525999
116	2011	0	49.5887892339	-109.8600010993	1247	2.96	207.3	-0.888617232654949	-0.458649554484315	31.5536	4.0315	-32.622	1275.788069	0.40168	72.9168	12.2603	0.000118630288559241	0	0	0.000206686784134366	0	0	7	0	0	0	0	0	0	0	7	0	4859.97475525999
116	2012	0	49.5887892339	-109.8600010993	1247	2.96	207.3	-0.888617232654949	-0.458649554484315	32.0556	3.4061	-33.6193	1573.552448	0.40855	63.6272333333333	11.788	0.000130493317415166	0	0	0.000227355462547804	0	0	1	3	0	0	0	3	0	0	1	0	4859.97475525999
116	2013	0	49.5887892339	-109.8600010993	1247	2.96	207.3	-0.888617232654949	-0.458649554484315	30.6596	3.1973	-33.5239	1385.564449	0.6569	65.9867333333333	11.546	0.000142356346271088	0	0	0.000248024140961235	0	0	0	15	0	0	0	0	0	0	0	15	4859.97475525999
116	2014	0	49.5887892339	-109.8600010993	1247	2.96	207.3	-0.888617232654949	-0.458649554484315	31.181	1.2557	-32.8369	1333.795089	0.38085	64.7094666666667	12.17395	0.000154219375127013	0	0	0.000268692819374673	0	0	1	3	0	0	1	3	0	0	0	0	4859.97475525999
116	2015	0	49.5887892339	-109.8600010993	1247	2.96	207.3	-0.888617232654949	-0.458649554484315	34.0693	1.1486	-28.3773	1529.375255	0.49919	58.2247333333333	12.53655	0.000166082403982935	0	0	0.000289361497788111	0	0	0	5	0	0	0	2	0	0	0	3	4859.97475525999
116	2016	0	49.5887892339	-109.8600010993	1247	2.96	207.3	-0.888617232654949	-0.458649554484315	27.7501	5.5929	-28.0916	1338.081157	0.83638	62.8460666666667	12.1911	0.000177945432838861	0	0	0.000310030176201542	0	0	0	3	0	0	0	1	0	0	0	2	4859.97475525999
116	2017	0	49.5887892339	-109.8600010993	1247	2.96	207.3	-0.888617232654949	-0.458649554484315	32.5035	4.7613	-29.8273	1574.304757	0.47949	66.0577333333333	13.87115	0.000189808461694786	0	0	0.00033069885461498	0	0	0	0	0	0	0	0	0	0	0	0	4859.97475525999
116	2018	0	49.5887892339	-109.8600010993	1247	2.96	207.3	-0.888617232654949	-0.458649554484315	36.8953	0.234	-29.9251	1612.850663	0.48699	66.6028666666667	13.79155	0.000201671490550708	0	0	0.000351367533028411	0	0	0	3	0	0	0	3	0	0	0	0	4859.97475525999
117	2006	0	49.5887892339	-109.8530910993	1263	4.11	225	-0.707106781186548	-0.707106781186547	33.4976	3.7912	-33.7015	1553.00498	0.33608	68.1231666666667	12.4978	0	3.85092032591365	25.8554096563876	0	0	0	0	0	0	0	0	0	0	0	0	0	5334.94026677015
117	2007	0	49.5887892339	-109.8530910993	1263	4.11	225	-0.707106781186548	-0.707106781186547	35.1178	3.0714	-31.7702	1487.387892	0.42605	69.6419333333333	12.31525	0	3.08073626073087	20.6843277251101	0	0	0	0	0	0	0	0	0	0	0	0	0	5334.94026677015
117	2008	0	49.5887892339	-109.8530910993	1263	4.11	225	-0.707106781186548	-0.707106781186547	32.4496	3.1661	-36.3941	1228.818055	0.45212	64.8781	12.9478	0	2.3105521955481	15.5132457938325	0	0	0	0	0	0	0	0	0	0	0	0	0	5334.94026677015
117	2009	0	49.5887892339	-109.8530910993	1263	4.11	225	-0.707106781186548	-0.707106781186547	28.5153	2.2032	-32.8681	1197.583341	0.31123	62.5109333333333	11.6601	0	1.54036813036532	10.342163862555	0	0	0	0	0	0	0	0	0	0	0	0	0	5334.94026677015
117	2010	0	49.5887892339	-109.8530910993	1263	4.11	225	-0.707106781186548	-0.707106781186547	30.5381	1.6406	-29.8013	1212.906557	0.44069	65.2588666666667	11.5168	0	0.770184065182548	5.17108193127751	0	0	0	0	1	0	0	0	1	0	0	0	0	5334.94026677015
117	2011	0	49.5887892339	-109.8530910993	1263	4.11	225	-0.707106781186548	-0.707106781186547	31.4012	3.9691	-32.512	1261.322035	0.40136	72.9652666666667	12.2095	0	0	0	0	0	0	0	7	0	0	0	0	0	0	0	7	5334.94026677015
117	2012	0	49.5887892339	-109.8530910993	1263	4.11	225	-0.707106781186548	-0.707106781186547	31.9435	3.3655	-33.5598	1558.242428	0.40619	63.6443	11.7417	0	0	0	0	0	0	0	1	0	0	0	0	0	0	0	1	5334.94026677015
117	2013	0	49.5887892339	-109.8530910993	1263	4.11	225	-0.707106781186548	-0.707106781186547	30.5494	3.1366	-33.4183	1371.55707	0.65571	66.0183333333333	11.49465	0	0	0	0	0	0	0	0	0	0	0	0	0	0	0	0	5334.94026677015
117	2014	0	49.5887892339	-109.8530910993	1263	4.11	225	-0.707106781186548	-0.707106781186547	31.0591	1.1893	-32.8382	1319.669761	0.38046	64.6793333333333	12.09815	0	0	0	0	0	0	0	1	0	0	0	1	0	0	0	0	5334.94026677015
117	2015	0	49.5887892339	-109.8530910993	1263	4.11	225	-0.707106781186548	-0.707106781186547	33.9576	1.1646	-28.3477	1516.888315	0.50082	58.1698	12.4675	0	0	0	0	0	0	0	0	0	0	0	0	0	0	0	0	5334.94026677015
117	2016	0	49.5887892339	-109.8530910993	1263	4.11	225	-0.707106781186548	-0.707106781186547	27.6438	5.56	-28.2695	1329.570027	0.84027	62.807	12.12915	0	0	0	0	0	0	0	0	0	0	0	0	0	0	0	0	5334.94026677015
117	2017	0	49.5887892339	-109.8530910993	1263	4.11	225	-0.707106781186548	-0.707106781186547	32.516	4.6927	-30.0278	1567.80583	0.50573	66.2044333333333	14.1356	0	0	0	0	0	0	0	0	0	0	0	0	0	0	0	0	5334.94026677015
117	2018	0	49.5887892339	-109.8530910993	1263	4.11	225	-0.707106781186548	-0.707106781186547	36.781	0.2597	-29.7282	1603.4394	0.47672	66.6544333333333	13.9968	0	0	0	0	0	0	0	0	0	0	0	0	0	0	0	0	5334.94026677015
118	2006	0	49.5887892339	-109.8461810993	1281	3.77	205.2	-0.90482705246602	-0.425779291565072	33.3217	3.7168	-33.6631	1532.513406	0.33457	68.1251666666667	12.4473	0	2.47742769079105	17.1105725878888	0	0	0	0	0	0	0	0	0	0	0	0	0	5814.02754699382
118	2007	0	49.5887892339	-109.8461810993	1281	3.77	205.2	-0.90482705246602	-0.425779291565072	34.945	3.0417	-31.7173	1468.224463	0.42421	69.6617666666667	12.26445	0	1.98194215263277	13.6884580703108	0	0	0	0	0	0	0	0	0	0	0	0	0	5814.02754699382
118	2008	0	49.5887892339	-109.8461810993	1281	3.77	205.2	-0.90482705246602	-0.425779291565072	32.2976	3.1088	-36.2986	1210.302471	0.45747	64.9164666666667	12.89165	0	1.4864566144746	10.2663435527338	0	0	0	0	0	0	0	0	0	0	0	0	0	5814.02754699382
118	2009	0	49.5887892339	-109.8461810993	1281	3.77	205.2	-0.90482705246602	-0.425779291565072	28.3216	2.1312	-32.8017	1179.856038	0.31135	62.5788666666667	11.61065	0	0.990971076316328	6.84422903515588	0	0	0	0	0	0	0	0	0	0	0	0	0	5814.02754699382
118	2010	0	49.5887892339	-109.8461810993	1281	3.77	205.2	-0.90482705246602	-0.425779291565072	30.3545	1.5743	-29.6475	1195.390158	0.43909	65.2827	11.45745	0	0.495485538158164	3.42211451757794	0	0	0	0	1	0	0	0	1	0	0	0	0	5814.02754699382
118	2011	0	49.5887892339	-109.8461810993	1281	3.77	205.2	-0.90482705246602	-0.425779291565072	31.204	3.8978	-32.3924	1242.520127	0.40112	73.0112	12.1636	0	0	9.09494701772928e-13	0	0	0	0	7	0	0	0	0	0	0	0	7	5814.02754699382
118	2012	0	49.5887892339	-109.8461810993	1281	3.77	205.2	-0.90482705246602	-0.425779291565072	31.7717	3.315	-33.4904	1537.996257	0.40351	63.6608333333333	11.69985	0	0	0	0	0	0	0	1	0	0	0	0	0	0	0	1	5814.02754699382
118	2013	0	49.5887892339	-109.8461810993	1281	3.77	205.2	-0.90482705246602	-0.425779291565072	30.3846	3.0683	-33.3087	1353.030181	0.65532	66.0486666666667	11.4481	0	0	0	0	0	0	0	0	0	0	0	0	0	0	0	0	5814.02754699382
118	2014	0	49.5887892339	-109.8461810993	1281	3.77	205.2	-0.90482705246602	-0.425779291565072	30.8811	1.1152	-32.8256	1301.053169	0.38005	64.6522	12.0274	0	0	0	0	0	0	0	0	0	0	0	0	0	0	0	0	5814.02754699382
118	2015	0	49.5887892339	-109.8461810993	1281	3.77	205.2	-0.90482705246602	-0.425779291565072	33.786	1.1681	-28.3069	1499.016652	0.50195	58.1184666666667	12.4028	0	0	0	0	0	0	0	0	0	0	0	0	0	0	0	0	5814.02754699382
118	2016	0	49.5887892339	-109.8461810993	1281	3.77	205.2	-0.90482705246602	-0.425779291565072	27.49	5.5172	-28.4365	1316.297524	0.84452	63.1309	12.0721	0	0	0	0	0	0	0	0	0	0	0	0	0	0	0	0	5814.02754699382
118	2017	0	49.5887892339	-109.8461810993	1281	3.77	205.2	-0.90482705246602	-0.425779291565072	32.4704	4.6219	-30.2219	1556.591187	0.4972	66.3619333333333	14.4621	0	0	0	0	0	0	0	0	0	0	0	0	0	0	0	0	5814.02754699382
118	2018	0	49.5887892339	-109.8461810993	1281	3.77	205.2	-0.90482705246602	-0.425779291565072	36.6045	0.278	-29.7882	1589.317344	0.46583	66.776	14.22985	0	0	0	0	0	0	0	0	0	0	0	0	0	0	0	0	5814.02754699382
121	2006	0	49.5932892339	-109.9982010993	1240	5.43	118.3	-0.474088209047116	0.880477353509162	33.651	3.6686	-34.2043	1577.738895	0.35125	67.9116666666667	13.13405	10.3362344332154	18.2227687291943	85.7159450798699	1231.61714559514	0	0	0	0	0	0	0	0	0	0	0	0	2065.93270265243
121	2007	0	49.5932892339	-109.9982010993	1240	5.43	118.3	-0.474088209047116	0.880477353509162	35.0387	2.4866	-32.1847	1503.857019	0.4354	69.0832666666667	12.98025	10.2133535199341	19.293156271618	88.2173362980902	1477.94057471416	0	0	0	0	0	0	0	0	0	0	0	0	2065.93270265243
121	2008	0	49.5932892339	-109.9982010993	1240	5.43	118.3	-0.474088209047116	0.880477353509162	32.4527	2.7952	-37.2161	1232.473546	0.40005	64.7564333333333	13.7014	10.0904726066527	20.3635438140413	90.7187275163105	1724.26400383312	0	0	0	1	0	0	0	1	0	0	0	0	2065.93270265243
121	2009	1	49.5932892339	-109.9982010993	1240	5.43	118.3	-0.474088209047116	0.880477353509162	28.8981	2.0123	-32.9593	1198.284727	0.32483	62.0043333333333	12.3141	9.96759169337139	21.4339313564651	93.2201187345308	1970.58743295213	0	0	0	3	0	0	0	2	0	0	0	1	2065.93270265243
121	2010	2	49.5932892339	-109.9982010993	1240	5.43	118.3	-0.474088209047116	0.880477353509162	30.9281	1.9535	-30.8416	1214.11216	0.45544	65.5466666666667	12.3163	9.84471078009008	22.5043188988889	95.7215099527502	2216.91086207115	1	3	6	12	1	2	5	8	0	1	1	4	2065.93270265243
121	2011	1	49.5932892339	-109.9982010993	1240	5.43	118.3	-0.474088209047116	0.880477353509162	31.9873	3.8089	-32.8566	1283.249869	0.40522	72.7152666666667	12.82305	9.72182986680875	23.5747064413122	98.2229011709705	2463.23429119011	2	8	31	46	0	5	15	34	2	3	16	12	2065.93270265243
121	2012	1	49.5932892339	-109.9982010993	1240	5.43	118.3	-0.474088209047116	0.880477353509162	31.9961	3.2438	-33.9798	1583.900315	0.4265	63.3867	12.3312	9.59894895352741	24.6450939837359	100.724292389191	2709.55772030912	1	11	20	69	0	3	6	20	1	8	14	49	2065.93270265243
121	2013	2	49.5932892339	-109.9982010993	1240	5.43	118.3	-0.474088209047116	0.880477353509162	30.4111	3.4528	-34.359	1377.866988	0.71858	65.8867666666667	12.1109	9.47606804024608	25.7154815261597	103.225683607411	2955.88114942814	1	14	21	63	1	7	12	22	0	7	9	41	2065.93270265243
121	2014	0	49.5932892339	-109.9982010993	1240	5.43	118.3	-0.474088209047116	0.880477353509162	31.175	1.5749	-32.159	1325.8722	0.36415	65.1626333333333	12.74205	9.35318712696477	26.785869068583	105.727074825631	3202.20457854716	2	11	32	43	0	3	9	11	2	8	23	32	2065.93270265243
121	2015	0	49.5932892339	-109.9982010993	1240	5.43	118.3	-0.474088209047116	0.880477353509162	33.9686	0.3786	-27.8189	1486.39975	0.48841	59.0801333333333	13.25935	9.23030621368343	27.8562566110068	108.228466043851	3448.52800766611	0	7	16	17	0	7	13	9	0	0	3	8	2065.93270265243
121	2016	0	49.5932892339	-109.9982010993	1240	5.43	118.3	-0.474088209047116	0.880477353509162	27.4733	5.3589	-28.2856	1309.002384	0.77087	64.2696333333333	13.0351	9.1074253004021	28.9266441534301	110.729857262071	3694.85143678513	0	4	38	22	0	1	10	6	0	3	28	16	2065.93270265243
121	2017	0	49.5932892339	-109.9982010993	1240	5.43	118.3	-0.474088209047116	0.880477353509162	32.232	4.9611	-30.0755	1550.830433	0.52534	66.0202	13.61445	8.98454438712079	29.9970316958538	113.231248480291	3941.17486590415	0	1	11	7	0	1	4	5	0	0	7	2	2065.93270265243
121	2018	0	49.5932892339	-109.9982010993	1240	5.43	118.3	-0.474088209047116	0.880477353509162	36.7783	-0.0039	-30.3836	1594.614402	0.49049	67.1533666666667	13.76405	8.86166347383946	31.0674192382776	115.732639698512	4187.49829502311	0	0	3	7	0	0	2	6	0	0	1	1	2065.93270265243
122	2006	0	49.5932892339	-109.9912910993	1263	12.28	147.3	-0.841510781945306	0.540240320477655	33.5633	3.5065	-34.1232	1560.124403	0.35438	67.9205333333333	13.08055	15.0654307273221	10.928279014101	49.585625091644	6963.77259370452	0	0	0	0	0	0	0	0	0	0	0	0	2074.08662103182
122	2007	0	49.5932892339	-109.9912910993	1263	12.28	147.3	-0.841510781945306	0.540240320477655	34.9288	2.5077	-32.2069	1491.192822	0.43712	69.1171	12.9263	16.1319514532684	9.31719122744153	41.1455874964267	7349.52355337224	0	0	0	0	0	0	0	0	0	0	0	0	2074.08662103182
122	2008	0	49.5932892339	-109.9912910993	1263	12.28	147.3	-0.841510781945306	0.540240320477655	32.3693	2.7564	-37.0546	1220.672831	0.40856	64.7865	13.6403	17.1984721792146	7.70610344078204	32.7055499012095	7735.27451303997	0	0	0	1	0	0	0	1	0	0	0	0	2074.08662103182
122	2009	0	49.5932892339	-109.9912910993	1263	12.28	147.3	-0.841510781945306	0.540240320477655	28.7687	1.9464	-32.8745	1187.807328	0.31985	62.0739333333333	12.2618	18.2649929051613	6.09501565412211	24.2655123059922	8121.02547270758	0	0	0	3	0	0	0	2	0	0	0	1	2074.08662103182
122	2010	0	49.5932892339	-109.9912910993	1263	12.28	147.3	-0.841510781945306	0.540240320477655	30.8801	1.8517	-30.6557	1203.287264	0.45244	65.5551666666667	12.25155	19.3315136311076	4.48392786746263	15.8254747107749	8506.77643237531	0	1	6	34	0	1	5	16	0	0	1	18	2074.08662103182
122	2011	0	49.5932892339	-109.9912910993	1263	12.28	147.3	-0.841510781945306	0.540240320477655	31.8243	3.771	-32.7444	1268.768885	0.40288	72.766	12.77365	20.3980343570538	2.87284008080314	7.38543711555758	8892.52739204303	0	10	27	85	0	8	22	46	0	2	5	39	2074.08662103182
122	2012	0	49.5932892339	-109.9912910993	1263	12.28	147.3	-0.841510781945306	0.540240320477655	31.9694	3.1991	-33.8538	1569.210253	0.42187	63.4086666666667	12.2831	21.4645550830001	1.26175229414366	0	9278.27835171064	0	8	45	83	0	2	11	28	0	6	34	55	2074.08662103182
122	2013	0	49.5932892339	-109.9912910993	1263	12.28	147.3	-0.841510781945306	0.540240320477655	30.3717	3.3422	-34.2038	1364.655162	0.71725	65.9181	12.0593	22.5310758089468	0	0	9664.02931137837	0	3	42	85	0	2	21	38	0	1	21	47	2074.08662103182
122	2014	0	49.5932892339	-109.9912910993	1263	12.28	147.3	-0.841510781945306	0.540240320477655	31.0808	1.4822	-32.1301	1312.853333	0.36506	65.1256	12.68245	23.597596534893	0	0	10049.7802710461	0	5	33	88	0	3	6	19	0	2	27	69	2074.08662103182
122	2015	0	49.5932892339	-109.9912910993	1263	12.28	147.3	-0.841510781945306	0.540240320477655	33.9501	0.3776	-27.7706	1477.698245	0.48806	59.0022666666667	13.19025	24.6641172608392	0	0	10435.5312307138	0	1	17	37	0	0	12	19	0	1	5	18	2074.08662103182
122	2016	0	49.5932892339	-109.9912910993	1263	12.28	147.3	-0.841510781945306	0.540240320477655	27.4133	5.3237	-28.4101	1303.681181	0.77621	64.2815333333333	12.9521	25.7306379867855	0	0	10821.2821903814	0	5	14	52	0	5	4	10	0	0	10	42	2074.08662103182
122	2017	0	49.5932892339	-109.9912910993	1263	12.28	147.3	-0.841510781945306	0.540240320477655	32.3233	4.8514	-30.2226	1552.345274	0.47912	66.245	14.0209	26.7971587127322	0	0	11207.0331500492	0	6	4	12	0	1	3	9	0	5	1	3	2074.08662103182
122	2018	0	49.5932892339	-109.9912910993	1263	12.28	147.3	-0.841510781945306	0.540240320477655	36.7667	0.0978	-29.9691	1593.418995	0.48279	67.0866	14.1265	27.8636794386784	0	0	11592.7841097169	0	2	0	15	0	1	0	9	0	1	0	6	2074.08662103182
123	2006	0	49.5932892339	-109.9843810993	1200	3.02	124.4	-0.564967003424938	0.825113498278295	34.0378	3.8504	-34.1839	1622.357008	0.35089	67.9281666666667	13.1483	18.2201386827346	12.3920707043203	54.144863127296	12710.5817397358	0	0	0	0	0	0	0	0	0	0	0	0	2082.33626355285
123	2007	0	49.5932892339	-109.9843810993	1200	3.02	124.4	-0.564967003424938	0.825113498278295	35.4979	2.6156	-32.1619	1546.30787	0.43722	69.1183666666667	12.98995	16.3746215123856	11.4620542394287	48.434908187437	11598.1170076262	0	0	0	0	0	0	0	0	0	0	0	0	2082.33626355285
123	2008	0	49.5932892339	-109.9843810993	1200	3.02	124.4	-0.564967003424938	0.825113498278295	32.8118	2.999	-37.3077	1276.925045	0.39475	64.7283	13.7102	14.529104342037	10.532037774537	42.724953247578	10485.6522755171	0	0	1	1	0	0	1	1	0	0	0	0	2082.33626355285
123	2009	0	49.5932892339	-109.9843810993	1200	3.02	124.4	-0.564967003424938	0.825113498278295	29.3015	2.2221	-33.1087	1241.642063	0.3285	61.9565333333333	12.3209	12.6835871716885	9.60202130964558	37.014998307719	9373.18754340755	0	0	3	3	0	0	2	2	0	0	1	1	2082.33626355285
123	2010	1	49.5932892339	-109.9843810993	1200	3.02	124.4	-0.564967003424938	0.825113498278295	31.315	2.0734	-30.9896	1256.582158	0.45687	65.4986	12.325	10.8380700013395	8.67200484475393	31.30504336786	8260.72281129844	0	2	13	43	0	2	5	18	0	0	8	25	2082.33626355285
123	2011	1	49.5932892339	-109.9843810993	1200	3.02	124.4	-0.564967003424938	0.825113498278295	32.3704	3.9766	-33.0512	1325.659339	0.40563	72.6607666666667	12.8303	8.99255283099092	7.74198837986251	25.5950884279991	7148.25807918888	1	12	38	63	1	10	28	38	0	2	10	25	2082.33626355285
123	2012	0	49.5932892339	-109.9843810993	1200	3.02	124.4	-0.564967003424938	0.825113498278295	32.3922	3.3566	-34.0803	1629.781275	0.42895	63.3687666666667	12.33475	7.14703566064236	6.81197191497085	19.8851334881401	6035.79334707977	1	16	43	80	1	4	11	28	0	12	32	52	2082.33626355285
123	2013	1	49.5932892339	-109.9843810993	1200	3.02	124.4	-0.564967003424938	0.825113498278295	30.8024	3.6025	-34.5058	1421.705722	0.71037	65.8425666666667	12.1211	5.30151849029335	5.88195545007943	14.1751785482811	4923.3286149702	0	15	37	82	0	9	16	34	0	6	21	48	2082.33626355285
123	2014	0	49.5932892339	-109.9843810993	1200	3.02	124.4	-0.564967003424938	0.825113498278295	31.581	1.7172	-32.2876	1369.664632	0.3631	65.1528	12.75845	3.45600131994479	4.95193898518778	8.46522360842209	3810.8638828611	1	14	35	79	1	2	12	22	0	12	23	57	2082.33626355285
123	2015	0	49.5932892339	-109.9843810993	1200	3.02	124.4	-0.564967003424938	0.825113498278295	34.3647	0.4962	-27.9806	1533.217246	0.48676	59.1031333333333	13.2767	1.61048414959623	4.02192252029613	2.75526866856308	2698.39915075153	0	6	10	34	0	2	3	22	0	4	7	12	2082.33626355285
123	2016	0	49.5932892339	-109.9843810993	1200	3.02	124.4	-0.564967003424938	0.825113498278295	27.8219	5.4525	-27.9446	1339.685074	0.76582	64.1527333333333	13.07225	0	3.09190605540471	0	1585.93441864243	0	4	18	53	0	2	8	13	0	2	10	40	2082.33626355285
123	2017	0	49.5932892339	-109.9843810993	1200	3.02	124.4	-0.564967003424938	0.825113498278295	32.3808	5.0925	-29.6826	1580.65604	0.53691	65.6478666666667	13.07015	0	2.16188959051306	0	473.469686533324	0	1	11	27	0	1	5	13	0	0	6	14	2082.33626355285
123	2018	0	49.5932892339	-109.9843810993	1200	3.02	124.4	-0.564967003424938	0.825113498278295	37.1636	-0.1154	-30.9524	1623.956065	0.51038	67.2474666666667	13.41265	0	1.23187312562163	0	0	0	0	15	5	0	0	9	3	0	0	6	2	2082.33626355285
124	2006	0	49.5932892339	-109.9774710993	1205	10.11	351.9	0.990023657716557	-0.140901231937584	33.6706	3.8506	-34.1395	1591.346124	0.35362	67.8939	13.1141	25.2311731808134	14.0013633911929	63.5681405548121	18913.4579551723	0	0	0	0	0	0	0	0	0	0	0	0	2088.16734235298
124	2007	0	49.5932892339	-109.9774710993	1205	10.11	351.9	0.990023657716557	-0.140901231937584	35.166	2.6514	-32.1627	1517.462794	0.43817	69.0976	12.95445	24.2817085801926	13.521801579117	59.682676003129	19174.0757607038	0	0	0	1	0	0	0	0	0	0	0	1	2088.16734235298
124	2008	0	49.5932892339	-109.9774710993	1205	10.11	351.9	0.990023657716557	-0.140901231937584	32.3832	2.9916	-37.1954	1247.248147	0.40427	64.6813333333333	13.6696	23.3322439795718	13.0422397670411	55.7972114514459	19434.6935662352	0	0	0	1	0	0	0	1	0	0	0	0	2088.16734235298
124	2009	1	49.5932892339	-109.9774710993	1205	10.11	351.9	0.990023657716557	-0.140901231937584	28.9874	2.2101	-33.0432	1212.184743	0.33384	61.9322	12.2861	22.382779378951	12.5626779549652	51.9117468997638	19695.3113717667	0	2	1	10	0	2	1	6	0	0	0	4	2088.16734235298
124	2010	6	49.5932892339	-109.9774710993	1205	10.11	351.9	0.990023657716557	-0.140901231937584	30.8469	2.0215	-30.8713	1229.135441	0.45486	65.4348666666667	12.28185	21.4333147783302	12.0831161428894	48.0262823480807	19955.9291772982	1	8	17	39	1	0	4	11	0	8	13	28	2088.16734235298
124	2011	5	49.5932892339	-109.9774710993	1205	10.11	351.9	0.990023657716557	-0.140901231937584	32.0804	3.9705	-32.9768	1297.819009	0.40697	72.6270333333333	12.79745	20.4838501777092	11.6035543308135	44.1408177963986	20216.5469828296	6	13	24	61	5	10	17	42	1	3	7	19	2088.16734235298
124	2012	5	49.5932892339	-109.9774710993	1205	10.11	351.9	0.990023657716557	-0.140901231937584	31.9578	3.3421	-33.9621	1596.72206	0.42525	63.3174666666667	12.30245	19.5343855770884	11.1239925187376	40.2553532447155	20477.1647883611	5	12	27	92	1	4	12	28	4	8	15	64	2088.16734235298
124	2013	8	49.5932892339	-109.9774710993	1205	10.11	351.9	0.990023657716557	-0.140901231937584	30.4131	3.5591	-34.3874	1393.596721	0.71416	65.7932333333333	12.0875	18.5849209764676	10.6444307066619	36.3698886930333	20737.7825938925	5	13	32	85	4	9	10	34	1	4	22	51	2088.16734235298
124	2014	2	49.5932892339	-109.9774710993	1205	10.11	351.9	0.990023657716557	-0.140901231937584	31.237	1.6506	-32.1839	1341.02792	0.36406	65.0666333333333	12.72265	17.6354563758468	10.164868894586	32.4844241413502	20998.400399424	8	17	28	77	1	4	8	25	7	13	20	52	2088.16734235298
124	2015	1	49.5932892339	-109.9774710993	1205	10.11	351.9	0.990023657716557	-0.140901231937584	33.9058	0.4713	-27.8842	1500.214118	0.48649	58.9932333333333	13.23615	16.6859917752261	9.68530708251012	28.5989595896681	21259.0182049554	2	4	10	26	0	1	5	13	2	3	5	13	2088.16734235298
124	2016	1	49.5932892339	-109.9774710993	1205	10.11	351.9	0.990023657716557	-0.140901231937584	27.5647	5.4629	-27.988	1313.437769	0.77261	64.0929333333333	13.02675	15.736527174605	9.20574527043425	24.713495037985	21519.6360104869	1	6	5	30	0	1	4	14	1	5	1	16	2088.16734235298
124	2017	0	49.5932892339	-109.9774710993	1205	10.11	351.9	0.990023657716557	-0.140901231937584	32.1259	5.0771	-29.7193	1557.395449	0.5336	65.7239666666667	13.17025	14.7870625739843	8.72618345835838	20.8280304863019	21780.2538160184	1	2	6	20	1	1	3	8	0	1	3	12	2088.16734235298
124	2018	7	49.5932892339	-109.9774710993	1205	10.11	351.9	0.990023657716557	-0.140901231937584	36.7719	-0.0375	-30.8764	1602.65746	0.50606	67.2230333333333	13.46235	13.8375979733635	8.24662164628251	16.9425659346198	22040.8716215498	0	6	1	17	0	2	0	10	0	4	1	7	2088.16734235298
125	2006	0	49.5932892339	-109.9705610993	1199	3.16	351.1	0.987959865769389	-0.154710386299468	33.9519	3.8902	-34.1192	1614.886623	0.35035	67.9137	13.10015	18.5435539686601	15.070151845144	78.193427056065	12613.1055552346	0	0	0	0	0	0	0	0	0	0	0	0	2086.33020484545
125	2007	0	49.5932892339	-109.9705610993	1199	3.16	351.1	0.987959865769389	-0.154710386299468	35.44	2.7056	-32.1664	1539.927204	0.43693	69.1302	12.9388	18.0532832424163	14.8070622371591	73.6963223440835	12133.0139301047	0	0	0	1	0	0	0	0	0	0	0	1	2086.33020484545
125	2008	1	49.5932892339	-109.9705610993	1199	3.16	351.1	0.987959865769389	-0.154710386299468	32.648	3.0465	-37.1809	1270.184627	0.40367	64.6892	13.6511	17.5630125161726	14.5439726291743	69.1992176321019	11652.9223049749	0	0	0	2	0	0	0	2	0	0	0	0	2086.33020484545
125	2009	2	49.5932892339	-109.9705610993	1199	3.16	351.1	0.987959865769389	-0.154710386299468	29.2146	2.258	-33.0685	1235.200286	0.33033	61.9475666666667	12.27005	17.0727417899288	14.2808830211894	64.7021129201203	11172.8306798449	1	1	4	10	1	1	4	1	0	0	0	9	2086.33020484545
125	2010	2	49.5932892339	-109.9705610993	1199	3.16	351.1	0.987959865769389	-0.154710386299468	31.1506	2.0309	-30.8679	1250.863029	0.4542	65.4289333333333	12.262	16.582471063685	14.0177934132046	60.2050082081369	10692.739054715	2	6	22	35	0	2	3	10	2	4	19	25	2086.33020484545
125	2011	3	49.5932892339	-109.9705610993	1199	3.16	351.1	0.987959865769389	-0.154710386299468	32.2702	4.0171	-33.0096	1317.867847	0.40517	72.6342	12.78245	16.0922003374412	13.7547038052198	55.7079034961553	10212.6474295851	2	13	18	55	2	11	12	36	0	2	6	19	2086.33020484545
125	2012	2	49.5932892339	-109.9705610993	1199	3.16	351.1	0.987959865769389	-0.154710386299468	32.2667	3.3674	-33.9618	1620.137339	0.42461	63.3255	12.28675	15.6019296111975	13.491614197235	51.2107987841737	9732.5558044553	3	13	22	80	1	5	11	29	2	8	11	51	2086.33020484545
125	2013	3	49.5932892339	-109.9705610993	1199	3.16	351.1	0.987959865769389	-0.154710386299468	30.692	3.574	-34.4046	1414.771914	0.70955	65.7960333333333	12.0728	15.1116588849537	13.2285245892501	46.7136940721921	9252.46417932538	2	18	26	82	1	7	16	24	1	11	10	58	2086.33020484545
125	2014	1	49.5932892339	-109.9705610993	1199	3.16	351.1	0.987959865769389	-0.154710386299468	31.4956	1.6701	-32.2235	1362.175974	0.36351	65.0546333333333	12.7075	14.6213881587099	12.9654349812653	42.2165893602105	8772.37255419546	3	23	34	58	1	8	12	16	2	15	22	42	2086.33020484545
125	2015	6	49.5932892339	-109.9705610993	1199	3.16	351.1	0.987959865769389	-0.154710386299468	34.2233	0.5143	-27.9281	1526.461221	0.48395	58.9737666666667	13.21785	14.1311174324661	12.7023453732804	37.7194846482271	8292.28092906554	1	4	8	31	0	2	6	8	1	2	2	23	2086.33020484545
125	2016	1	49.5932892339	-109.9705610993	1199	3.16	351.1	0.987959865769389	-0.154710386299468	27.781	5.4876	-27.9019	1333.312825	0.77247	64.0497	13.0077	13.6408467062224	12.4392557652956	33.2223799362455	7812.18930393574	6	2	5	23	1	1	4	9	5	1	1	14	2086.33020484545
125	2017	1	49.5932892339	-109.9705610993	1199	3.16	351.1	0.987959865769389	-0.154710386299468	32.3326	5.0916	-29.6234	1578.284631	0.51415	65.6692333333333	13.1026	13.1505759799786	12.1761661573107	28.7252752242639	7332.09767880582	1	5	5	18	1	2	3	8	0	3	2	10	2086.33020484545
125	2018	0	49.5932892339	-109.9705610993	1199	3.16	351.1	0.987959865769389	-0.154710386299468	37.0902	-0.0385	-30.9324	1623.587238	0.5101	67.2197333333333	13.4096	12.6603052537348	11.9130765493259	24.2281705122823	6852.0060536759	1	0	6	17	0	0	3	9	1	0	3	8	2086.33020484545
126	2006	0	49.5932892339	-109.9636510993	1252	5.44	336.3	0.915662593339561	-0.40194777665596	33.3839	3.5887	-34.0098	1548.12132	0.35517	67.9036333333333	12.98755	15.1126951319598	15.6602679360783	81.079842759169	9649.15940687864	0	0	0	0	0	0	0	0	0	0	0	0	2084.53893529345
126	2007	0	49.5932892339	-109.9636510993	1252	5.44	336.3	0.915662593339561	-0.40194777665596	34.8683	2.6547	-32.1499	1481.372273	0.43415	69.1628	12.8267	13.9530679066793	15.4004356071848	76.6139681628247	9414.31806547916	0	0	0	0	0	0	0	0	0	0	0	0	2084.53893529345
126	2008	0	49.5932892339	-109.9636510993	1252	5.44	336.3	0.915662593339561	-0.40194777665596	32.0787	2.8824	-36.8952	1212.31354	0.4216	64.7485666666667	13.5259	12.7934406813984	15.1406032782912	72.1480935664804	9179.47672407975	0	0	0	1	0	0	0	1	0	0	0	0	2084.53893529345
126	2009	1	49.5932892339	-109.9636510993	1252	5.44	336.3	0.915662593339561	-0.40194777665596	28.637	2.0529	-32.8691	1179.536736	0.32613	62.0888	12.16255	11.6338134561179	14.8807709493976	67.6822189701361	8944.63538268028	0	3	1	7	0	3	1	4	0	0	0	3	2084.53893529345
126	2010	1	49.5932892339	-109.9636510993	1252	5.44	336.3	0.915662593339561	-0.40194777665596	30.5698	1.8214	-30.4991	1196.530794	0.44967	65.4563	12.12965	10.4741862308369	14.620938620504	63.2163443737918	8709.79404128087	1	8	6	39	1	3	2	2	0	5	4	37	2084.53893529345
126	2011	1	49.5932892339	-109.9636510993	1252	5.44	336.3	0.915662593339561	-0.40194777665596	31.6826	3.8888	-32.7256	1259.347283	0.4042	72.7385	12.6809	9.31455900555648	14.3611062916104	58.7504697774475	8474.9526998814	1	4	23	50	1	3	18	31	0	1	5	19	2084.53893529345
126	2012	7	49.5932892339	-109.9636510993	1252	5.44	336.3	0.915662593339561	-0.40194777665596	31.7337	3.2595	-33.7385	1555.764969	0.41741	63.3616	12.1912	8.154931780276	14.1012739627168	54.2845951811032	8240.11135848198	1	9	34	53	1	6	11	26	0	3	23	27	2084.53893529345
126	2013	10	49.5932892339	-109.9636510993	1252	5.44	336.3	0.915662593339561	-0.40194777665596	30.1923	3.3408	-34.0815	1357.41023	0.71142	65.8618333333333	11.96695	6.99530455499507	13.8414416338233	49.8187205847589	8005.27001708257	7	11	31	55	2	5	9	26	5	6	22	29	2084.53893529345
126	2014	0	49.5932892339	-109.9636510993	1252	5.44	336.3	0.915662593339561	-0.40194777665596	30.9511	1.4589	-32.1606	1305.16403	0.36665	64.9806333333333	12.5821	5.8356773297146	13.5816093049298	45.3528459884146	7770.4286756831	10	15	23	74	4	8	8	12	6	7	15	62	2084.53893529345
126	2015	1	49.5932892339	-109.9636510993	1252	5.44	336.3	0.915662593339561	-0.40194777665596	33.6976	0.4827	-27.7976	1470.648638	0.48831	58.8259666666667	13.0816	4.67605010443367	13.3217769760362	40.8869713920703	7535.58733428369	0	4	8	39	0	3	4	6	0	1	4	33	2084.53893529345
126	2016	0	49.5932892339	-109.9636510993	1252	5.44	336.3	0.915662593339561	-0.40194777665596	27.3423	5.3876	-28.3547	1293.284707	0.7832	64.0650666666667	12.8513	3.5164228791532	13.0619446471426	36.421096795726	7300.74599288421	1	6	6	16	1	1	2	9	0	5	4	7	2084.53893529345
126	2017	0	49.5932892339	-109.9636510993	1252	5.44	336.3	0.915662593339561	-0.40194777665596	32.2485	4.8633	-30.1402	1548.28156	0.50855	66.2088666666667	14.0126	2.35679565387272	12.802112318249	31.9552221993818	7065.9046514848	0	1	10	25	0	1	2	9	0	0	8	16	2084.53893529345
126	2018	0	49.5932892339	-109.9636510993	1252	5.44	336.3	0.915662593339561	-0.40194777665596	36.5737	0.1705	-29.9957	1589.57051	0.48958	67.0667666666667	14.0128	1.19716842859179	12.5422799893554	27.4893476030375	6831.06331008533	0	1	7	12	0	0	2	4	0	1	5	8	2084.53893529345
127	2006	0	49.5932892339	-109.9567410993	1268	10.06	351	0.987688340595138	-0.156434465040231	33.0591	3.5389	-33.9675	1516.825603	0.35582	67.9118666666667	12.9415	15.6383825861258	15.1795176300211	72.5779172222547	7446.13549930416	0	0	0	0	0	0	0	0	0	0	0	0	2082.97009880556
127	2007	0	49.5932892339	-109.9567410993	1268	10.06	351	0.987688340595138	-0.156434465040231	34.5448	2.6634	-32.1413	1452.25228	0.42358	69.1923666666667	12.77995	12.6766708782152	15.1846798217557	70.1300570124386	6095.41262268135	0	0	0	0	0	0	0	0	0	0	0	0	2082.97009880556
127	2008	2	49.5932892339	-109.9567410993	1268	10.06	351	0.987688340595138	-0.156434465040231	31.7939	2.8549	-36.7788	1183.838823	0.43	64.7746	13.47315	9.71495917030552	15.1898420134904	67.6821968026234	4744.68974605855	0	0	0	3	0	0	0	3	0	0	0	0	2082.97009880556
127	2009	3	49.5932892339	-109.9567410993	1268	10.06	351	0.987688340595138	-0.156434465040231	28.3195	2.0053	-32.8103	1151.731184	0.32849	62.1467333333333	12.1171	6.75324746239494	15.195004205225	65.2343365928073	3393.9668694362	2	0	2	5	2	0	2	3	0	0	0	2	2082.97009880556
127	2010	1	49.5932892339	-109.9567410993	1268	10.06	351	0.987688340595138	-0.156434465040231	30.1954	1.7495	-30.3572	1170.058605	0.44801	65.4632	12.0739	3.79153575448527	15.2001663969597	62.7864763829912	2043.2439928134	3	1	9	25	0	1	3	2	3	0	6	23	2082.97009880556
127	2011	2	49.5932892339	-109.9567410993	1268	10.06	351	0.987688340595138	-0.156434465040231	31.375	3.8669	-32.6379	1231.165145	0.40506	72.779	12.6381	0.829824046574686	15.2053285886943	60.338616173176	692.52111619059	1	2	5	46	1	2	3	31	0	0	2	15	2082.97009880556
127	2012	1	49.5932892339	-109.9567410993	1268	10.06	351	0.987688340595138	-0.156434465040231	31.3871	3.2143	-33.6517	1523.472925	0.41452	63.3797	12.1501	0	15.210490780429	57.8907559633599	0	2	5	11	59	1	2	8	23	1	3	3	36	2082.97009880556
127	2013	1	49.5932892339	-109.9567410993	1268	10.06	351	0.987688340595138	-0.156434465040231	29.8851	3.2645	-33.9759	1329.83583	0.71176	65.8868666666667	11.92285	0	15.2156529721636	55.4428957535438	0	1	9	16	66	1	2	7	21	0	7	9	45	2082.97009880556
127	2014	1	49.5932892339	-109.9567410993	1268	10.06	351	0.987688340595138	-0.156434465040231	30.6286	1.3916	-32.1555	1277.892568	0.36831	64.9496	12.52765	0	15.2208151638983	52.9950355437277	0	1	10	24	51	0	4	12	13	1	6	12	38	2082.97009880556
127	2015	0	49.5932892339	-109.9567410993	1268	10.06	351	0.987688340595138	-0.156434465040231	33.3506	0.4935	-27.7724	1442.082559	0.48609	58.7638333333333	13.02205	0	15.2259773556329	50.5471753339125	0	1	0	10	23	1	0	3	7	0	0	7	16	2082.97009880556
127	2016	0	49.5932892339	-109.9567410993	1268	10.06	351	0.987688340595138	-0.156434465040231	27.0975	5.3605	-28.4742	1270.244463	0.78741	64.0465333333333	12.78635	0	15.2311395473676	48.0993151240964	0	0	1	10	27	0	1	4	9	0	0	6	18	2082.97009880556
127	2017	0	49.5932892339	-109.9567410993	1268	10.06	351	0.987688340595138	-0.156434465040231	32.0995	4.7843	-30.2808	1530.202607	0.5024	66.3758666666667	14.3328	0	15.2363017391022	45.6514549142803	0	0	0	7	21	0	0	3	9	0	0	4	12	2082.97009880556
127	2018	0	49.5932892339	-109.9567410993	1268	10.06	351	0.987688340595138	-0.156434465040231	36.2288	0.2347	-29.7274	1568.667825	0.47888	67.045	14.2453	0	15.2414639308369	43.2035947044642	0	0	0	3	16	0	0	1	4	0	0	2	12	2082.97009880556
128	2006	0	49.5932892339	-109.9498310993	1260	7.15	26.5	0.894934361602025	0.446197813109809	33.1707	3.5803	-33.9541	1527.91985	0.35461	67.9313333333333	12.9224	4.51057001110712	5.47576389005025	23.6389142152155	2313.70884765754	0	0	0	0	0	0	0	0	0	0	0	0	2081.6753620258
128	2007	0	49.5932892339	-109.9498310993	1260	7.15	26.5	0.894934361602025	0.446197813109809	34.6594	2.7116	-32.1284	1462.911695	0.43253	69.2258666666667	12.759	3.6084560088857	5.56053224667826	23.6847058104441	1850.96707812604	0	0	0	0	0	0	0	0	0	0	0	0	2081.6753620258
128	2008	0	49.5932892339	-109.9498310993	1260	7.15	26.5	0.894934361602025	0.446197813109809	31.9135	2.9083	-36.7852	1195.1955	0.42936	64.7855	13.44895	2.70634200666427	5.64530060330628	23.7304974056726	1388.22530859453	0	0	2	3	0	0	2	3	0	0	0	0	2081.6753620258
128	2009	0	49.5932892339	-109.9498310993	1260	7.15	26.5	0.894934361602025	0.446197813109809	28.4051	2.0549	-32.8435	1163.049746	0.32689	62.1667	12.09595	1.80422800444285	5.73006895993433	23.7762890009012	925.483539063018	0	2	2	5	0	2	0	3	0	0	2	2	2081.6753620258
128	2010	0	49.5932892339	-109.9498310993	1260	7.15	26.5	0.894934361602025	0.446197813109809	30.3024	1.7697	-30.3684	1181.026115	0.44769	65.4595666666667	12.04805	0.902114002221197	5.81483731656235	23.8220805961298	462.741769531509	0	3	1	12	0	0	1	5	0	3	0	7	2081.6753620258
128	2011	0	49.5932892339	-109.9498310993	1260	7.15	26.5	0.894934361602025	0.446197813109809	31.4505	3.9177	-32.6747	1241.512053	0.40466	72.7885666666667	12.6184	0	5.89960567319036	23.8678721913583	0	0	2	8	28	0	2	7	22	0	0	1	6	2081.6753620258
128	2012	0	49.5932892339	-109.9498310993	1260	7.15	26.5	0.894934361602025	0.446197813109809	31.5067	3.2491	-33.6731	1534.994441	0.41482	63.3886	12.1306	0	5.98437402981841	23.9136637865869	0	0	3	12	46	0	1	4	22	0	2	8	24	2081.6753620258
128	2013	0	49.5932892339	-109.9498310993	1260	7.15	26.5	0.894934361602025	0.446197813109809	30.0039	3.2907	-33.9959	1340.873665	0.70739	65.8914666666667	11.9037	0	6.06914238644643	23.9594553818154	0	0	1	15	53	0	1	5	17	0	0	10	36	2081.6753620258
128	2014	0	49.5932892339	-109.9498310993	1260	7.15	26.5	0.894934361602025	0.446197813109809	30.7245	1.4173	-32.2112	1288.891498	0.36838	64.9367333333333	12.50705	0	6.15391074307445	24.005246977044	0	0	2	16	47	0	1	4	19	0	1	12	28	2081.6753620258
128	2015	0	49.5932892339	-109.9498310993	1260	7.15	26.5	0.894934361602025	0.446197813109809	33.4727	0.5454	-27.8259	1455.445543	0.49011	58.7469	12.98835	0	6.23867909970249	24.0510385722725	0	0	2	2	19	0	1	0	8	0	1	2	11	2081.6753620258
128	2016	0	49.5932892339	-109.9498310993	1260	7.15	26.5	0.894934361602025	0.446197813109809	27.2029	5.391	-28.4177	1279.959358	0.78692	63.9833333333333	12.76685	0	6.32344745633051	24.0968301675011	0	0	1	2	20	0	1	2	9	0	0	0	11	2081.6753620258
128	2017	0	49.5932892339	-109.9498310993	1260	7.15	26.5	0.894934361602025	0.446197813109809	32.1489	4.8102	-30.2114	1538.227506	0.50701	66.3079333333333	14.2225	0	6.40821581295856	24.1426217627297	0	0	0	1	18	0	0	1	8	0	0	0	10	2081.6753620258
128	2018	0	49.5932892339	-109.9498310993	1260	7.15	26.5	0.894934361602025	0.446197813109809	36.3481	0.2274	-29.8013	1577.303634	0.48247	67.0374333333333	14.15665	0	6.49298416958658	24.1884133579582	0	0	0	0	18	0	0	0	4	0	0	0	14	2081.6753620258
129	2006	0	49.5932892339	-109.9429210993	1186	5.72	57	0.544639035015027	0.838670567945424	33.9748	4.0012	-34.0318	1620.331853	0.34857	67.9864	13.0241	15.8187694826759	12.6021987822339	62.7867699074613	8413.977173905	0	0	0	0	0	0	0	0	0	0	0	0	2080.56568294094
129	2007	0	49.5932892339	-109.9429210993	1186	5.72	57	0.544639035015027	0.838670567945424	35.4827	2.9022	-32.1778	1546.096606	0.43612	69.2598666666667	12.85655	15.1402817052428	11.6543976251326	58.0297113577763	8301.27529617259	0	0	0	0	0	0	0	0	0	0	0	0	2080.56568294094
129	2008	0	49.5932892339	-109.9429210993	1186	5.72	57	0.544639035015027	0.838670567945424	32.6287	3.2143	-37.0821	1278.826169	0.41117	64.7327333333333	13.55545	14.4617939278096	10.7065964680312	53.272652808093	8188.57341844018	0	1	2	2	0	1	2	2	0	0	0	0	2080.56568294094
129	2009	0	49.5932892339	-109.9429210993	1186	5.72	57	0.544639035015027	0.838670567945424	29.1991	2.392	-33.1281	1244.103029	0.3314	62.0366666666667	12.1876	13.7833061503766	9.75879531092983	48.5155942584097	8075.87154070777	0	1	5	3	0	0	3	1	0	1	2	2	2080.56568294094
129	2010	0	49.5932892339	-109.9429210993	1186	5.72	57	0.544639035015027	0.838670567945424	31.1033	2.0287	-30.7948	1260.357464	0.45293	65.4133333333333	12.16	13.1048183729433	8.81099415382846	43.7585357087246	7963.16966297536	0	0	4	8	0	0	0	4	0	0	4	4	2080.56568294094
129	2011	0	49.5932892339	-109.9429210993	1186	5.72	57	0.544639035015027	0.838670567945424	32.2281	4.1699	-33.0782	1323.403594	0.40531	72.6835333333333	12.7049	12.4263305955103	7.86319299672732	39.0014771590413	7850.46778524294	0	0	7	24	0	0	7	16	0	0	0	8	2080.56568294094
129	2012	0	49.5932892339	-109.9429210993	1186	5.72	57	0.544639035015027	0.838670567945424	32.284	3.4423	-33.9286	1624.331757	0.42236	63.3635666666667	12.20775	11.7478428180773	6.91539183962595	34.244418609358	7737.76590751053	0	0	11	27	0	0	5	12	0	0	6	15	2080.56568294094
129	2013	0	49.5932892339	-109.9429210993	1186	5.72	57	0.544639035015027	0.838670567945424	30.7812	3.5961	-34.0775	1427.474445	0.69741	65.8207	11.99525	11.069355040644	5.96759068252459	29.4873600596729	7625.06402977812	0	0	9	32	0	0	2	10	0	0	7	22	2080.56568294094
129	2014	0	49.5932892339	-109.9429210993	1186	5.72	57	0.544639035015027	0.838670567945424	31.4964	1.7034	-32.3658	1372.25858	0.37556	64.9943333333333	12.62275	10.390867263211	5.01978952542322	24.7303015099897	7512.36215204571	0	0	4	31	0	0	2	10	0	0	2	21	2080.56568294094
129	2015	0	49.5932892339	-109.9429210993	1186	5.72	57	0.544639035015027	0.838670567945424	34.2428	0.7698	-28.1853	1545.601298	0.48548	58.7975	13.10665	9.71237948577777	4.07198836832185	19.9732429603064	7399.6602743133	0	0	4	12	0	0	1	2	0	0	3	10	2080.56568294094
129	2016	0	49.5932892339	-109.9429210993	1186	5.72	57	0.544639035015027	0.838670567945424	27.8745	5.569	-27.6155	1342.98117	0.81482	63.3379	12.89515	9.03389170834475	3.12418721122071	15.2161844106213	7286.95839658089	0	0	5	9	0	0	4	8	0	0	1	1	2080.56568294094
129	2017	0	49.5932892339	-109.9429210993	1186	5.72	57	0.544639035015027	0.838670567945424	32.2745	5.1132	-29.3141	1583.902849	0.55077	65.5495333333333	12.973	8.35540393091173	2.17638605411935	10.459125860938	7174.25651884847	0	0	4	22	0	0	3	6	0	0	1	16	2080.56568294094
129	2018	0	49.5932892339	-109.9429210993	1186	5.72	57	0.544639035015027	0.838670567945424	37.1066	-0.0091	-30.9819	1629.77189	0.51892	66.8227	13.27205	7.67691615347849	1.22858489701798	5.70206731125472	7061.55464111606	0	0	1	6	0	0	0	2	0	0	1	4	2080.56568294094
130	2006	0	49.5932892339	-109.9360110993	1173	5.04	317.5	0.737277336810124	-0.67559020761566	34.2248	4.0717	-34.0178	1644.572686	0.34756	68.0102333333333	13.02885	10.5715212779351	8.85165756464767	46.9500189176542	4369.73018243397	0	0	0	0	0	0	0	0	0	0	0	0	2079.50187315675
130	2007	0	49.5932892339	-109.9360110993	1173	5.04	317.5	0.737277336810124	-0.67559020761566	35.7611	2.9746	-32.1978	1569.330024	0.43671	69.2905	12.8595	8.65179046688127	7.20971630929171	38.4655596994526	3604.70962193538	0	0	0	0	0	0	0	0	0	0	0	0	2079.50187315675
130	2008	0	49.5932892339	-109.9360110993	1173	5.04	317.5	0.737277336810124	-0.67559020761566	32.8648	3.2949	-37.0969	1302.568903	0.40999	64.7318	13.5575	6.73205965582747	5.56777505393529	29.9811004812509	2839.6890614368	0	1	1	2	0	1	1	2	0	0	0	0	2079.50187315675
130	2009	0	49.5932892339	-109.9360110993	1173	5.04	317.5	0.737277336810124	-0.67559020761566	29.4441	2.4683	-33.18	1267.439627	0.332	62.0313333333333	12.1894	4.81232884477367	3.92583379857933	21.4966412630456	2074.66850093822	0	2	1	5	0	0	0	4	0	2	1	1	2079.50187315675
130	2010	0	49.5932892339	-109.9360110993	1173	5.04	317.5	0.737277336810124	-0.67559020761566	31.3649	2.0626	-30.8382	1282.901825	0.45341	65.4016	12.1619	2.89259803371988	2.28389254322292	13.0121820448439	1309.64794043964	0	0	2	13	0	0	2	8	0	0	0	5	2079.50187315675
130	2011	0	49.5932892339	-109.9360110993	1173	5.04	317.5	0.737277336810124	-0.67559020761566	32.4416	4.2352	-33.1511	1344.919401	0.40481	72.6748333333333	12.7066	0.972867222666082	0.641951287866959	4.52772282664228	544.627379941056	0	0	6	23	0	0	3	17	0	0	3	6	2079.50187315675
130	2012	0	49.5932892339	-109.9360110993	1173	5.04	317.5	0.737277336810124	-0.67559020761566	32.5491	3.4769	-33.9486	1648.234806	0.42251	63.3667333333333	12.2071	0	0	0	0	0	0	5	22	0	0	2	7	0	0	3	15	2079.50187315675
130	2013	0	49.5932892339	-109.9360110993	1173	5.04	317.5	0.737277336810124	-0.67559020761566	31.0255	3.6381	-34.1455	1449.900227	0.69437	65.8131333333333	11.9976	0	0	0	0	0	0	5	16	0	0	0	6	0	0	5	10	2079.50187315675
130	2014	0	49.5932892339	-109.9360110993	1173	5.04	317.5	0.737277336810124	-0.67559020761566	31.7568	1.7505	-32.4076	1394.79878	0.37514	64.9922333333333	12.62575	0	0	0	0	0	0	2	13	0	0	2	3	0	0	0	10	2079.50187315675
130	2015	0	49.5932892339	-109.9360110993	1173	5.04	317.5	0.737277336810124	-0.67559020761566	34.5108	0.8182	-28.2471	1571.447438	0.48433	58.7926333333333	13.1061	0	0	0	0	0	0	1	6	0	0	0	1	0	0	1	5	2079.50187315675
130	2016	0	49.5932892339	-109.9360110993	1173	5.04	317.5	0.737277336810124	-0.67559020761566	28.0829	5.6101	-27.3989	1361.967815	0.81314	63.2898333333333	12.89015	0	0	0	0	0	2	2	5	0	2	2	4	0	0	0	1	2079.50187315675
130	2017	0	49.5932892339	-109.9360110993	1173	5.04	317.5	0.737277336810124	-0.67559020761566	32.4158	5.1625	-29.0865	1602.344883	0.53997	65.4278333333333	12.799	0	0	0	0	0	1	13	4	0	0	1	4	0	1	12	0	2079.50187315675
130	2018	0	49.5932892339	-109.9360110993	1173	5.04	317.5	0.737277336810124	-0.67559020761566	37.376	-0.0337	-31.1503	1649.052425	0.52057	66.8139666666667	13.14745	0	0	0	0	0	0	3	2	0	0	1	1	0	0	2	1	2079.50187315675
131	2006	0	49.5932892339	-109.9291010993	1173	2.11	91.1	-0.0191974423996895	0.999815712121644	34.2545	4.0843	-33.9955	1646.398869	0.34585	68.0260333333333	13.0028	10.2443016784036	7.43369071423513	39.7114679426049	3712.82983773714	0	0	0	0	0	0	0	0	0	0	0	0	2078.48393284938
131	2007	0	49.5932892339	-109.9291010993	1173	2.11	91.1	-0.0191974423996895	0.999815712121644	35.7747	3.0147	-32.1961	1571.170807	0.43604	69.3225666666667	12.8321	8.36848755452547	5.97885017024555	31.971208164503	3007.74762368342	0	0	0	0	0	0	0	0	0	0	0	0	2078.48393284938
131	2008	0	49.5932892339	-109.9291010993	1173	2.11	91.1	-0.0191974423996895	0.999815712121644	32.9045	3.3196	-37.0624	1304.930778	0.41174	64.7468666666667	13.52605	6.4926734306473	4.52400962625552	24.230948386401	2302.6654096297	0	0	1	2	0	0	1	2	0	0	0	0	2078.48393284938
131	2009	0	49.5932892339	-109.9291010993	1173	2.11	91.1	-0.0191974423996895	0.999815712121644	29.4375	2.4835	-33.1826	1269.963696	0.33006	62.0629666666667	12.1623	4.61685930676913	3.06916908226594	16.490688608299	1597.58319557621	0	0	2	2	0	0	0	1	0	0	2	1	2078.48393284938
131	2010	0	49.5932892339	-109.9291010993	1173	2.11	91.1	-0.0191974423996895	0.999815712121644	31.3805	2.0507	-30.8031	1285.387594	0.4542	65.4008	12.12845	2.74104518289096	1.61432853827637	8.75042883019705	892.500981522491	0	2	5	3	0	2	5	2	0	0	0	1	2078.48393284938
131	2011	0	49.5932892339	-109.9291010993	1173	2.11	91.1	-0.0191974423996895	0.999815712121644	32.4243	4.2634	-33.1487	1346.175651	0.40407	72.6941333333333	12.68105	0.86523105901324	0.159487994286792	1.01016905209508	187.418767468771	0	5	6	8	0	2	3	7	0	3	3	1	2078.48393284938
131	2012	0	49.5932892339	-109.9291010993	1173	2.11	91.1	-0.0191974423996895	0.999815712121644	32.5816	3.4885	-33.9333	1649.811524	0.42163	63.3782	12.18185	0	0	0	0	0	3	1	14	0	1	0	8	0	2	1	6	2078.48393284938
131	2013	0	49.5932892339	-109.9291010993	1173	2.11	91.1	-0.0191974423996895	0.999815712121644	31.0603	3.6272	-34.1323	1451.76211	0.69137	65.8240333333333	11.9718	0	0	0	0	0	2	0	17	0	0	0	4	0	2	0	13	2078.48393284938
131	2014	0	49.5932892339	-109.9291010993	1173	2.11	91.1	-0.0191974423996895	0.999815712121644	31.76	1.7453	-32.4402	1396.847173	0.37532	64.9734	12.59625	0	0	0	0	0	1	0	11	0	1	0	3	0	0	0	8	2078.48393284938
131	2015	1	49.5932892339	-109.9291010993	1173	2.11	91.1	-0.0191974423996895	0.999815712121644	34.546	0.8547	-28.2728	1575.770742	0.48398	58.7600666666667	13.07375	0	0	0	0	0	1	0	9	0	0	0	6	0	1	0	3	2078.48393284938
131	2016	1	49.5932892339	-109.9291010993	1173	2.11	91.1	-0.0191974423996895	0.999815712121644	28.1187	5.625	-27.352	1365.565468	0.81394	63.2519666666667	12.85115	0	0	0	0	1	2	1	10	1	2	1	5	0	0	0	5	2078.48393284938
131	2017	0	49.5932892339	-109.9291010993	1173	2.11	91.1	-0.0191974423996895	0.999815712121644	32.4222	5.1565	-29.0383	1604.724379	0.54098	65.4262333333333	12.80575	0	0	0	0	1	13	0	13	0	1	0	6	1	12	0	7	2078.48393284938
131	2018	0	49.5932892339	-109.9291010993	1173	2.11	91.1	-0.0191974423996895	0.999815712121644	37.4113	-0.0176	-31.1138	1651.73266	0.52169	66.7869333333333	13.1325	0	0	0	0	0	3	0	8	0	1	0	3	0	2	0	5	2078.48393284938
132	2006	0	49.5932892339	-109.9221910993	1167	5.78	0	1	0	34.1525	4.1236	-33.9777	1640.748905	0.3476	68.0455	12.9922	33.220082816476	11.008625325027	48.4018414668335	15678.9617060933	0	0	0	0	0	0	0	0	0	0	0	0	2080.16137179377
132	2007	0	49.5932892339	-109.9221910993	1167	5.78	0	1	0	35.7015	3.0693	-32.2062	1566.286946	0.43649	69.3536	12.8199	32.9138118722716	9.4359554496973	41.1791301611047	15299.2806024832	0	0	0	0	0	0	0	0	0	0	0	0	2080.16137179377
132	2008	0	49.5932892339	-109.9221910993	1167	5.78	0	1	0	32.8305	3.3689	-37.0514	1300.698629	0.414	64.7541	13.51145	32.6075409280674	7.86328557436809	33.9564188553777	14919.5994988731	0	0	0	1	0	0	0	1	0	0	0	0	2080.16137179377
132	2009	2	49.5932892339	-109.9221910993	1167	5.78	0	1	0	29.3704	2.5256	-33.2081	1265.651148	0.33349	62.0767	12.14975	32.3012699838631	6.29061569903843	26.7337075496507	14539.918395263	0	0	0	2	0	0	0	0	0	0	0	2	2080.16137179377
132	2010	5	49.5932892339	-109.9221910993	1167	5.78	0	1	0	31.2475	2.0599	-30.806	1281.861206	0.45279	65.3947333333333	12.11275	31.9949990396589	4.71794582370921	19.5109962439219	14160.2372916529	2	5	1	2	2	5	1	2	0	0	0	0	2080.16137179377
132	2011	2	49.5932892339	-109.9221910993	1167	5.78	0	1	0	32.3651	4.308	-33.1813	1342.235204	0.40532	72.6998333333333	12.66915	31.6887280954546	3.14527594837955	12.2882849381949	13780.5561880427	5	5	0	5	2	2	0	5	3	3	0	0	2080.16137179377
132	2012	0	49.5932892339	-109.9221910993	1167	5.78	0	1	0	32.4655	3.5095	-33.9343	1643.761695	0.42157	63.3856	12.16885	31.3824571512503	1.57260607305034	5.06557363246611	13400.8750844327	2	1	3	4	0	0	3	2	2	1	0	2	2080.16137179377
132	2013	1	49.5932892339	-109.9221910993	1167	5.78	0	1	0	30.9734	3.6403	-34.1574	1448.216661	0.6904	65.826	11.96005	31.076186207046	0	0	13021.1939808226	0	0	6	4	0	0	1	0	0	0	5	4	2080.16137179377
132	2014	1	49.5932892339	-109.9221910993	1167	5.78	0	1	0	31.6821	1.7642	-32.4754	1393.538572	0.37627	64.9627	12.58265	30.7699152628418	0	0	12641.5128772125	1	0	3	1	1	0	0	1	0	0	3	0	2080.16137179377
132	2015	1	49.5932892339	-109.9221910993	1167	5.78	0	1	0	34.4289	0.8961	-28.3147	1571.670832	0.48516	58.7404666666667	13.05675	30.4636443186375	0	0	12261.8317736024	1	0	3	0	0	0	3	0	1	0	0	0	2080.16137179377
132	2016	1	49.5932892339	-109.9221910993	1167	5.78	0	1	0	28.0745	5.6523	-27.2128	1361.184118	0.81376	63.2314333333333	12.82735	30.1573733744333	0	0	11882.1506699923	1	1	5	1	1	1	5	1	0	0	0	0	2080.16137179377
132	2017	0	49.5932892339	-109.9221910993	1167	5.78	0	1	0	32.3019	5.1779	-28.8956	1598.486222	0.57243	65.3706666666667	12.66305	29.8511024302289	0	0	11502.4695663821	1	1	22	1	0	0	4	1	1	1	18	0	2080.16137179377
132	2018	0	49.5932892339	-109.9221910993	1167	5.78	0	1	0	37.2883	-0.0193	-31.1693	1646.017632	0.5214	66.7125666666667	13.0667	29.5448314860247	0	0	11122.788462772	0	0	9	0	0	0	3	0	0	0	6	0	2080.16137179377
133	2006	0	49.5932892339	-109.9152810993	1150	8.33	30.7	0.859852271596873	0.510542917911606	34.0686	4.2223	-33.9773	1645.567441	0.35525	68.0727333333333	13.0136	25.4626292698779	11.9790072704923	61.409902831394	20489.2585620333	0	0	0	0	0	0	0	0	0	0	0	0	2162.74825174361
133	2007	0	49.5932892339	-109.9152810993	1150	8.33	30.7	0.859852271596873	0.510542917911606	35.7389	3.1525	-32.244	1574.327551	0.44038	69.3826333333333	12.83955	24.9198453012391	10.8752018563082	54.429979629198	20310.3136030386	0	0	0	0	0	0	0	0	0	0	0	0	2162.74825174361
133	2008	0	49.5932892339	-109.9152810993	1150	8.33	30.7	0.859852271596873	0.510542917911606	32.871	3.4658	-37.0805	1310.171509	0.41308	64.503	13.5318	24.3770613326003	9.77139644212411	47.450056427002	20131.3686440438	0	0	0	0	0	0	0	0	0	0	0	0	2162.74825174361
133	2009	5	49.5932892339	-109.9152810993	1150	8.33	30.7	0.859852271596873	0.510542917911606	29.4247	2.6191	-33.2754	1274.706088	0.33788	61.8192333333333	12.1675	23.8342773639615	8.66759102793958	40.4701332248078	19952.4236850491	0	0	0	0	0	0	0	0	0	0	0	0	2162.74825174361
133	2010	5	49.5932892339	-109.9152810993	1150	8.33	30.7	0.859852271596873	0.510542917911606	31.2598	2.1071	-30.8796	1291.537158	0.45376	65.0313333333333	12.13395	23.2914933953227	7.5637856137555	33.4902100226118	19773.4787260544	5	2	0	1	5	2	0	1	0	0	0	0	2162.74825174361
133	2011	1	49.5932892339	-109.9152810993	1150	8.33	30.7	0.859852271596873	0.510542917911606	32.4239	4.3818	-33.2809	1351.471162	0.40588	72.4887666666667	12.68565	22.7487094266839	6.45998019957096	26.5102868204158	19594.5337670596	5	5	0	1	2	2	0	1	3	3	0	0	2162.74825174361
133	2012	0	49.5932892339	-109.9152810993	1150	8.33	30.7	0.859852271596873	0.510542917911606	32.4834	3.5457	-33.9602	1652.449833	0.42208	63.4799333333333	12.18125	22.2059254580452	5.35617478538688	19.5303636182216	19415.5888080649	1	4	1	1	0	2	1	1	1	2	0	0	2162.74825174361
133	2013	0	49.5932892339	-109.9152810993	1150	8.33	30.7	0.859852271596873	0.510542917911606	31.0088	3.6966	-34.2565	1457.838724	0.68922	65.7133666666667	11.97735	21.6631414894064	4.25236937120235	12.5504404160256	19236.6438490701	0	4	1	2	0	1	0	0	0	3	1	2	2162.74825174361
133	2014	0	49.5932892339	-109.9152810993	1150	8.33	30.7	0.859852271596873	0.510542917911606	31.7716	1.6623	-32.6578	1405.469428	0.37647	64.9678	12.6022	21.1203575207678	3.14856395701827	5.57051721382959	19057.6988900754	0	4	0	0	0	1	0	0	0	3	0	0	2162.74825174361
133	2015	0	49.5932892339	-109.9152810993	1150	8.33	30.7	0.859852271596873	0.510542917911606	34.4443	0.944	-28.3856	1582.315791	0.4913	58.7442333333333	13.0705	20.577573552129	2.04475854283373	0	18878.7539310807	0	4	0	0	0	3	0	0	0	1	0	0	2162.74825174361
133	2016	0	49.5932892339	-109.9152810993	1150	8.33	30.7	0.859852271596873	0.510542917911606	28.1377	5.702	-26.8802	1367.197949	0.81144	63.1862	12.6955	20.0347895834902	0.940953128649653	0	18699.8089720859	0	5	1	1	0	5	1	1	0	0	0	0	2162.74825174361
133	2017	0	49.5932892339	-109.9152810993	1150	8.33	30.7	0.859852271596873	0.510542917911606	32.1883	5.2532	-28.5612	1601.894919	0.59479	65.2271333333333	12.45115	19.4920056148515	0	0	18520.8640130912	0	11	2	12	0	3	1	1	0	8	1	11	2162.74825174361
133	2018	0	49.5932892339	-109.9152810993	1150	8.33	30.7	0.859852271596873	0.510542917911606	37.2985	-0.0474	-31.3786	1650.315074	0.5231	66.7019333333333	12.92395	18.9492216462127	0	0	18341.9190540965	0	6	0	3	0	2	0	1	0	4	0	2	2162.74825174361
134	2006	0	49.5932892339	-109.9083710993	1130	2.63	194.9	-0.966376079321329	-0.257132793154696	34.6776	4.3288	-33.9666	1701.084864	0.35081	68.1445333333333	12.9028	38.5727562289121	14.2445457602329	79.4706184089191	17353.7080641105	0	0	0	0	0	0	0	0	0	0	0	0	2350.9413266343
134	2007	0	49.5932892339	-109.9083710993	1130	2.63	194.9	-0.966376079321329	-0.257132793154696	36.3485	3.2442	-32.2971	1626.861264	0.4487	69.4727333333333	12.7111	35.0183506206649	13.8337655168424	78.043615907196	16154.0200513392	0	0	0	0	0	0	0	0	0	0	0	0	2350.9413266343
134	2008	0	49.5932892339	-109.9083710993	1130	2.63	194.9	-0.966376079321329	-0.257132793154696	33.4217	3.5776	-37.1175	1363.003554	0.40787	64.5184666666667	13.39275	31.4639450124178	13.4229852734518	76.6166134054733	14954.3320385679	0	0	0	0	0	0	0	0	0	0	0	0	2350.9413266343
134	2009	0	49.5932892339	-109.9083710993	1130	2.63	194.9	-0.966376079321329	-0.257132793154696	29.9745	2.7276	-33.3542	1326.787376	0.33537	61.811	12.0285	27.9095394041706	13.0122050300613	75.1896109037502	13754.644025797	0	0	0	0	0	0	0	0	0	0	0	0	2350.9413266343
134	2010	0	49.5932892339	-109.9083710993	1130	2.63	194.9	-0.966376079321329	-0.257132793154696	31.9335	2.1645	-30.9739	1341.550919	0.45565	65.0379666666667	11.99355	24.3551337959234	12.6014247866708	73.7626084020271	12554.9560130257	0	5	2	1	0	5	2	1	0	0	0	0	2350.9413266343
134	2011	0	49.5932892339	-109.9083710993	1130	2.63	194.9	-0.966376079321329	-0.257132793154696	32.9007	4.4616	-33.4012	1399.373706	0.40262	72.4789	12.56095	20.8007281876762	12.1906445432803	72.335605900304	11355.2680002549	0	5	5	0	0	2	2	0	0	3	3	0	2350.9413266343
134	2012	0	49.5932892339	-109.9083710993	1130	2.63	194.9	-0.966376079321329	-0.257132793154696	33.1439	3.5833	-33.9867	1707.780632	0.42185	63.5083	12.0523	17.246322579429	11.7798642998897	70.9086033985814	10155.5799874836	0	2	4	0	0	1	2	0	0	1	2	0	2350.9413266343
134	2013	0	49.5932892339	-109.9083710993	1130	2.63	194.9	-0.966376079321329	-0.257132793154696	31.5925	3.7642	-34.3809	1507.002589	0.68473	65.7189333333333	12.0072	13.6919169711828	11.3690840564992	69.4816008968583	8955.89197471272	0	1	4	0	0	0	1	0	0	1	3	0	2350.9413266343
134	2014	0	49.5932892339	-109.9083710993	1130	2.63	194.9	-0.966376079321329	-0.257132793154696	32.3535	1.7386	-32.6839	1454.894416	0.3752	65.0144333333333	12.63535	10.1375113629356	10.9583038131087	68.0545983951351	7756.20396194141	0	0	4	0	0	0	1	0	0	0	3	0	2350.9413266343
134	2015	0	49.5932892339	-109.9083710993	1130	2.63	194.9	-0.966376079321329	-0.257132793154696	35.1076	0.9912	-28.4632	1639.453127	0.48668	58.7944666666667	13.0957	6.5831057546884	10.5475235697181	66.627595893412	6556.51594917057	0	0	4	0	0	0	3	0	0	0	1	0	2350.9413266343
134	2016	0	49.5932892339	-109.9083710993	1130	2.63	194.9	-0.966376079321329	-0.257132793154696	28.9008	6.0327	-26.6988	1404.867523	0.8083	63.151	12.71055	3.02870014644122	10.1367433263276	65.2005933916894	5356.82793639926	0	0	5	1	0	0	5	1	0	0	0	0	2350.9413266343
134	2017	0	49.5932892339	-109.9083710993	1130	2.63	194.9	-0.966376079321329	-0.257132793154696	32.4717	5.1945	-28.2783	1641.344726	0.65433	65.0331333333333	12.2324	0	9.72596308293714	63.7735908899663	4157.13992362842	0	1	11	1	0	1	3	0	0	0	8	1	2350.9413266343
134	2018	0	49.5932892339	-109.9083710993	1130	2.63	194.9	-0.966376079321329	-0.257132793154696	37.9224	-0.0104	-32.3128	1693.653851	0.51397	66.6586666666667	12.78445	0	9.31518283954665	62.3465883882432	2957.45191085711	0	0	6	0	0	0	2	0	0	0	4	0	2350.9413266343
135	2006	0	49.5932892339	-109.9014610993	1166	10.16	241	-0.484809620246337	-0.874619707139396	34.5355	4.1717	-33.9261	1673.920086	0.34547	68.0915	12.9153	0.484325568544847	6.45459758324751	30.5314527086521	60.8387877952882	0	0	0	0	0	0	0	0	0	0	0	0	2622.09994818987
135	2007	0	49.5932892339	-109.9014610993	1166	10.16	241	-0.484809620246337	-0.874619707139396	36.1777	3.185	-32.1975	1601.468097	0.43761	69.4473666666667	12.739	0.569782094639748	5.1636780665981	24.4251621669209	73.006545354343	0	0	0	0	0	0	0	0	0	0	0	0	2622.09994818987
135	2008	0	49.5932892339	-109.9014610993	1166	10.16	241	-0.484809620246337	-0.874619707139396	33.3025	3.4375	-36.9609	1337.273087	0.41662	64.5735	13.41885	0.65523862073465	3.87275854994868	18.3188716251916	85.1743029134013	0	0	0	0	0	0	0	0	0	0	0	0	2622.09994818987
135	2009	0	49.5932892339	-109.9014610993	1166	10.16	241	-0.484809620246337	-0.874619707139396	29.7218	2.5672	-33.2198	1302.303933	0.32377	61.9506666666667	12.06985	0.740695146829552	2.58183903329927	12.2125810834605	97.3420604724597	0	0	0	0	0	0	0	0	0	0	0	0	2622.09994818987
135	2010	0	49.5932892339	-109.9014610993	1166	10.16	241	-0.484809620246337	-0.874619707139396	31.7463	2.029	-30.7122	1316.295063	0.45235	65.0682666666667	12.01435	0.826151672924453	1.29091951664986	6.10629054172932	109.509818031514	0	0	5	3	0	0	5	3	0	0	0	0	2622.09994818987
135	2011	1	49.5932892339	-109.9014610993	1166	10.16	241	-0.484809620246337	-0.874619707139396	32.6264	4.3431	-33.1757	1372.460912	0.40137	72.5788333333333	12.5938	0.911608199019383	4.54747350886464e-13	0	121.677575590573	0	0	5	5	0	0	2	2	0	0	3	3	2622.09994818987
135	2012	1	49.5932892339	-109.9014610993	1166	10.16	241	-0.484809620246337	-0.874619707139396	33.0043	3.5446	-33.8998	1680.086272	0.41895	63.5129	12.0945	0.997064725114285	0	0	133.845333149628	1	0	1	4	1	0	0	2	0	0	1	2	2622.09994818987
135	2013	0	49.5932892339	-109.9014610993	1166	10.16	241	-0.484809620246337	-0.874619707139396	31.4543	3.6119	-34.1209	1480.893324	0.67984	65.7689333333333	11.88405	1.08252125120919	0	0	146.013090708686	1	0	0	4	0	0	0	1	1	0	0	3	2622.09994818987
135	2014	0	49.5932892339	-109.9014610993	1166	10.16	241	-0.484809620246337	-0.874619707139396	32.1582	1.5936	-32.7139	1428.455818	0.37549	64.9083666666667	12.4923	1.16797777730409	0	0	158.180848267744	0	0	0	4	0	0	0	1	0	0	0	3	2622.09994818987
135	2015	0	49.5932892339	-109.9014610993	1166	10.16	241	-0.484809620246337	-0.874619707139396	34.9789	1.008	-28.3939	1617.876848	0.48885	58.6463	12.9594	1.25343430339899	0	0	170.348605826799	0	0	0	4	0	0	0	3	0	0	0	1	2622.09994818987
135	2016	0	49.5932892339	-109.9014610993	1166	10.16	241	-0.484809620246337	-0.874619707139396	28.4645	5.7001	-27.0423	1399.008237	0.81585	63.1040333333333	12.58585	1.33889082949392	0	0	182.516363385857	0	0	0	5	0	0	0	5	0	0	0	0	2622.09994818987
135	2017	0	49.5932892339	-109.9014610993	1166	10.16	241	-0.484809620246337	-0.874619707139396	32.6883	5.1662	-28.7238	1633.059483	0.58008	65.3489	12.65185	1.42434735558882	0	0	194.684120944912	0	0	1	11	0	0	1	3	0	0	0	8	2622.09994818987
135	2018	0	49.5932892339	-109.9014610993	1166	10.16	241	-0.484809620246337	-0.874619707139396	37.8525	0.0184	-31.0912	1682.633187	0.53195	66.6182666666667	12.9942	1.50980388168372	0	0	206.851878503971	0	0	0	6	0	0	0	2	0	0	0	4	2622.09994818987
136	2006	0	49.5932892339	-109.8945510993	1159	6.84	109.2	-0.328866646738583	0.944376370237481	34.2606	4.2148	-33.9113	1655.28592	0.34826	68.1111333333333	12.90905	16.4965097385748	6.94640771009563	36.5167058842599	6825.32770058466	0	0	0	0	0	0	0	0	0	0	0	0	2953.46076705092
136	2007	0	49.5932892339	-109.8945510993	1159	6.84	109.2	-0.328866646738583	0.944376370237481	35.899	3.2391	-32.2109	1584.09517	0.43806	69.4770666666667	12.73125	13.746078797697	5.55712616807659	29.2133647074079	5664.03187087877	0	0	0	0	0	0	0	0	0	0	0	0	2953.46076705092
136	2008	0	49.5932892339	-109.8945510993	1159	6.84	109.2	-0.328866646738583	0.944376370237481	33.0761	3.4868	-36.9572	1320.789214	0.41883	64.5820333333333	13.40915	10.9956478568192	4.16784462605756	21.9100235305559	4502.73604117287	0	0	0	0	0	0	0	0	0	0	0	0	2953.46076705092
136	2009	0	49.5932892339	-109.8945510993	1159	6.84	109.2	-0.328866646738583	0.944376370237481	29.4857	2.6101	-33.2492	1285.841959	0.32812	61.9624	12.06165	8.24521691594146	2.77856308403807	14.6066823537039	3341.44021146698	0	0	0	2	0	0	0	2	0	0	0	0	2953.46076705092
136	2010	0	49.5932892339	-109.8945510993	1159	6.84	109.2	-0.328866646738583	0.944376370237481	31.4201	2.0418	-30.7263	1301.606484	0.45307	65.0651	12.0039	5.49478597506368	1.38928154201903	7.30334117685015	2180.14438176109	0	0	0	11	0	0	0	7	0	0	0	4	2953.46076705092
136	2011	0	49.5932892339	-109.8945510993	1159	6.84	109.2	-0.328866646738583	0.944376370237481	32.4287	4.3751	-33.2144	1357.77407	0.40295	72.5827666666667	12.5859	2.7443550341859	0	0	1018.84855205519	0	0	0	10	0	0	0	3	0	0	0	7	2953.46076705092
136	2012	0	49.5932892339	-109.8945510993	1159	6.84	109.2	-0.328866646738583	0.944376370237481	32.6971	3.5649	-33.9056	1661.276038	0.41917	63.5188666666667	12.0851	0	0	0	0	0	1	0	3	0	1	0	2	0	0	0	1	2953.46076705092
136	2013	0	49.5932892339	-109.8945510993	1159	6.84	109.2	-0.328866646738583	0.944376370237481	31.2067	3.6282	-34.1531	1466.104815	0.67964	65.7696333333333	11.8763	0	0	0	0	0	1	0	11	0	0	0	1	0	1	0	10	2953.46076705092
136	2014	0	49.5932892339	-109.8945510993	1159	6.84	109.2	-0.328866646738583	0.944376370237481	31.8885	1.618	-32.7449	1413.920328	0.37682	64.8999333333333	12.4825	0	0	0	0	0	0	0	2	0	0	0	1	0	0	0	1	2953.46076705092
136	2015	0	49.5932892339	-109.8945510993	1159	6.84	109.2	-0.328866646738583	0.944376370237481	34.6715	1.0487	-28.4375	1600.401604	0.49037	58.6299666666667	12.94595	0	0	0	0	0	0	0	0	0	0	0	0	0	0	0	0	2953.46076705092
136	2016	0	49.5932892339	-109.8945510993	1159	6.84	109.2	-0.328866646738583	0.944376370237481	28.3032	5.7301	-26.8632	1384.231331	0.81553	63.0616	12.5673	0	0	0	0	0	0	0	1	0	0	0	1	0	0	0	0	2953.46076705092
136	2017	0	49.5932892339	-109.8945510993	1159	6.84	109.2	-0.328866646738583	0.944376370237481	32.371	5.1959	-28.5455	1614.181909	0.58884	65.2855333333333	12.55965	0	0	0	0	0	0	0	1	0	0	0	1	0	0	0	0	2953.46076705092
136	2018	0	49.5932892339	-109.8945510993	1159	6.84	109.2	-0.328866646738583	0.944376370237481	37.5309	0.0145	-31.1593	1664.183616	0.52172	66.59	12.9151	0	0	0	0	0	0	0	0	0	0	0	0	0	0	0	0	2953.46076705092
137	2006	0	49.5932892339	-109.8876410993	1181	4.3	264.7	-0.0923705874465622	-0.995724698184582	34.1984	4.1233	-33.8752	1640.734523	0.34516	68.1098	12.81695	9.46618816992986	5.27532026258314	27.9916602885551	1063.95058344916	0	0	0	0	0	0	0	0	0	0	0	0	3327.08486110193
137	2007	0	49.5932892339	-109.8876410993	1181	4.3	264.7	-0.0923705874465622	-0.995724698184582	35.8505	3.2188	-32.1465	1570.811164	0.43457	69.5105	12.63845	7.84882659853201	4.22025621006651	22.9675244806476	943.688320363144	0	0	0	0	0	0	0	0	0	0	0	0	3327.08486110193
137	2008	0	49.5932892339	-109.8876410993	1181	4.3	264.7	-0.0923705874465622	-0.995724698184582	33.0292	3.413	-36.8459	1307.516972	0.42544	64.6450666666667	13.3063	6.23146502713462	3.16519215754988	17.943388672742	823.42605727716	0	0	0	0	0	0	0	0	0	0	0	0	3327.08486110193
137	2009	0	49.5932892339	-109.8876410993	1181	4.3	264.7	-0.0923705874465622	-0.995724698184582	29.3724	2.5191	-33.1677	1273.329687	0.32229	62.0812666666667	11.97205	4.61410345573677	2.11012810503325	12.9192528648346	703.163794191176	0	0	0	2	0	0	0	2	0	0	0	0	3327.08486110193
137	2010	0	49.5932892339	-109.8876410993	1181	4.3	264.7	-0.0923705874465622	-0.995724698184582	31.333	1.9557	-30.5446	1288.477869	0.45077	65.1064333333333	11.89525	2.99674188433937	1.05506405251663	7.89511705692894	582.901531105163	0	0	0	6	0	0	0	2	0	0	0	4	3327.08486110193
137	2011	0	49.5932892339	-109.8876410993	1181	4.3	264.7	-0.0923705874465622	-0.995724698184582	32.29	4.2871	-33.0707	1343.167919	0.40245	72.6668666666667	12.5021	1.37938031294152	0	2.87098124902332	462.639268019178	0	0	0	5	0	0	0	1	0	0	0	4	3327.08486110193
137	2012	0	49.5932892339	-109.8876410993	1181	4.3	264.7	-0.0923705874465622	-0.995724698184582	32.6412	3.5474	-33.8428	1646.238595	0.41691	63.5453333333333	12.00855	0	0	0	342.377004933194	0	0	1	3	0	0	1	3	0	0	0	0	3327.08486110193
137	2013	0	49.5932892339	-109.8876410993	1181	4.3	264.7	-0.0923705874465622	-0.995724698184582	31.2047	3.449	-34.0002	1450.939056	0.6639	65.8237333333333	11.7912	0	0	0	222.11474184721	0	0	1	12	0	0	0	1	0	0	1	11	3327.08486110193
137	2014	0	49.5932892339	-109.8876410993	1181	4.3	264.7	-0.0923705874465622	-0.995724698184582	31.8177	1.5279	-32.7722	1399.809106	0.3804	64.8507	12.5125	0	0	0	101.852478761197	0	0	0	4	0	0	0	1	0	0	0	3	3327.08486110193
137	2015	0	49.5932892339	-109.8876410993	1181	4.3	264.7	-0.0923705874465622	-0.995724698184582	34.645	1.0513	-28.4816	1588.643026	0.4922	58.465	12.846	0	0	0	0	0	0	0	0	0	0	0	0	0	0	0	0	3327.08486110193
137	2016	0	49.5932892339	-109.8876410993	1181	4.3	264.7	-0.0923705874465622	-0.995724698184582	28.2344	5.6988	-27.2078	1378.853448	0.82055	63.0162333333333	12.4754	0	0	0	0	0	0	0	1	0	0	0	1	0	0	0	0	3327.08486110193
137	2017	0	49.5932892339	-109.8876410993	1181	4.3	264.7	-0.0923705874465622	-0.995724698184582	32.5097	5.0804	-28.8909	1609.457592	0.5636	65.4616333333333	12.84345	0	0	0	0	0	0	0	0	0	0	0	0	0	0	0	0	3327.08486110193
137	2018	0	49.5932892339	-109.8876410993	1181	4.3	264.7	-0.0923705874465622	-0.995724698184582	37.4821	0.073	-30.838	1657.87604	0.52764	66.5508666666667	13.0704	0	0	0	0	0	0	0	0	0	0	0	0	0	0	0	0	3327.08486110193
138	2006	0	49.5932892339	-109.8807310993	1244	7.43	262.3	-0.133986185418292	-0.990983199714836	33.6663	3.849	-33.7927	1574.102789	0.34038	68.0846333333333	12.64405	5.7602883092959	3.92791435080699	16.5347889323102	370.831196761428	0	0	0	0	0	0	0	0	0	0	0	0	3730.29477612457
138	2007	0	49.5932892339	-109.8807310993	1244	7.43	262.3	-0.133986185418292	-0.990983199714836	35.2717	3.0056	-31.8716	1506.54211	0.42893	69.5388666666667	12.46615	4.61550230438297	3.25112416114598	13.7926400550905	296.664957409143	0	0	0	0	0	0	0	0	0	0	0	0	3730.29477612457
138	2008	0	49.5932892339	-109.8807310993	1244	7.43	262.3	-0.133986185418292	-0.990983199714836	32.5553	3.179	-36.5622	1245.820912	0.44198	64.7614666666667	13.1167	3.47071629947004	2.57433397148475	11.0504911778708	222.498718056828	0	0	0	0	0	0	0	0	0	0	0	0	3730.29477612457
138	2009	0	49.5932892339	-109.8807310993	1244	7.43	262.3	-0.133986185418292	-0.990983199714836	28.7562	2.2507	-32.929	1213.625004	0.31483	62.3034333333333	11.80615	2.32593029455757	1.89754378182374	8.30834230065102	148.332478704542	0	0	2	1	0	0	2	1	0	0	0	0	3730.29477612457
138	2010	0	49.5932892339	-109.8807310993	1244	7.43	262.3	-0.133986185418292	-0.990983199714836	30.7613	1.73	-30.0789	1228.947962	0.44336	65.1907333333333	11.69535	1.18114428964464	1.22075359216251	5.56619342343129	74.1662393522565	0	0	6	6	0	0	2	5	0	0	4	1	3730.29477612457
138	2011	0	49.5932892339	-109.8807310993	1244	7.43	262.3	-0.133986185418292	-0.990983199714836	31.667	4.0314	-32.6763	1280.675994	0.40168	72.8265333333333	12.34745	0.0363582847317048	0.543963402501504	2.82404454621155	0	0	0	5	6	0	0	1	4	0	0	4	2	3730.29477612457
138	2012	0	49.5932892339	-109.8807310993	1244	7.43	262.3	-0.133986185418292	-0.990983199714836	32.1113	3.3848	-33.6407	1579.19091	0.41001	63.5911666666667	11.86985	0	0	0.0818956689918195	0	0	0	2	11	0	0	2	7	0	0	0	4	3730.29477612457
138	2013	0	49.5932892339	-109.8807310993	1244	7.43	262.3	-0.133986185418292	-0.990983199714836	30.6917	3.2134	-33.5978	1389.149039	0.66261	65.9288333333333	11.6338	0	0	0	0	0	0	10	28	0	0	0	5	0	0	10	23	3730.29477612457
138	2014	0	49.5932892339	-109.8807310993	1244	7.43	262.3	-0.133986185418292	-0.990983199714836	31.2592	1.2751	-32.7374	1337.419573	0.38044	64.7603666666667	12.2962	0	0	0	0	0	0	1	30	0	0	1	2	0	0	0	28	3730.29477612457
138	2015	0	49.5932892339	-109.8807310993	1244	7.43	262.3	-0.133986185418292	-0.990983199714836	34.12	1.0331	-28.3206	1528.553526	0.49751	58.3083333333333	12.6507	0	0	0	0	0	0	0	1	0	0	0	0	0	0	0	1	3730.29477612457
138	2016	0	49.5932892339	-109.8807310993	1244	7.43	262.3	-0.133986185418292	-0.990983199714836	27.7526	5.5609	-28.1483	1336.673493	0.83364	62.9955	12.30755	0	0	0	0	0	0	1	1	0	0	1	1	0	0	0	0	3730.29477612457
138	2017	0	49.5932892339	-109.8807310993	1244	7.43	262.3	-0.133986185418292	-0.990983199714836	32.5672	4.7943	-29.8917	1579.738601	0.48007	66.0919	13.90865	0	0	0	0	0	0	0	1	0	0	0	0	0	0	0	1	3730.29477612457
138	2018	0	49.5932892339	-109.8807310993	1244	7.43	262.3	-0.133986185418292	-0.990983199714836	36.9583	0.2394	-29.9319	1618.582647	0.48729	66.6682	13.8417	0	0	0	0	0	0	0	2	0	0	0	2	0	0	0	0	3730.29477612457
139	2006	0	49.5932892339	-109.8738210993	1257	4.59	215.7	-0.812083526891806	-0.583541211356117	33.5587	3.799	-33.7587	1560.451874	0.33839	68.0904333333333	12.59275	8.70599702854042	3.13820572883992	12.3346627533683	381.521076483084	0	0	0	0	0	0	0	0	0	0	0	0	4154.48532420521
139	2007	0	49.5932892339	-109.8738210993	1257	4.59	215.7	-0.812083526891806	-0.583541211356117	35.1543	2.9997	-31.8324	1493.776634	0.42733	69.5650666666667	12.4141	7.1410515579787	2.51056458307198	9.86773020269447	333.307562441289	0	0	0	0	0	0	0	0	0	0	0	0	4154.48532420521
139	2008	0	49.5932892339	-109.8738210993	1257	4.59	215.7	-0.812083526891806	-0.583541211356117	32.4684	3.1454	-36.482	1233.66576	0.44633	64.7998	13.0588	5.57610608741697	1.88292343730382	7.40079765202063	285.094048399493	0	0	0	0	0	0	0	0	0	0	0	0	4154.48532420521
139	2009	0	49.5932892339	-109.8738210993	1257	4.59	215.7	-0.812083526891806	-0.583541211356117	28.6144	2.2031	-32.8817	1202.080995	0.31318	62.3719333333333	11.7554	4.01116061685525	1.25528229153588	4.93386510134678	236.880534357697	0	0	0	2	0	0	0	2	0	0	0	0	4154.48532420521
139	2010	0	49.5932892339	-109.8738210993	1257	4.59	215.7	-0.812083526891806	-0.583541211356117	30.6403	1.6773	-29.9543	1217.466916	0.44191	65.213	11.6341	2.44621514629353	0.627641145767939	2.46693255067294	188.667020315886	0	0	0	12	0	0	0	8	0	0	0	4	4154.48532420521
139	2011	0	49.5932892339	-109.8738210993	1257	4.59	215.7	-0.812083526891806	-0.583541211356117	31.5184	3.981	-32.5875	1267.892672	0.40112	72.8722666666667	12.30015	0.881269675731801	0	0	140.453506274091	0	0	0	19	0	0	0	6	0	0	0	13	4154.48532420521
139	2012	0	49.5932892339	-109.8738210993	1257	4.59	215.7	-0.812083526891806	-0.583541211356117	32.0067	3.3537	-33.5886	1565.619032	0.40787	63.6077333333333	11.82625	0	0	0	92.2399922322948	0	0	1	11	0	0	1	5	0	0	0	6	4154.48532420521
139	2013	0	49.5932892339	-109.8738210993	1257	4.59	215.7	-0.812083526891806	-0.583541211356117	30.5929	3.1612	-33.5078	1376.805766	0.66098	65.9582666666667	11.586	0	0	0	44.0264781904989	0	0	2	29	0	0	1	4	0	0	1	25	4154.48532420521
139	2014	0	49.5932892339	-109.8738210993	1257	4.59	215.7	-0.812083526891806	-0.583541211356117	31.1332	1.2204	-32.7459	1325.022039	0.38022	64.7315	12.22755	0	0	0	0	0	0	3	19	0	0	0	6	0	0	3	13	4154.48532420521
139	2015	0	49.5932892339	-109.8738210993	1257	4.59	215.7	-0.812083526891806	-0.583541211356117	34.0169	1.0545	-28.3022	1517.911544	0.49872	58.2564	12.5871	0	0	0	0	0	0	0	6	0	0	0	2	0	0	0	4	4154.48532420521
139	2016	0	49.5932892339	-109.8738210993	1257	4.59	215.7	-0.812083526891806	-0.583541211356117	27.6621	5.5382	-28.292	1329.402051	0.83697	62.9568666666667	12.2495	0	0	0	0	0	0	0	5	0	0	0	3	0	0	0	2	4154.48532420521
139	2017	0	49.5932892339	-109.8738210993	1257	4.59	215.7	-0.812083526891806	-0.583541211356117	32.5622	4.7365	-30.0542	1574.320045	0.50332	66.2203333333333	14.1425	0	0	0	0	0	0	0	2	0	0	0	1	0	0	0	1	4154.48532420521
139	2018	0	49.5932892339	-109.8738210993	1257	4.59	215.7	-0.812083526891806	-0.583541211356117	36.8527	0.2693	-29.7526	1610.536472	0.47741	66.7053333333333	14.03765	0	0	0	0	0	0	0	14	0	0	0	4	0	0	0	10	4154.48532420521
140	2006	0	49.5932892339	-109.8669110993	1220	4.48	116.2	-0.441505852791745	0.897258369674328	33.7435	3.9704	-33.7815	1588.931776	0.34055	68.1248666666667	12.62655	21.7913973314802	8.58574532232797	47.9317576165886	14537.0821964978	0	0	0	0	0	0	0	0	0	0	0	0	4593.84835762831
140	2007	0	49.5932892339	-109.8669110993	1220	4.48	116.2	-0.441505852791745	0.897258369674328	35.3497	3.1331	-31.8881	1520.992027	0.43037	69.6010333333333	12.44535	21.2988870492944	6.86859625786246	38.3454060932709	14783.1951489476	0	0	0	0	0	0	0	0	0	0	0	0	4593.84835762831
140	2008	0	49.5932892339	-109.8669110993	1220	4.48	116.2	-0.441505852791745	0.897258369674328	32.6555	3.3065	-36.6122	1261.296517	0.44009	64.7818	13.09165	20.8063767671085	5.15144719339696	28.7590545699532	15029.3081013974	0	0	0	0	0	0	0	0	0	0	0	0	4593.84835762831
140	2009	0	49.5932892339	-109.8669110993	1220	4.48	116.2	-0.441505852791745	0.897258369674328	28.8256	2.3724	-33.0256	1228.290571	0.31509	62.3291333333333	11.78445	20.3138664849228	3.43429812893146	19.1727030466318	15275.4210538472	0	0	0	2	0	0	0	2	0	0	0	0	4593.84835762831
140	2010	0	49.5932892339	-109.8669110993	1220	4.48	116.2	-0.441505852791745	0.897258369674328	30.7904	1.7937	-30.1665	1244.170913	0.44483	65.1883333333333	11.66845	19.8213562027369	1.7171490644655	9.58635152331408	15521.5340062971	0	0	6	7	0	0	6	3	0	0	0	4	4593.84835762831
140	2011	0	49.5932892339	-109.8669110993	1220	4.48	116.2	-0.441505852791745	0.897258369674328	31.7429	4.1359	-32.7979	1295.55597	0.40225	72.8341	12.3269	19.3288459205511	0	0	15767.6469587469	0	0	13	6	0	0	4	1	0	0	9	5	4593.84835762831
140	2012	0	49.5932892339	-109.8669110993	1220	4.48	116.2	-0.441505852791745	0.897258369674328	32.1687	3.4749	-33.7121	1593.907059	0.41183	63.6023666666667	11.8479	18.8363356383652	0	0	16013.7599111967	0	0	6	10	0	0	1	9	0	0	5	1	4593.84835762831
140	2013	0	49.5932892339	-109.8669110993	1220	4.48	116.2	-0.441505852791745	0.897258369674328	30.7853	3.2908	-33.6971	1404.719666	0.65805	65.9305666666667	11.61435	18.3438253561793	0	0	16259.8728636465	0	0	4	58	0	0	3	2	0	0	1	56	4593.84835762831
140	2014	0	49.5932892339	-109.8669110993	1220	4.48	116.2	-0.441505852791745	0.897258369674328	31.3128	1.3615	-32.8457	1353.24253	0.38145	64.7459333333333	12.27075	17.8513150739935	0	0	16505.9858160963	0	0	8	11	0	0	2	6	0	0	6	5	4593.84835762831
140	2015	0	49.5932892339	-109.8669110993	1220	4.48	116.2	-0.441505852791745	0.897258369674328	34.1846	1.1475	-28.4445	1546.515493	0.49713	58.2883333333333	12.625	17.3588047918076	0	0	16752.0987685461	0	0	1	7	0	0	0	4	0	0	1	3	4593.84835762831
140	2016	0	49.5932892339	-109.8669110993	1220	4.48	116.2	-0.441505852791745	0.897258369674328	27.8857	5.6529	-27.7455	1350.31891	0.83063	62.8768666666667	12.26995	16.8662945096219	0	0	16998.211720996	0	0	1	7	0	0	1	3	0	0	0	4	4593.84835762831
140	2017	0	49.5932892339	-109.8669110993	1220	4.48	116.2	-0.441505852791745	0.897258369674328	32.4015	4.8739	-29.4492	1579.880603	0.52898	65.7886666666667	13.40345	16.373784227436	0	0	17244.3246734458	0	0	1	6	0	0	0	4	0	0	1	2	4593.84835762831
140	2018	0	49.5932892339	-109.8669110993	1220	4.48	116.2	-0.441505852791745	0.897258369674328	37.0073	0.1755	-30.2783	1622.867642	0.50481	66.5209	13.44085	15.8812739452502	0	0	17490.4376258956	0	0	0	12	0	0	0	3	0	0	0	9	4593.84835762831
141	2006	0	49.5932892339	-109.8600010993	1264	6.11	241.9	-0.47101188121941	-0.882126866017668	33.5105	3.7804	-33.7139	1553.604789	0.33624	68.1118666666667	12.5185	10.0216127946192	4.57013292685633	24.1956185846739	1904.00823159577	0	0	0	0	0	0	0	0	0	0	0	0	5044.42106484863
141	2007	0	49.5932892339	-109.8600010993	1264	6.11	241.9	-0.47101188121941	-0.882126866017668	35.1254	3.0384	-31.7823	1487.751657	0.42599	69.6205666666667	12.3376	8.33489976317605	3.65610634148493	19.3564948677395	1865.47477449999	0	0	0	0	0	0	0	0	0	0	0	0	5044.42106484863
141	2008	0	49.5932892339	-109.8600010993	1264	6.11	241.9	-0.47101188121941	-0.882126866017668	32.4489	3.1493	-36.4067	1228.67605	0.45099	64.8577333333333	12.97325	6.64818673173295	2.74207975611375	14.517371150805	1826.94131740423	0	0	0	0	0	0	0	0	0	0	0	0	5044.42106484863
141	2009	0	49.5932892339	-109.8600010993	1264	6.11	241.9	-0.47101188121941	-0.882126866017668	28.5355	2.1887	-32.8596	1197.444104	0.3116	62.4704	11.68035	4.96147370028984	1.82805317074258	9.67824743387064	1788.40786030845	0	0	0	0	0	0	0	0	0	0	0	0	5044.42106484863
141	2010	0	49.5932892339	-109.8600010993	1264	6.11	241.9	-0.47101188121941	-0.882126866017668	30.5646	1.6391	-29.8298	1212.709013	0.44064	65.2421333333333	11.54365	3.27476066884674	0.914026585371175	4.83912371693441	1749.87440321269	0	1	0	6	0	1	0	6	0	0	0	0	5044.42106484863
141	2011	0	49.5932892339	-109.8600010993	1264	6.11	241.9	-0.47101188121941	-0.882126866017668	31.4235	3.959	-32.518	1261.551251	0.40104	72.9336333333333	12.2302	1.58804763740409	0	0	1711.34094611691	0	7	0	6	0	0	0	4	0	7	0	2	5044.42106484863
141	2012	0	49.5932892339	-109.8600010993	1264	6.11	241.9	-0.47101188121941	-0.882126866017668	31.9604	3.3514	-33.5572	1558.776281	0.40616	63.6325666666667	11.7612	0	0	0	1672.80748902114	0	1	2	7	0	0	2	3	0	1	0	4	5044.42106484863
141	2013	0	49.5932892339	-109.8600010993	1264	6.11	241.9	-0.47101188121941	-0.882126866017668	30.5571	3.1294	-33.4306	1371.46761	0.65724	65.9968	11.516	0	0	0	1634.27403192536	0	0	14	10	0	0	0	5	0	0	14	5	5044.42106484863
141	2014	0	49.5932892339	-109.8600010993	1264	6.11	241.9	-0.47101188121941	-0.882126866017668	31.0779	1.1854	-32.8023	1319.605398	0.38017	64.6893333333333	12.1268	0	0	0	1595.7405748296	0	0	3	17	0	0	3	4	0	0	0	13	5044.42106484863
141	2015	0	49.5932892339	-109.8600010993	1264	6.11	241.9	-0.47101188121941	-0.882126866017668	33.9737	1.128	-28.3267	1515.939712	0.50026	58.1841	12.4948	0	0	0	1557.20711773382	0	0	5	3	0	0	2	1	0	0	3	2	5044.42106484863
141	2016	0	49.5932892339	-109.8600010993	1264	6.11	241.9	-0.47101188121941	-0.882126866017668	27.6384	5.5448	-28.326	1329.245672	0.83989	62.8561666666667	12.1601	0	0	0	1518.67366063806	0	0	3	1	0	0	1	1	0	0	2	0	5044.42106484863
141	2017	0	49.5932892339	-109.8600010993	1264	6.11	241.9	-0.47101188121941	-0.882126866017668	32.56	4.6932	-30.0922	1570.506644	0.50423	66.2481	14.2054	0	0	0	1480.14020354228	0	0	0	2	0	0	0	1	0	0	0	1	5044.42106484863
141	2018	0	49.5932892339	-109.8600010993	1264	6.11	241.9	-0.47101188121941	-0.882126866017668	36.8018	0.2712	-29.686	1605.491442	0.47404	66.6890333333333	14.06695	0	0	0	1441.60674644652	0	0	3	6	0	0	3	3	0	0	0	3	5044.42106484863
142	2006	0	49.5932892339	-109.8530910993	1294	4.2	217.1	-0.797583928825229	-0.603207987745282	33.1978	3.6544	-33.6604	1518.003653	0.33467	68.1074333333333	12.46255	0	3.21038889478291	15.2838138695943	0	0	0	0	0	0	0	0	0	0	0	0	0	5503.45103076504
142	2007	0	49.5932892339	-109.8530910993	1294	4.2	217.1	-0.797583928825229	-0.603207987745282	34.8118	2.9694	-31.7136	1454.409916	0.42318	69.6334	12.28195	0	2.56831111582619	12.2270510956751	0	0	0	0	0	0	0	0	0	0	0	0	0	5503.45103076504
142	2008	0	49.5932892339	-109.8530910993	1294	4.2	217.1	-0.797583928825229	-0.603207987745282	32.168	3.0449	-36.2583	1196.098583	0.45918	64.9006333333333	12.9119	0	1.9262333368697	9.17028832175674	0	0	0	0	0	0	0	0	0	0	0	0	0	5503.45103076504
142	2009	0	49.5932892339	-109.8530910993	1294	4.2	217.1	-0.797583928825229	-0.603207987745282	28.2093	2.0644	-32.7474	1166.119794	0.31313	62.5496	11.62665	0	1.28415555791321	6.11352554783844	0	0	0	0	0	0	0	0	0	0	0	0	0	5503.45103076504
142	2010	0	49.5932892339	-109.8530910993	1294	4.2	217.1	-0.797583928825229	-0.603207987745282	30.2473	1.5306	-29.6041	1181.926847	0.43826	65.2717333333333	11.479	0	0.642077778956718	3.05676277391922	0	0	0	1	5	0	0	1	5	0	0	0	0	5503.45103076504
142	2011	0	49.5932892339	-109.8530910993	1294	4.2	217.1	-0.797583928825229	-0.603207987745282	31.0968	3.8365	-32.3339	1228.97763	0.40063	72.991	12.18025	0	0	9.09494701772928e-13	0	0	0	7	6	0	0	0	4	0	0	7	2	5503.45103076504
142	2012	0	49.5932892339	-109.8530910993	1294	4.2	217.1	-0.797583928825229	-0.603207987745282	31.6528	3.2574	-33.4367	1523.505173	0.40184	63.6526333333333	11.7157	0	0	0	0	0	0	1	8	0	0	0	4	0	0	1	4	5503.45103076504
142	2013	0	49.5932892339	-109.8530910993	1294	4.2	217.1	-0.797583928825229	-0.603207987745282	30.26	3.014	-33.2656	1339.007417	0.65861	66.0356666666667	11.46465	0	0	0	0	0	0	0	19	0	0	0	4	0	0	0	15	5503.45103076504
142	2014	0	49.5932892339	-109.8530910993	1294	4.2	217.1	-0.797583928825229	-0.603207987745282	30.7681	1.0645	-32.75	1287.06553	0.37966	64.6594666666667	12.04695	0	0	0	0	0	0	0	11	0	0	0	5	0	0	0	6	5503.45103076504
142	2015	0	49.5932892339	-109.8530910993	1294	4.2	217.1	-0.797583928825229	-0.603207987745282	33.6655	1.0982	-28.2398	1483.064589	0.50248	58.1233	12.42025	0	0	0	0	0	0	0	6	0	0	0	2	0	0	0	4	5503.45103076504
142	2016	0	49.5932892339	-109.8530910993	1294	4.2	217.1	-0.797583928825229	-0.603207987745282	27.3587	5.4627	-28.5947	1303.595604	0.84649	63.1987333333333	12.09785	0	0	0	0	0	0	0	5	0	0	0	3	0	0	0	2	5503.45103076504
142	2017	0	49.5932892339	-109.8530910993	1294	4.2	217.1	-0.797583928825229	-0.603207987745282	32.4696	4.5858	-30.4115	1551.476763	0.50376	66.5337666666667	14.7545	0	0	0	0	0	0	0	1	0	0	0	0	0	0	0	1	5503.45103076504
142	2018	0	49.5932892339	-109.8530910993	1294	4.2	217.1	-0.797583928825229	-0.603207987745282	36.4887	0.3078	-30.0661	1581.555387	0.45568	66.8713333333333	14.5008	0	0	0	0	0	0	0	4	0	0	0	4	0	0	0	0	5503.45103076504
143	2006	0	49.5932892339	-109.8461810993	1306	4.75	185.5	-0.995396198367179	-0.0958457525202241	33.0898	3.6069	-33.6287	1504.995637	0.33324	68.1128	12.4273	0	2.45792961578343	12.8912197624068	0	0	0	0	0	0	0	0	0	0	0	0	0	5968.98754779236
143	2007	0	49.5932892339	-109.8461810993	1306	4.75	185.5	-0.995396198367179	-0.0958457525202241	34.704	2.9539	-31.6741	1442.294913	0.42191	69.6524333333333	12.24625	0	1.96634369262665	10.3129758099258	0	0	0	0	0	0	0	0	0	0	0	0	0	5968.98754779236
143	2008	0	49.5932892339	-109.8461810993	1306	4.75	185.5	-0.995396198367179	-0.0958457525202241	32.077	3.01	-36.188	1184.602772	0.46284	64.9292	12.87225	0	1.47475776946999	7.73473185744388	0	0	0	0	0	0	0	0	0	0	0	0	0	5968.98754779236
143	2009	0	49.5932892339	-109.8461810993	1306	4.75	185.5	-0.995396198367179	-0.0958457525202241	28.0834	2.0177	-32.7041	1155.122261	0.31346	62.5995	11.59185	0	0.983171846313326	5.15648790496198	0	0	0	0	0	0	0	0	0	0	0	0	0	5968.98754779236
143	2010	0	49.5932892339	-109.8461810993	1306	4.75	185.5	-0.995396198367179	-0.0958457525202241	30.1344	1.4839	-29.495	1171.048236	0.43718	65.2887	11.4371	0	0.491585923156549	2.57824395248099	0	0	0	0	1	0	0	0	1	0	0	0	0	5968.98754779236
143	2011	0	49.5932892339	-109.8461810993	1306	4.75	185.5	-0.995396198367179	-0.0958457525202241	30.9657	3.7888	-32.2532	1217.034628	0.40023	73.0248	12.1479	0	0	0	0	0	0	0	7	0	0	0	0	0	0	0	7	5968.98754779236
143	2012	0	49.5932892339	-109.8461810993	1306	4.75	185.5	-0.995396198367179	-0.0958457525202241	31.5493	3.223	-33.3862	1510.774924	0.39982	63.6661666666667	11.6858	0	0	0	0	0	0	0	4	0	0	0	3	0	0	0	1	5968.98754779236
143	2013	0	49.5932892339	-109.8461810993	1306	4.75	185.5	-0.995396198367179	-0.0958457525202241	30.1597	2.9661	-33.1928	1327.324596	0.6581	66.0581666666667	11.4318	0	0	0	0	0	0	0	14	0	0	0	0	0	0	0	14	5968.98754779236
143	2014	0	49.5932892339	-109.8461810993	1306	4.75	185.5	-0.995396198367179	-0.0958457525202241	30.6539	1.014	-32.7429	1275.358565	0.3793	64.6404666666667	11.99625	0	0	0	0	0	0	0	3	0	0	0	3	0	0	0	0	5968.98754779236
143	2015	0	49.5932892339	-109.8461810993	1306	4.75	185.5	-0.995396198367179	-0.0958457525202241	33.5618	1.104	-28.2152	1472.209991	0.50363	58.0868	12.37335	0	0	0	0	0	0	0	5	0	0	0	2	0	0	0	3	5968.98754779236
143	2016	0	49.5932892339	-109.8461810993	1306	4.75	185.5	-0.995396198367179	-0.0958457525202241	27.264	5.4342	-28.6433	1295.340537	0.84954	63.1616666666667	12.05525	0	0	0	0	0	0	0	3	0	0	0	1	0	0	0	2	5968.98754779236
143	2017	0	49.5932892339	-109.8461810993	1306	4.75	185.5	-0.995396198367179	-0.0958457525202241	32.4083	4.5382	-30.4735	1542.248937	0.49142	66.6007333333333	14.87745	0	0	0	0	0	0	0	0	0	0	0	0	0	0	0	0	5968.98754779236
143	2018	0	49.5932892339	-109.8461810993	1306	4.75	185.5	-0.995396198367179	-0.0958457525202241	36.3798	0.2986	-30.1665	1571.118389	0.45056	66.8970333333333	14.60665	0	0	0	0	0	0	0	3	0	0	0	3	0	0	0	0	5968.98754779236
154	2006	0	49.5977892339	-109.9982010993	1303	8.74	220.4	-0.761538307536737	-0.648119901063131	33.2804	3.346	-34.0664	1523.882535	0.35264	67.8949	13.06335	12.1285391757686	11.0778532363213	49.9035894061244	4896.03383172187	0	0	0	0	0	0	0	0	0	0	0	0	2566.19407428654
154	2007	0	49.5977892339	-109.9982010993	1303	8.74	220.4	-0.761538307536737	-0.648119901063131	34.6553	2.5673	-32.0812	1466.363643	0.42929	69.0918333333333	12.91395	12.2484898224781	11.8332412727473	52.5215791611336	5076.4141555627	0	0	0	0	0	0	0	0	0	0	0	0	2566.19407428654
154	2008	0	49.5977892339	-109.9982010993	1303	8.74	220.4	-0.761538307536737	-0.648119901063131	32.0625	2.5919	-36.8044	1185.168161	0.42232	64.8022	13.6278	12.3684404691876	12.5886293091733	55.1395689161427	5256.79447940353	0	0	0	0	0	0	0	0	0	0	0	0	2566.19407428654
154	2009	3	49.5977892339	-109.9982010993	1303	8.74	220.4	-0.761538307536737	-0.648119901063131	28.5087	1.7669	-32.6823	1152.570872	0.32052	62.1009666666667	12.24845	12.4883911158971	13.3440173455992	57.7575586711528	5437.17480324436	0	0	2	0	0	0	2	0	0	0	0	0	2566.19407428654
154	2010	3	49.5977892339	-109.9982010993	1303	8.74	220.4	-0.761538307536737	-0.648119901063131	30.6019	1.674	-30.3783	1168.413755	0.44709	65.5671666666667	12.2387	12.6083417626066	14.099405382025	60.3755484261619	5617.55512708513	3	5	5	11	2	4	1	11	1	1	4	0	2566.19407428654
154	2011	5	49.5977892339	-109.9982010993	1303	8.74	220.4	-0.761538307536737	-0.648119901063131	31.5308	3.6043	-32.498	1230.724762	0.39982	72.7903333333333	12.7635	12.7282924093161	14.854793418451	62.9935381811711	5797.93545092596	3	12	11	38	0	6	6	18	3	6	5	20	2566.19407428654
154	2012	7	49.5977892339	-109.9982010993	1303	8.74	220.4	-0.761538307536737	-0.648119901063131	31.6873	3.0544	-33.5978	1528.611874	0.41317	63.4168	12.27325	12.8482430560256	15.610181454877	65.6115279361811	5978.31577476679	5	8	12	37	3	2	5	9	2	6	7	28	2566.19407428654
154	2013	0	49.5977892339	-109.9982010993	1303	8.74	220.4	-0.761538307536737	-0.648119901063131	30.0606	3.1605	-33.9761	1326.54153	0.72962	65.9360666666667	12.04635	12.9681937027351	16.3655694913029	68.2295176911903	6158.69609860762	7	8	20	31	0	5	9	18	7	3	11	13	2566.19407428654
154	2014	3	49.5977892339	-109.9982010993	1303	8.74	220.4	-0.761538307536737	-0.648119901063131	30.8379	1.2958	-31.8838	1274.63154	0.36368	65.1172333333333	12.6544	13.0881443494445	17.1209575277289	70.8475074462003	6339.07642244844	0	16	15	42	0	4	5	19	0	12	10	23	2566.19407428654
154	2015	2	49.5977892339	-109.9982010993	1303	8.74	220.4	-0.761538307536737	-0.648119901063131	33.6513	0.2364	-27.5317	1439.023062	0.48162	58.9476666666667	13.1541	13.208094996154	17.8763455641547	73.4654972012095	6519.45674628927	3	9	5	22	3	8	5	10	0	1	0	12	2566.19407428654
154	2016	1	49.5977892339	-109.9982010993	1303	8.74	220.4	-0.761538307536737	-0.648119901063131	27.1408	5.2256	-28.5573	1278.318141	0.78862	64.4521333333333	12.8868	13.3280456428635	18.6317336005807	76.0834869562186	6699.8370701301	2	11	5	34	1	5	2	10	1	6	3	24	2566.19407428654
154	2017	0	49.5977892339	-109.9982010993	1303	8.74	220.4	-0.761538307536737	-0.648119901063131	32.2943	4.6868	-30.4075	1533.88115	0.50936	66.5246333333333	14.50205	13.447996289573	19.3871216370067	78.7014767112287	6880.21739397087	1	7	0	10	1	2	0	7	0	5	0	3	2566.19407428654
154	2018	0	49.5977892339	-109.9982010993	1303	8.74	220.4	-0.761538307536737	-0.648119901063131	36.527	0.158	-29.8436	1571.701075	0.46258	67.0465666666667	14.4388	13.5679469362825	20.1425096734326	81.3194664662378	7060.5977178117	0	2	0	9	0	1	0	8	0	1	0	1	2566.19407428654
155	2006	0	49.5977892339	-109.9912910993	1317	6.04	150.4	-0.869494929505219	0.493941866584231	32.9872	3.3042	-34.0157	1495.318263	0.35265	67.9054333333333	13.03165	3.81165622834715	6.48404456422668	27.5429628092206	1961.0510393295	0	0	0	0	0	0	0	0	0	0	0	0	2574.34768830358
155	2007	0	49.5977892339	-109.9912910993	1317	6.04	150.4	-0.869494929505219	0.493941866584231	34.3523	2.5743	-32.079	1439.481899	0.41998	69.1189333333333	12.88165	3.04932498267772	5.59856549584424	22.9789199749903	1569.28959487122	0	0	0	0	0	0	0	0	0	0	0	0	2574.34768830358
155	2008	0	49.5977892339	-109.9912910993	1317	6.04	150.4	-0.869494929505219	0.493941866584231	31.7247	2.5723	-36.6686	1158.990238	0.43109	64.8207	13.5909	2.28699373700806	4.7130864274618	18.4148771407617	1177.52815041307	0	0	0	0	0	0	0	0	0	0	0	0	2574.34768830358
155	2009	0	49.5977892339	-109.9912910993	1317	6.04	150.4	-0.869494929505219	0.493941866584231	28.2105	1.7235	-32.6055	1127.288055	0.32415	62.1439333333333	12.21695	1.52466249133863	3.82760735907914	13.8508343065332	785.766705954913	0	0	0	5	0	0	0	5	0	0	0	0	2574.34768830358
155	2010	5	49.5977892339	-109.9912910993	1317	6.04	150.4	-0.869494929505219	0.493941866584231	30.2536	1.5983	-30.2306	1144.548937	0.44547	65.5699666666667	12.1996	0.762331245669202	2.9421282906967	9.28679147230287	394.005261496757	0	3	8	19	0	2	7	8	0	1	1	11	2574.34768830358
155	2011	3	49.5977892339	-109.9912910993	1317	6.04	150.4	-0.869494929505219	0.493941866584231	31.2427	3.5786	-32.4115	1205.276975	0.39963	72.8216	12.73375	0	2.05664922231426	4.72274863807434	2.24381703860126	5	3	16	56	5	0	6	34	0	3	10	22	2574.34768830358
155	2012	1	49.5977892339	-109.9912910993	1317	6.04	150.4	-0.869494929505219	0.493941866584231	31.3644	2.9992	-33.4732	1499.45554	0.40918	63.4321666666667	12.24365	0	1.1711701539316	0.158705803843986	0	3	5	17	55	0	3	5	16	3	2	12	39	2574.34768830358
155	2013	2	49.5977892339	-109.9912910993	1317	6.04	150.4	-0.869494929505219	0.493941866584231	29.7787	3.0774	-33.8647	1301.399069	0.73147	65.9552	12.01525	0	0.285691085549161	0	0	1	7	11	63	1	0	6	35	0	7	5	28	2574.34768830358
155	2014	0	49.5977892339	-109.9912910993	1317	6.04	150.4	-0.869494929505219	0.493941866584231	30.5287	1.2223	-31.832	1249.803902	0.36508	65.0937333333333	12.616	0	0	0	0	2	1	23	59	2	1	9	16	0	0	14	43	2574.34768830358
155	2015	4	49.5977892339	-109.9912910993	1317	6.04	150.4	-0.869494929505219	0.493941866584231	33.3347	0.2217	-27.4748	1412.989311	0.48345	58.8981	13.10915	0	0	0	0	0	3	14	25	0	3	9	15	0	0	5	10	2574.34768830358
155	2016	6	49.5977892339	-109.9912910993	1317	6.04	150.4	-0.869494929505219	0.493941866584231	26.9036	5.1968	-28.5847	1256.297306	0.79205	64.4537666666667	12.8368	0	0	0	0	4	4	9	16	4	3	3	5	0	1	6	11	2574.34768830358
155	2017	2	49.5977892339	-109.9912910993	1317	6.04	150.4	-0.869494929505219	0.493941866584231	32.1063	4.6086	-30.4433	1514.985468	0.49664	66.6179	14.7157	0	0	0	0	6	1	4	6	1	1	4	3	5	0	0	3	2574.34768830358
155	2018	0	49.5977892339	-109.9912910993	1317	6.04	150.4	-0.869494929505219	0.493941866584231	36.2018	0.1848	-29.9855	1550.046202	0.45526	67.0409333333333	14.5865	0	0	0	0	2	0	7	6	1	0	6	3	1	0	1	3	2574.34768830358
156	2006	0	49.5977892339	-109.9843810993	1261	8.9	208.4	-0.879648572866616	-0.475624209070275	33.6897	3.5186	-34.069	1569.597597	0.35171	67.9361666666667	13.04665	4.47603679281065	10.4384138037694	46.3289435928509	2384.07486434159	0	0	0	0	0	0	0	0	0	0	0	0	2582.59381883998
156	2007	0	49.5977892339	-109.9843810993	1261	8.9	208.4	-0.879648572866616	-0.475624209070275	35.0983	2.5342	-32.1794	1500.657495	0.43641	69.1552	12.89185	3.89792343741965	9.40888724479873	40.6210424242981	2126.47557711595	0	0	0	0	0	0	0	0	0	0	0	0	2582.59381883998
156	2008	0	49.5977892339	-109.9843810993	1261	8.9	208.4	-0.879648572866616	-0.475624209070275	32.4587	2.7683	-36.9551	1229.403057	0.41379	64.7998333333333	13.60135	3.31981008202888	8.37936068582849	34.9131412557454	1868.87628989026	0	0	0	1	0	0	0	1	0	0	0	0	2582.59381883998
156	2009	0	49.5977892339	-109.9843810993	1261	8.9	208.4	-0.879648572866616	-0.475624209070275	28.8939	1.9556	-32.8246	1196.715578	0.31909	62.0942	12.22465	2.74169672663788	7.34983412685779	29.2052400871926	1611.27700266463	0	0	1	6	0	0	1	5	0	0	0	1	2582.59381883998
156	2010	0	49.5977892339	-109.9843810993	1261	8.9	208.4	-0.879648572866616	-0.475624209070275	30.9841	1.8156	-30.56	1211.628419	0.44951	65.5400333333333	12.21015	2.16358337124689	6.32030756788708	23.4973389186398	1353.67771543894	0	3	8	26	0	3	6	10	0	0	2	16	2582.59381883998
156	2011	0	49.5977892339	-109.9843810993	1261	8.9	208.4	-0.879648572866616	-0.475624209070275	31.9191	3.7801	-32.6852	1275.662093	0.40054	72.7693333333333	12.74205	1.58547001585589	5.29078100891684	17.789437750087	1096.07842821325	0	12	17	49	0	8	11	33	0	4	6	16	2582.59381883998
156	2012	0	49.5977892339	-109.9843810993	1261	8.9	208.4	-0.879648572866616	-0.475624209070275	32.0911	3.195	-33.7493	1577.681797	0.41782	63.416	12.25155	1.00735666046489	4.26125444994614	12.0815365815342	838.47914098762	0	12	21	57	0	2	7	23	0	10	14	34	2582.59381883998
156	2013	0	49.5977892339	-109.9843810993	1261	8.9	208.4	-0.879648572866616	-0.475624209070275	30.4722	3.3211	-34.0984	1372.161337	0.71749	65.9154	12.02835	0.429243305074124	3.23172789097544	6.37363541298146	580.87985376193	0	3	23	70	0	2	10	31	0	1	13	39	2582.59381883998
156	2014	0	49.5977892339	-109.9843810993	1261	8.9	208.4	-0.879648572866616	-0.475624209070275	31.2324	1.4333	-32.0405	1319.714689	0.36361	65.0988333333333	12.6451	0	2.20220133200519	0.665734244428677	323.280566536298	0	11	22	63	0	9	9	17	0	2	13	46	2582.59381883998
156	2015	1	49.5977892339	-109.9843810993	1261	8.9	208.4	-0.879648572866616	-0.475624209070275	34.0643	0.3682	-27.6973	1487.587601	0.48441	58.9582333333333	13.1521	0	1.17267477303449	0	65.6812793106074	0	4	14	23	0	1	7	18	0	3	7	5	2582.59381883998
156	2016	0	49.5977892339	-109.9843810993	1261	8.9	208.4	-0.879648572866616	-0.475624209070275	27.5102	5.3385	-28.4212	1312.434886	0.78247	64.2334333333333	12.9196	0	0.143148214063785	0	0	1	5	9	24	1	5	5	5	0	0	4	19	2582.59381883998
156	2017	0	49.5977892339	-109.9843810993	1261	8.9	208.4	-0.879648572866616	-0.475624209070275	32.4896	4.8549	-30.2261	1565.203804	0.47839	66.2352666666667	14.03415	0	0	0	0	0	9	4	10	0	4	3	4	0	5	1	6	2582.59381883998
156	2018	0	49.5977892339	-109.9843810993	1261	8.9	208.4	-0.879648572866616	-0.475624209070275	36.9359	0.1381	-29.9701	1606.644734	0.48247	67.0725333333333	14.04405	0	0	0	0	0	9	1	7	0	7	1	3	0	2	0	4	2582.59381883998
157	2006	0	49.5977892339	-109.9774710993	1237	10.38	177.1	-0.998719357184186	0.0505929400767134	33.95	3.7199	-34.1054	1600.003586	0.34428	67.8781	13.0511	24.1249343803061	14.2106254547043	63.7591311737633	14110.1913681045	0	0	0	0	0	0	0	0	0	0	0	0	2588.49291069199
157	2007	0	49.5977892339	-109.9774710993	1237	10.38	177.1	-0.998719357184186	0.0505929400767134	35.3378	2.5993	-32.1583	1525.468476	0.43246	69.1058333333333	12.89365	24.2037016679146	13.3729700421407	59.0212524630551	14570.8549845634	0	0	0	0	0	0	0	0	0	0	0	0	2588.49291069199
157	2008	0	49.5977892339	-109.9774710993	1237	10.38	177.1	-0.998719357184186	0.0505929400767134	32.6647	2.8786	-37.0402	1254.477335	0.40869	64.7100666666667	13.6024	24.2824689555232	12.535314629577	54.283373752347	15031.5186010222	0	0	0	0	0	0	0	0	0	0	0	0	2588.49291069199
157	2009	0	49.5977892339	-109.9774710993	1237	10.38	177.1	-0.998719357184186	0.0505929400767134	29.0969	2.0726	-32.9191	1221.022163	0.31924	61.9944666666667	12.22505	24.3612362431317	11.6976592170131	49.5454950416406	15492.1822174811	0	1	3	0	0	1	3	0	0	0	0	0	2588.49291069199
157	2010	0	49.5977892339	-109.9774710993	1237	10.38	177.1	-0.998719357184186	0.0505929400767134	31.1927	1.8971	-30.673	1235.547933	0.45082	65.4399666666667	12.21095	24.4400035307403	10.8600038044494	44.8076163309324	15952.8458339398	0	3	13	21	0	2	5	8	0	1	8	13	2588.49291069199
157	2011	0	49.5977892339	-109.9774710993	1237	10.38	177.1	-0.998719357184186	0.0505929400767134	32.1216	3.8803	-32.8071	1300.101731	0.40093	72.6677	12.74285	24.5187708183488	10.0223483918858	40.0697376202243	16413.5094503987	0	8	25	27	0	6	17	18	0	2	8	9	2588.49291069199
157	2012	0	49.5977892339	-109.9774710993	1237	10.38	177.1	-0.998719357184186	0.0505929400767134	32.3071	3.2689	-33.8372	1604.368695	0.42028	63.3302	12.25105	24.5975381059574	9.18469297932211	35.3318589095179	16874.1730668576	0	5	27	37	0	1	9	18	0	4	18	19	2588.49291069199
157	2013	0	49.5977892339	-109.9774710993	1237	10.38	177.1	-0.998719357184186	0.0505929400767134	30.6882	3.416	-34.2042	1397.109007	0.7115	65.8164333333333	12.03105	24.6763053935659	8.34703756675844	30.5939801988097	17334.8366833164	0	5	25	47	0	4	15	13	0	1	10	34	2588.49291069199
157	2014	0	49.5977892339	-109.9774710993	1237	10.38	177.1	-0.998719357184186	0.0505929400767134	31.432	1.5216	-32.1287	1344.594651	0.36318	65.0233666666667	12.65285	24.7550726811745	7.50938215419455	25.8561014881016	17795.5002997753	0	10	35	39	0	3	15	15	0	7	20	24	2588.49291069199
157	2015	0	49.5977892339	-109.9774710993	1237	10.38	177.1	-0.998719357184186	0.0505929400767134	34.2789	0.4406	-27.7994	1513.920539	0.48282	58.9040666666667	13.1622	24.833839968783	6.67172674163089	21.1182227773952	18256.163916234	0	3	9	20	0	1	3	11	0	2	6	9	2588.49291069199
157	2016	0	49.5977892339	-109.9774710993	1237	10.38	177.1	-0.998719357184186	0.0505929400767134	27.7122	5.401	-28.2622	1330.689499	0.77899	64.1298333333333	12.9419	24.9126072563915	5.83407132906723	16.380344066687	18716.8275326929	0	2	11	14	0	1	6	9	0	1	5	5	2588.49291069199
157	2017	0	49.5977892339	-109.9774710993	1237	10.38	177.1	-0.998719357184186	0.0505929400767134	32.5331	4.9462	-30.0348	1579.304514	0.51927	66.0324666666667	13.67525	24.9913745440001	4.99641591650357	11.6424653559789	19177.4911491517	0	1	11	9	0	1	5	5	0	0	6	4	2588.49291069199
157	2018	0	49.5977892339	-109.9774710993	1237	10.38	177.1	-0.998719357184186	0.0505929400767134	37.1506	0.0837	-30.3103	1622.849374	0.49653	67.1167666666667	13.79205	25.0701418316087	4.1587605039399	6.9045866452725	19638.1547656106	0	0	15	2	0	0	9	1	0	0	6	1	2588.49291069199
158	2006	0	49.5977892339	-109.9705610993	1172	2.76	113	-0.390731128489274	0.92050485345244	34.2738	4.0061	-34.136	1650.766247	0.34978	67.9943	13.14535	27.4644810310817	13.557016644029	64.8657229163191	20566.6267143505	0	0	0	0	0	0	0	0	0	0	0	0	2586.65639741886
158	2007	0	49.5977892339	-109.9705610993	1172	2.76	113	-0.390731128489274	0.92050485345244	35.7727	2.7588	-32.1867	1573.585694	0.43908	69.2101	12.9843	27.3238306025312	13.4017989423875	62.6444567326071	20379.2092482648	0	0	0	0	0	0	0	0	0	0	0	0	2586.65639741886
158	2008	1	49.5977892339	-109.9705610993	1172	2.76	113	-0.390731128489274	0.92050485345244	32.979	3.1629	-37.2832	1304.367295	0.39639	64.7544	13.7019	27.1831801739806	13.246581240746	60.423190548895	20191.7917821791	0	0	0	0	0	0	0	0	0	0	0	0	2586.65639741886
158	2009	1	49.5977892339	-109.9705610993	1172	2.76	113	-0.390731128489274	0.92050485345244	29.5388	2.3797	-33.1686	1268.431812	0.33283	61.9633	12.3095	27.04252974543	13.0913635391045	58.201924365183	20004.3743160934	1	1	0	5	1	1	0	5	0	0	0	0	2586.65639741886
158	2010	0	49.5977892339	-109.9705610993	1172	2.76	113	-0.390731128489274	0.92050485345244	31.5055	2.1231	-31.0246	1283.376484	0.45596	65.4873666666667	12.3156	26.9018793168795	12.936145837463	55.980658181471	19816.9568500077	1	4	6	25	0	2	3	6	1	2	3	19	2586.65639741886
158	2011	0	49.5977892339	-109.9705610993	1172	2.76	113	-0.390731128489274	0.92050485345244	32.5837	4.0991	-33.1574	1350.842871	0.40463	72.6524333333333	12.8236	26.7612288883289	12.7809281358215	53.7593919977589	19629.539383922	0	3	15	38	0	2	12	28	0	1	3	10	2586.65639741886
158	2012	0	49.5977892339	-109.9705610993	1172	2.76	113	-0.390731128489274	0.92050485345244	32.6037	3.4183	-34.0414	1656.846292	0.42642	63.3999	12.32365	26.6205784597784	12.62571043418	51.5381258140469	19442.1219178363	0	7	13	53	0	5	5	13	0	2	8	40	2586.65639741886
158	2013	2	49.5977892339	-109.9705610993	1172	2.76	113	-0.390731128489274	0.92050485345244	31.0409	3.6915	-34.2124	1452.613042	0.70516	65.8410666666667	12.1168	26.4799280312278	12.4704927325385	49.3168596303349	19254.7044517506	0	10	18	40	0	4	7	23	0	6	11	17	2586.65639741886
158	2014	1	49.5977892339	-109.9705610993	1172	2.76	113	-0.390731128489274	0.92050485345244	31.8146	1.7717	-32.2546	1396.627862	0.37251	65.1643333333333	12.75215	26.3392776026772	12.315275030897	47.0955934466238	19067.2869856649	2	10	21	53	2	4	6	24	0	6	15	29	2586.65639741886
158	2015	0	49.5977892339	-109.9705610993	1172	2.76	113	-0.390731128489274	0.92050485345244	34.5581	0.6525	-28.1319	1566.746975	0.48267	59.0285	13.26555	26.1986271741267	12.1600573292555	44.8743272629117	18879.8695195792	1	2	3	20	1	1	1	9	0	1	2	11	2586.65639741886
158	2016	0	49.5977892339	-109.9705610993	1172	2.76	113	-0.390731128489274	0.92050485345244	28.0478	5.5436	-27.6431	1362.071908	0.80898	63.4914333333333	13.06685	26.0579767455761	12.004839627614	42.6530610791997	18692.4520534935	0	6	3	15	0	1	2	12	0	5	1	3	2586.65639741886
158	2017	0	49.5977892339	-109.9705610993	1172	2.76	113	-0.390731128489274	0.92050485345244	32.446	5.1947	-29.34	1602.145824	0.55759	65.3472	12.70125	25.9173263170255	11.8496219259725	40.4317948954877	18505.0345874078	0	1	5	16	0	1	2	8	0	0	3	8	2586.65639741886
158	2018	0	49.5977892339	-109.9705610993	1172	2.76	113	-0.390731128489274	0.92050485345244	37.4231	-0.1304	-31.3661	1646.920785	0.52458	66.8883333333333	13.18245	25.776675888475	11.694404224331	38.2105287117756	18317.6171213221	0	1	0	16	0	0	0	11	0	1	0	5	2586.65639741886
159	2006	0	49.5977892339	-109.9636510993	1181	6.22	348.8	0.980955155349192	-0.194234351219972	34.0178	3.9817	-34.1053	1626.88633	0.35114	67.9904666666667	13.1013	14.9673090197916	15.607237611057	87.7850069950891	12467.541377455	0	0	0	0	0	0	0	0	0	0	0	0	2584.8657509483
159	2007	0	49.5977892339	-109.9636510993	1181	6.22	348.8	0.980955155349192	-0.194234351219972	35.5382	2.7824	-32.1792	1551.54379	0.43804	69.2264666666667	12.939	13.2984150985944	15.1543226696948	81.3317034854081	11450.3242140079	0	0	0	0	0	0	0	0	0	0	0	0	2584.8657509483
159	2008	0	49.5977892339	-109.9636510993	1181	6.22	348.8	0.980955155349192	-0.194234351219972	32.692	3.1546	-37.2091	1282.73752	0.40289	64.7549333333333	13.65045	11.6295211773972	14.7014077283325	74.878399975727	10433.1070505611	0	0	0	0	0	0	0	0	0	0	0	0	2584.8657509483
159	2009	2	49.5977892339	-109.9636510993	1181	6.22	348.8	0.980955155349192	-0.194234351219972	29.3041	2.3579	-33.1372	1247.285559	0.33441	61.9942666666667	12.26555	9.96062725620004	14.2484927869702	68.4250964660459	9415.88988711406	0	1	3	2	0	1	3	2	0	0	0	0	2584.8657509483
159	2010	1	49.5977892339	-109.9636510993	1181	6.22	348.8	0.980955155349192	-0.194234351219972	31.1991	2.0786	-30.9355	1263.295027	0.45481	65.4695666666667	12.261	8.2917333350033	13.795577845608	61.9717929563649	8398.672723667	2	2	6	13	2	1	1	4	0	1	5	9	2584.8657509483
159	2011	4	49.5977892339	-109.9636510993	1181	6.22	348.8	0.980955155349192	-0.194234351219972	32.3598	4.102	-33.1083	1329.914039	0.40599	72.6682333333333	12.7819	6.6228394138061	13.3426629042457	55.5184894466838	7381.45556022017	1	1	3	36	0	1	3	27	1	0	0	9	2584.8657509483
159	2012	8	49.5977892339	-109.9636510993	1181	6.22	348.8	0.980955155349192	-0.194234351219972	32.3287	3.4132	-33.9959	1632.104537	0.42509	63.3934666666667	12.2833	4.95394549260891	12.8897479628835	49.0651859370046	6364.23839677311	4	1	5	43	4	1	2	13	0	0	3	30	2584.8657509483
159	2013	7	49.5977892339	-109.9636510993	1181	6.22	348.8	0.980955155349192	-0.194234351219972	30.8041	3.6424	-34.1468	1432.171348	0.70445	65.8403666666667	12.0741	3.28505157141171	12.4368330215212	42.6118824273235	5347.02123332606	8	7	3	43	3	2	2	18	5	5	1	25	2584.8657509483
159	2014	1	49.5977892339	-109.9636510993	1181	6.22	348.8	0.980955155349192	-0.194234351219972	31.5782	1.7322	-32.2763	1376.478507	0.37416	65.1128333333333	12.7062	1.61615765021497	11.9839180801589	36.1585789176424	4329.80406987923	7	12	9	38	3	6	6	11	4	6	3	27	2584.8657509483
159	2015	0	49.5977892339	-109.9636510993	1181	6.22	348.8	0.980955155349192	-0.194234351219972	34.2812	0.6775	-28.1322	1545.438746	0.48479	58.9554333333333	13.21505	0	11.5310031387967	29.7052754079614	3312.58690643217	1	1	4	14	1	1	2	6	0	0	2	8	2584.8657509483
159	2016	0	49.5977892339	-109.9636510993	1181	6.22	348.8	0.980955155349192	-0.194234351219972	27.873	5.5401	-27.6972	1344.99256	0.8117	63.461	13.0089	0	11.0780881974345	23.2519718982803	2295.36974298512	0	1	6	9	0	1	1	4	0	0	5	5	2584.8657509483
159	2017	0	49.5977892339	-109.9636510993	1181	6.22	348.8	0.980955155349192	-0.194234351219972	32.3003	5.1522	-29.3999	1584.866866	0.55096	65.4472	12.8423	0	10.6251732560721	16.7986683885993	1278.15257953829	0	0	1	11	0	0	1	2	0	0	0	9	2584.8657509483
159	2018	0	49.5977892339	-109.9636510993	1181	6.22	348.8	0.980955155349192	-0.194234351219972	37.1447	-0.0775	-31.1684	1630.181646	0.52149	66.8574333333333	13.2461	0	10.1722583147099	10.3453648789182	260.935416091233	0	0	1	12	0	0	0	4	0	0	1	8	2584.8657509483
160	2006	0	49.5977892339	-109.9567410993	1217	4.83	304.4	0.564967003424937	-0.825113498278296	33.8407	3.8419	-34.0513	1598.177975	0.34696	67.9374666666667	13.0039	15.1659822811826	12.3833917572304	59.7658931379483	5905.65348935733	0	0	0	0	0	0	0	0	0	0	0	0	2583.29846876139
160	2007	0	49.5977892339	-109.9567410993	1217	4.83	304.4	0.564967003424937	-0.825113498278296	35.3227	2.7507	-32.147	1524.806132	0.43359	69.2044333333333	12.8411	12.132785824946	11.8402890435652	55.5819457015932	4724.52279148577	0	0	0	0	0	0	0	0	0	0	0	0	2583.29846876139
160	2008	0	49.5977892339	-109.9567410993	1217	4.83	304.4	0.564967003424937	-0.825113498278296	32.4805	3.04	-37.0194	1255.873123	0.41373	64.7373333333333	13.54095	9.09958936870862	11.2971863299001	51.3979982652381	3543.39209361421	0	0	0	1	0	0	0	1	0	0	0	0	2583.29846876139
160	2009	0	49.5977892339	-109.9567410993	1217	4.83	304.4	0.564967003424937	-0.825113498278296	29.0442	2.2163	-33.003	1221.985233	0.32644	62.0458666666667	12.17185	6.06639291247211	10.7540836162352	47.2140508288849	2362.26139574265	0	2	1	3	0	2	1	2	0	0	0	1	2583.29846876139
160	2010	0	49.5977892339	-109.9567410993	1217	4.83	304.4	0.564967003424937	-0.825113498278296	30.9979	1.9363	-30.6785	1237.840963	0.45134	65.4254333333333	12.1452	3.0331964562356	10.2109809025701	43.0301033925298	1181.13069787109	0	5	2	10	0	2	1	1	0	3	1	9	2583.29846876139
160	2011	0	49.5977892339	-109.9567410993	1217	4.83	304.4	0.564967003424937	-0.825113498278296	32.0731	4.026	-32.9085	1301.230358	0.40413	72.6922333333333	12.693	0	9.66787818890498	38.8461559561747	0	0	2	2	10	0	1	2	8	0	1	0	2	2583.29846876139
160	2012	0	49.5977892339	-109.9567410993	1217	4.83	304.4	0.564967003424937	-0.825113498278296	32.1649	3.3545	-33.8598	1601.924329	0.42054	63.3555333333333	12.2001	0	9.12477547523986	34.6622085198214	0	0	6	5	14	0	5	2	7	0	1	3	7	2583.29846876139
160	2013	0	49.5977892339	-109.9567410993	1217	4.83	304.4	0.564967003424937	-0.825113498278296	30.6047	3.472	-34.258	1400.105573	0.7042	65.8271666666667	11.9823	0	8.58167276157474	30.4782610834664	0	0	9	9	14	0	4	2	5	0	5	7	9	2583.29846876139
160	2014	0	49.5977892339	-109.9567410993	1217	4.83	304.4	0.564967003424937	-0.825113498278296	31.3673	1.5857	-32.264	1347.817716	0.36559	64.987	12.6014	0	8.03857004790962	26.2943136471113	0	0	9	12	20	0	4	6	10	0	5	6	10	2583.29846876139
160	2015	0	49.5977892339	-109.9567410993	1217	4.83	304.4	0.564967003424937	-0.825113498278296	34.1305	0.5776	-27.9401	1516.881098	0.48642	58.8499	13.09135	0	7.49546733424449	22.110366210758	0	0	3	1	9	0	2	1	3	0	1	0	6	2583.29846876139
160	2016	0	49.5977892339	-109.9567410993	1217	4.83	304.4	0.564967003424937	-0.825113498278296	27.7067	5.4798	-28.0443	1327.774067	0.77821	63.4523333333333	12.8851	0	6.95236462057937	17.9264187744029	0	0	0	1	10	0	0	1	4	0	0	0	6	2583.29846876139
160	2017	0	49.5977892339	-109.9567410993	1217	4.83	304.4	0.564967003424937	-0.825113498278296	32.3856	4.9976	-29.7827	1574.30103	0.52752	65.8451	13.41965	0	6.40926190691425	13.7424713380478	0	0	0	0	11	0	0	0	4	0	0	0	7	2583.29846876139
160	2018	0	49.5977892339	-109.9567410993	1217	4.83	304.4	0.564967003424937	-0.825113498278296	36.9996	0.0687	-30.5251	1618.816462	0.49666	66.8364	13.59355	0	5.86615919324936	9.55852390169275	0	0	0	0	3	0	0	0	1	0	0	0	2	2583.29846876139
161	2006	0	49.5977892339	-109.9498310993	1199	4.8	77.9	0.209618562903822	0.977783236758606	33.9132	3.9315	-34.043	1610.561818	0.34735	67.9635666666667	13.01185	0.0358628565967667	4.32886171613268	21.7559794783465	1.89102202746653	0	0	0	0	0	0	0	0	0	0	0	0	2582.00495286597
161	2007	0	49.5977892339	-109.9498310993	1199	4.8	77.9	0.209618562903822	0.977783236758606	35.3997	2.8277	-32.1584	1536.560825	0.43493	69.2365666666667	12.84705	0.0416580899818548	3.51769935223592	17.7274981658184	2.26922643295973	0	0	0	0	0	0	0	0	0	0	0	0	2582.00495286597
161	2008	0	49.5977892339	-109.9498310993	1199	4.8	77.9	0.209618562903822	0.977783236758606	32.5582	3.1381	-37.0602	1268.562834	0.4117	64.7343333333333	13.5464	0.047453323366943	2.70653698833917	13.6990168532902	2.64743083845303	0	0	0	3	0	0	0	3	0	0	0	0	2582.00495286597
161	2009	0	49.5977892339	-109.9498310993	1199	4.8	77.9	0.209618562903822	0.977783236758606	29.118	2.3136	-33.074	1234.202914	0.32861	62.0341666666667	12.1763	0.0532485567520311	1.89537462444241	9.67053554076119	3.02563524394623	0	0	2	5	0	0	2	1	0	0	0	4	2582.00495286597
161	2010	0	49.5977892339	-109.9498310993	1199	4.8	77.9	0.209618562903822	0.977783236758606	31.0529	1.9897	-30.7514	1250.344647	0.4523	65.4123666666667	12.15065	0.0590437901371192	1.08421226054566	5.64205422823306	3.40383964943953	0	0	5	3	0	0	2	2	0	0	3	1	2582.00495286597
161	2011	0	49.5977892339	-109.9498310993	1199	4.8	77.9	0.209618562903822	0.977783236758606	32.1515	4.1076	-33.0059	1313.642544	0.40456	72.6783333333333	12.69745	0.0648390235222074	0.273049896648899	1.61357291570494	3.78204405493273	0	0	3	8	0	0	2	7	0	0	1	1	2582.00495286597
161	2012	0	49.5977892339	-109.9498310993	1199	4.8	77.9	0.209618562903822	0.977783236758606	32.2291	3.4037	-33.9041	1614.632734	0.42159	63.3575	12.20225	0.0706342569072955	0	0	4.16024846042603	0	0	7	13	0	0	5	5	0	0	2	8	2582.00495286597
161	2013	1	49.5977892339	-109.9498310993	1199	4.8	77.9	0.209618562903822	0.977783236758606	30.7173	3.5464	-34.0137	1417.30537	0.69915	65.8163333333333	11.9878	0.0764294902923837	0	0	4.53845286591923	0	0	9	18	0	0	4	6	0	0	5	12	2582.00495286597
161	2014	1	49.5977892339	-109.9498310993	1199	4.8	77.9	0.209618562903822	0.977783236758606	31.4266	1.6518	-32.3214	1362.005188	0.37532	64.9884	12.60955	0.0822247236774718	0	0	4.91665727141253	1	0	9	24	1	0	4	10	0	0	5	14	2582.00495286597
161	2015	0	49.5977892339	-109.9498310993	1199	4.8	77.9	0.209618562903822	0.977783236758606	34.1907	0.73	-28.1324	1535.397926	0.48562	58.7836	13.0979	0.0880199570625599	0	0	5.29486167690573	1	0	2	4	0	0	2	2	1	0	0	2	2582.00495286597
161	2016	0	49.5977892339	-109.9498310993	1199	4.8	77.9	0.209618562903822	0.977783236758606	27.8006	5.5312	-27.8274	1338.299276	0.81687	63.3854	12.89125	0.0938151904476481	0	0	5.67306608239903	0	0	1	4	0	0	1	4	0	0	0	0	2582.00495286597
161	2017	0	49.5977892339	-109.9498310993	1199	4.8	77.9	0.209618562903822	0.977783236758606	32.3141	5.0627	-29.5423	1579.171367	0.53703	65.6613666666667	13.1431	0.0996104238327362	0	0	6.05127048789222	0	0	0	13	0	0	0	2	0	0	0	11	2582.00495286597
161	2018	0	49.5977892339	-109.9498310993	1199	4.8	77.9	0.209618562903822	0.977783236758606	37.057	0.022	-30.7882	1624.472531	0.50801	66.8230333333333	13.3995	0.105405657217824	0	0	6.42947489338553	0	0	0	4	0	0	0	2	0	0	0	2	2582.00495286597
162	2006	0	49.5977892339	-109.9429210993	1232	5.11	124.5	-0.566406236924833	0.824126188622016	33.6893	3.6986	-33.9596	1577.787216	0.35115	67.9615	12.92335	0	9.17215208139987	44.9842205213827	0	0	0	0	0	0	0	0	0	0	0	0	0	2580.89584334229
162	2007	0	49.5977892339	-109.9429210993	1232	5.11	124.5	-0.566406236924833	0.824126188622016	35.1834	2.7991	-32.1243	1510.085361	0.43692	69.2686666666667	12.7581	0	7.67299677038818	37.5122209452766	0	0	0	0	0	0	0	0	0	0	0	0	0	2580.89584334229
162	2008	0	49.5977892339	-109.9429210993	1232	5.11	124.5	-0.566406236924833	0.824126188622016	32.405	3.0378	-36.8794	1243.045526	0.4218	64.7826	13.4471	0	6.17384145937604	30.0402213691705	0	0	0	1	2	0	0	1	2	0	0	0	0	2580.89584334229
162	2009	0	49.5977892339	-109.9429210993	1232	5.11	124.5	-0.566406236924833	0.824126188622016	28.8639	2.1867	-32.9509	1210.148833	0.3224	62.1441	12.0909	0	4.67468614836434	22.5682217930644	0	0	0	1	5	0	0	0	3	0	0	1	2	2580.89584334229
162	2010	0	49.5977892339	-109.9429210993	1232	5.11	124.5	-0.566406236924833	0.824126188622016	30.8543	1.8586	-30.5051	1226.235977	0.44887	65.4346333333333	12.04565	0	3.1755308373522	15.0962222169583	0	0	0	0	7	0	0	0	3	0	0	0	4	2580.89584334229
162	2011	0	49.5977892339	-109.9429210993	1232	5.11	124.5	-0.566406236924833	0.824126188622016	31.8728	4.0383	-32.819	1286.485448	0.40282	72.7574333333333	12.61675	0	1.67637552634005	7.62422264085217	0	0	0	0	11	0	0	0	9	0	0	0	2	2580.89584334229
162	2012	0	49.5977892339	-109.9429210993	1232	5.11	124.5	-0.566406236924833	0.824126188622016	32.0623	3.345	-33.772	1586.017865	0.41701	63.3866	12.12695	0	0.177220215328362	0.152223064746067	0	0	0	1	20	0	0	1	10	0	0	0	10	2580.89584334229
162	2013	0	49.5977892339	-109.9429210993	1232	5.11	124.5	-0.566406236924833	0.824126188622016	30.5175	3.3921	-34.1272	1386.904296	0.69904	65.8668	11.9047	0	0	0	0	0	0	2	22	0	0	0	8	0	0	2	14	2580.89584334229
162	2014	0	49.5977892339	-109.9429210993	1232	5.11	124.5	-0.566406236924833	0.824126188622016	31.214	1.5161	-32.3082	1334.803418	0.36705	64.9336	12.5095	0	0	0	0	0	2	0	16	0	2	0	4	0	0	0	12	2580.89584334229
162	2015	0	49.5977892339	-109.9429210993	1232	5.11	124.5	-0.566406236924833	0.824126188622016	34.0338	0.6353	-27.9498	1507.879001	0.48728	58.7528	12.99445	0	0	0	0	0	1	0	8	0	0	0	5	0	1	0	3	2580.89584334229
162	2016	0	49.5977892339	-109.9429210993	1232	5.11	124.5	-0.566406236924833	0.824126188622016	27.6321	5.4719	-28.1636	1321.215922	0.78301	63.3937	12.77785	0	0	0	0	0	0	1	9	0	0	1	4	0	0	0	5	2580.89584334229
162	2017	0	49.5977892339	-109.9429210993	1232	5.11	124.5	-0.566406236924833	0.824126188622016	32.3959	4.9162	-29.9159	1571.038882	0.51922	66.0119	13.72205	0	0	0	0	0	0	12	4	0	0	1	3	0	0	11	1	2580.89584334229
162	2018	0	49.5977892339	-109.9429210993	1232	5.11	124.5	-0.566406236924833	0.824126188622016	36.9037	0.1508	-30.2118	1613.318001	0.4981	66.8163666666667	13.7817	0	0	0	0	0	0	3	3	0	0	1	2	0	0	2	1	2580.89584334229
163	2006	0	49.5977892339	-109.9360110993	1165	5.25	126.2	-0.590605667619925	0.806960312143802	34.3708	4.1081	-34.0202	1659.086435	0.3456	68.0496333333333	13.03835	0	6.22182369910388	31.7249440802661	0	0	0	0	0	0	0	0	0	0	0	0	0	2579.83260196528
163	2007	0	49.5977892339	-109.9360110993	1165	5.25	126.2	-0.590605667619925	0.806960312143802	35.8799	2.9896	-32.207	1582.698355	0.43689	69.3379333333333	12.86975	0	4.97745895928301	25.379955264214	0	0	0	0	0	0	0	0	0	0	0	0	0	2579.83260196528
163	2008	0	49.5977892339	-109.9360110993	1165	5.25	126.2	-0.590605667619925	0.806960312143802	32.9949	3.3335	-37.1213	1316.147292	0.40722	64.7725666666667	13.569	0	3.73309421946215	19.03496644816	0	0	0	1	1	0	0	1	1	0	0	0	0	2579.83260196528
163	2009	0	49.5977892339	-109.9360110993	1165	5.25	126.2	-0.590605667619925	0.806960312143802	29.5562	2.5034	-33.2084	1280.766077	0.33081	62.0507333333333	12.19575	0	2.48872947964128	12.6899776321061	0	0	0	2	1	0	0	0	0	0	0	2	1	2579.83260196528
163	2010	0	49.5977892339	-109.9360110993	1165	5.25	126.2	-0.590605667619925	0.806960312143802	31.5253	2.0858	-30.8867	1295.920807	0.45523	65.4304666666667	12.1739	0	1.24436473982041	6.34498881605396	0	0	0	0	8	0	0	0	8	0	0	0	0	2579.83260196528
163	2011	0	49.5977892339	-109.9360110993	1165	5.25	126.2	-0.590605667619925	0.806960312143802	32.5467	4.2617	-33.1973	1357.555213	0.40353	72.6885666666667	12.71575	0	0	0	0	0	0	0	15	0	0	0	10	0	0	0	5	2579.83260196528
163	2012	0	49.5977892339	-109.9360110993	1165	5.25	126.2	-0.590605667619925	0.806960312143802	32.7067	3.4879	-33.9675	1662.988356	0.42251	63.4081	12.21455	0	0	0	0	0	1	0	14	0	1	0	1	0	0	0	13	2579.83260196528
163	2013	0	49.5977892339	-109.9360110993	1165	5.25	126.2	-0.590605667619925	0.806960312143802	31.1677	3.6634	-34.199	1462.717867	0.69262	65.8385666666667	12.00815	0	0	0	0	0	2	1	6	0	0	1	3	0	2	0	3	2579.83260196528
163	2014	0	49.5977892339	-109.9360110993	1165	5.25	126.2	-0.590605667619925	0.806960312143802	31.8724	1.7779	-32.4124	1407.71299	0.37425	65.0389333333333	12.63385	0	0	0	0	0	0	4	13	0	0	2	3	0	0	2	10	2579.83260196528
163	2015	0	49.5977892339	-109.9360110993	1165	5.25	126.2	-0.590605667619925	0.806960312143802	34.6699	0.835	-28.2786	1586.401923	0.48235	58.8401	13.1151	0	0	0	0	0	0	1	6	0	0	0	4	0	0	1	2	2579.83260196528
163	2016	0	49.5977892339	-109.9360110993	1165	5.25	126.2	-0.590605667619925	0.806960312143802	28.2014	5.6295	-27.3159	1375.23121	0.81183	63.2924333333333	12.90135	0	0	0	0	0	1	2	8	0	1	2	3	0	0	0	5	2579.83260196528
163	2017	0	49.5977892339	-109.9360110993	1165	5.25	126.2	-0.590605667619925	0.806960312143802	32.4729	5.1924	-29.0002	1613.092427	0.56913	65.3051	12.67475	0	0	0	0	0	12	1	3	0	1	0	2	0	11	1	1	2579.83260196528
163	2018	0	49.5977892339	-109.9360110993	1165	5.25	126.2	-0.590605667619925	0.806960312143802	37.5363	-0.053	-31.2525	1659.806855	0.52319	66.7822333333333	13.07845	0	0	0	0	0	3	1	11	0	1	1	3	0	2	0	8	2579.83260196528
164	2006	0	49.5977892339	-109.9291010993	1151	6.23	23.1	0.919821497321738	0.392337116603561	34.2445	4.1852	-34.0055	1654.996044	0.34917	68.0961	12.8982	0	6.72138544609879	31.3422316093584	0	0	0	0	0	0	0	0	0	0	0	0	0	2578.81522890829
164	2007	0	49.5977892339	-109.9291010993	1151	6.23	23.1	0.919821497321738	0.392337116603561	35.8002	3.0663	-32.2364	1579.35974	0.43832	69.4036333333333	12.7114	0	5.98966034204659	27.2978387841476	0	0	0	0	0	0	0	0	0	0	0	0	0	2578.81522890829
164	2008	0	49.5977892339	-109.9291010993	1151	6.23	23.1	0.919821497321738	0.392337116603561	32.9023	3.4203	-37.137	1313.660232	0.40863	64.7725333333333	13.39725	0	5.25793523799439	23.2534459589369	0	0	0	0	2	0	0	0	2	0	0	0	0	2578.81522890829
164	2009	0	49.5977892339	-109.9291010993	1151	6.23	23.1	0.919821497321738	0.392337116603561	29.5024	2.5852	-33.2642	1277.963787	0.33795	62.0420333333333	12.02745	0	4.52621013394219	19.2090531337262	0	0	0	0	3	0	0	0	0	0	0	0	3	2578.81522890829
164	2010	0	49.5977892339	-109.9291010993	1151	6.23	23.1	0.919821497321738	0.392337116603561	31.3662	2.1224	-30.938	1294.320761	0.45587	65.4199333333333	11.99925	0	3.79448502989021	15.1646603085155	0	0	0	4	7	0	0	4	7	0	0	0	0	2578.81522890829
164	2011	1	49.5977892339	-109.9291010993	1151	6.23	23.1	0.919821497321738	0.392337116603561	32.5095	4.3284	-33.2786	1355.929888	0.40559	72.6772	12.564	0	3.06275992583801	11.1202674833048	0	0	0	7	9	0	0	3	6	0	0	4	3	2578.81522890829
164	2012	2	49.5977892339	-109.9291010993	1151	6.23	23.1	0.919821497321738	0.392337116603561	32.5597	3.5209	-33.9846	1658.477138	0.42301	63.4138	12.061	0	2.33103482178581	7.07587465809411	0	1	0	3	6	1	0	0	4	0	0	3	2	2578.81522890829
164	2013	0	49.5977892339	-109.9291010993	1151	6.23	23.1	0.919821497321738	0.392337116603561	31.0598	3.7085	-34.278	1461.406517	0.69264	65.8310333333333	12.0169	0	1.5993097177336	3.0314818328834	0	2	0	2	14	0	0	2	2	2	0	0	12	2578.81522890829
164	2014	0	49.5977892339	-109.9291010993	1151	6.23	23.1	0.919821497321738	0.392337116603561	31.7921	1.8298	-32.4475	1406.698506	0.37527	65.0431	12.6435	0	0.867584613681629	0	0	0	0	6	7	0	0	2	2	0	0	4	5	2578.81522890829
164	2015	1	49.5977892339	-109.9291010993	1151	6.23	23.1	0.919821497321738	0.392337116603561	34.5179	0.882	-28.342	1583.037153	0.4837	58.8410333333333	13.1198	0	0.135859509629427	0	0	0	0	5	5	0	0	3	4	0	0	2	1	2578.81522890829
164	2016	12	49.5977892339	-109.9291010993	1151	6.23	23.1	0.919821497321738	0.392337116603561	28.1542	5.6726	-27.0558	1370.387654	0.8102	63.2487333333333	12.89975	0	0	0	0	1	1	5	5	1	1	1	5	0	0	4	0	2578.81522890829
164	2017	3	49.5977892339	-109.9291010993	1151	6.23	23.1	0.919821497321738	0.392337116603561	32.2879	5.25	-28.7355	1606.386039	0.58551	65.1752	12.5079	0	0	0	0	12	1	1	11	1	0	0	4	11	1	1	7	2578.81522890829
164	2018	1	49.5977892339	-109.9291010993	1151	6.23	23.1	0.919821497321738	0.392337116603561	37.376	-0.0738	-31.4201	1653.521235	0.52201	66.7702	12.96315	0	0	0	0	3	0	1	7	1	0	1	3	2	0	0	4	2578.81522890829
165	2006	0	49.5977892339	-109.9221910993	1133	0.95	36.1	0.807989883898031	0.589196357353342	34.6219	4.2824	-33.992	1691.499428	0.34696	68.1246666666667	12.9255	18.6573185695961	12.164106772742	53.4663301982064	6501.70504196361	0	0	0	0	0	0	0	0	0	0	0	0	2580.01831668297
165	2007	0	49.5977892339	-109.9221910993	1133	0.95	36.1	0.807989883898031	0.589196357353342	36.1818	3.1545	-32.2813	1613.886537	0.44008	69.4339333333333	12.737	17.3246444272145	11.6883424123363	50.2370667230871	5869.90648362879	0	0	0	0	0	0	0	0	0	0	0	0	2580.01831668297
165	2008	0	49.5977892339	-109.9221910993	1133	0.95	36.1	0.807989883898031	0.589196357353342	33.2467	3.5263	-37.1647	1348.783036	0.40555	64.5031	13.4242	15.9919702848329	11.2125780519306	47.0078032479669	5238.1079252942	0	0	0	1	0	0	0	1	0	0	0	0	2580.01831668297
165	2009	0	49.5977892339	-109.9221910993	1133	0.95	36.1	0.807989883898031	0.589196357353342	29.8529	2.6866	-33.3354	1312.522418	0.33829	61.7619333333333	12.0508	14.6592961424512	10.736813691525	43.7785397728476	4606.30936695938	0	0	0	2	0	0	0	0	0	0	0	2	2580.01831668297
165	2010	0	49.5977892339	-109.9221910993	1133	0.95	36.1	0.807989883898031	0.589196357353342	31.7743	2.1726	-31.0153	1327.855093	0.45652	65.0343333333333	12.0273	13.3266220000696	10.2610493311192	40.5492762977283	3974.51080862479	0	3	7	1	0	3	7	1	0	0	0	0	2580.01831668297
165	2011	0	49.5977892339	-109.9221910993	1133	0.95	36.1	0.807989883898031	0.589196357353342	32.8167	4.4045	-33.3858	1387.867037	0.40389	72.4437666666667	12.58575	11.993947857688	9.78528497071352	37.3200128226081	3342.71225028997	0	5	8	2	0	2	5	1	0	3	3	1	2580.01831668297
165	2012	0	49.5977892339	-109.9221910993	1133	0.95	36.1	0.807989883898031	0.589196357353342	32.9619	3.5577	-34.0061	1694.584754	0.42289	63.5029333333333	12.0782	10.6612737153064	9.30952061030791	34.0907493474888	2710.91369195539	0	3	2	3	0	1	0	2	0	2	2	1	2580.01831668297
165	2013	0	49.5977892339	-109.9221910993	1133	0.95	36.1	0.807989883898031	0.589196357353342	31.4228	3.769	-34.3874	1494.306355	0.68941	65.7031	12.03905	9.32859957292476	8.83375624990219	30.8614858723695	2079.11513362057	0	2	0	7	0	0	0	4	0	2	0	3	2580.01831668297
165	2014	0	49.5977892339	-109.9221910993	1133	0.95	36.1	0.807989883898031	0.589196357353342	32.1556	1.8986	-32.4769	1439.81329	0.37407	65.0532666666667	12.6678	7.99592543054314	8.35799188949647	27.6322223972493	1447.31657528598	0	1	0	10	0	1	0	1	0	0	0	9	2580.01831668297
165	2015	0	49.5977892339	-109.9221910993	1133	0.95	36.1	0.807989883898031	0.589196357353342	34.9219	0.9303	-28.4154	1620.819908	0.48095	58.8487666666667	13.1372	6.66325128816152	7.88222752909076	24.40295892213	815.518016951159	0	1	0	7	0	0	0	6	0	1	0	1	2580.01831668297
165	2016	0	49.5977892339	-109.9221910993	1133	0.95	36.1	0.807989883898031	0.589196357353342	28.46	5.7234	-26.7023	1399.527911	0.80754	63.2262333333333	12.9098	5.3305771457799	7.40646316868515	21.1736954470107	183.719458616572	0	2	1	9	0	2	1	5	0	0	0	4	2580.01831668297
165	2017	0	49.5977892339	-109.9221910993	1133	0.95	36.1	0.807989883898031	0.589196357353342	32.4758	5.3309	-28.3849	1634.87888	0.61547	65.0197666666667	12.2316	3.99790300339828	6.93069880827943	17.9444319718905	0	0	13	2	10	0	1	1	3	0	12	1	7	2580.01831668297
165	2018	0	49.5977892339	-109.9221910993	1133	0.95	36.1	0.807989883898031	0.589196357353342	37.7885	-0.0987	-31.6305	1683.349045	0.52733	66.6962	12.83675	2.66522886101666	6.45493444787371	14.7151684967712	0	0	3	0	8	0	1	0	4	0	2	0	4	2580.01831668297
166	2006	0	49.5977892339	-109.9152810993	1146	7.16	218.9	-0.778243148526021	-0.627963057649338	34.67	4.2417	-33.9765	1693.698099	0.34808	68.1213666666667	12.8683	7.48354309679894	12.7553788007522	58.6111485466818	3704.20113501325	0	0	0	0	0	0	0	0	0	0	0	0	2647.04989968995
166	2007	0	49.5977892339	-109.9152810993	1146	7.16	218.9	-0.778243148526021	-0.627963057649338	36.3173	3.1571	-32.2476	1619.527053	0.44698	69.4548666666667	12.67925	6.91260791708601	12.9431405879512	58.0893416836509	3436.68711037061	0	0	0	0	0	0	0	0	0	0	0	0	2647.04989968995
166	2008	0	49.5977892339	-109.9152810993	1146	7.16	218.9	-0.778243148526021	-0.627963057649338	33.3977	3.4878	-37.0892	1354.874509	0.4084	64.5322333333333	13.3592	6.34167273737307	13.1309023751502	57.56753482062	3169.17308572796	0	0	0	0	0	0	0	0	0	0	0	0	2647.04989968995
166	2009	0	49.5977892339	-109.9152810993	1146	7.16	218.9	-0.778243148526021	-0.627963057649338	29.9184	2.6357	-33.2888	1319.063395	0.32988	61.8319	11.9957	5.77073755766014	13.3186641623492	57.0457279575892	2901.65906108532	0	0	0	0	0	0	0	0	0	0	0	0	2647.04989968995
166	2010	0	49.5977892339	-109.9152810993	1146	7.16	218.9	-0.778243148526021	-0.627963057649338	31.9332	2.1161	-30.9048	1333.154615	0.45447	65.0464333333333	11.9583	5.19980237794721	13.5064259495481	56.5239210945583	2634.14503644267	0	5	3	4	0	5	3	4	0	0	0	0	2647.04989968995
166	2011	0	49.5977892339	-109.9152810993	1146	7.16	218.9	-0.778243148526021	-0.627963057649338	32.8418	4.3966	-33.305	1391.30506	0.40171	72.4923	12.5334	4.62886719823427	13.6941877367472	56.0021142315275	2366.63101180003	0	5	5	5	0	2	2	4	0	3	3	1	2647.04989968995
166	2012	0	49.5977892339	-109.9152810993	1146	7.16	218.9	-0.778243148526021	-0.627963057649338	33.1447	3.5488	-33.9671	1700.620376	0.42118	63.5091333333333	12.0294	4.05793201852134	13.8819495239461	55.4803073684966	2099.11698715726	0	1	5	3	0	0	3	1	0	1	2	2	2647.04989968995
166	2013	0	49.5977892339	-109.9152810993	1146	7.16	218.9	-0.778243148526021	-0.627963057649338	31.5764	3.7052	-34.2863	1498.681997	0.68466	65.7270333333333	11.98015	3.48699683880841	14.0697113111451	54.9585005054657	1831.60296251462	0	0	6	3	0	0	1	2	0	0	5	1	2647.04989968995
166	2014	0	49.5977892339	-109.9152810993	1146	7.16	218.9	-0.778243148526021	-0.627963057649338	32.3218	1.675	-32.6565	1446.273608	0.37488	65.0011333333333	12.60135	2.91606165909548	14.2574730983441	54.4366936424349	1564.08893787197	0	0	4	5	0	0	1	1	0	0	3	4	2647.04989968995
166	2015	0	49.5977892339	-109.9152810993	1146	7.16	218.9	-0.778243148526021	-0.627963057649338	35.1133	0.956	-28.4056	1632.064705	0.48663	58.7752333333333	13.0707	2.34512647938254	14.4452348855431	53.914886779404	1296.57491322933	0	0	4	4	0	0	3	3	0	0	1	1	2647.04989968995
166	2016	0	49.5977892339	-109.9152810993	1146	7.16	218.9	-0.778243148526021	-0.627963057649338	28.5653	5.713	-26.8543	1409.607811	0.81066	63.1877	12.698	1.77419129966961	14.6329966727421	53.3930799163732	1029.06088858668	0	0	6	5	0	0	6	1	0	0	0	4	2647.04989968995
166	2017	0	49.5977892339	-109.9152810993	1146	7.16	218.9	-0.778243148526021	-0.627963057649338	32.6847	5.2653	-28.5354	1644.165153	0.60365	65.1388666666667	12.38395	1.2032561199569	14.820758459941	52.8712730533423	761.546863944037	0	1	23	1	0	1	4	0	0	0	19	1	2647.04989968995
166	2018	0	49.5977892339	-109.9152810993	1146	7.16	218.9	-0.778243148526021	-0.627963057649338	37.9888	-0.0523	-31.4134	1693.61849	0.5251	66.6576666666667	12.89125	0.632320940243972	15.00852024714	52.3494661903114	494.032839301392	0	0	9	1	0	0	3	1	0	0	6	0	2647.04989968995
167	2006	0	49.5977892339	-109.9083710993	1189	4.91	161.8	-0.949972051524653	0.312334918512232	34.1397	4.0563	-33.9258	1633.861366	0.34582	68.063	12.8706	0.700726275355933	7.42208231577084	36.3939439421334	0	0	0	0	0	0	0	0	0	0	0	0	0	2802.89892345115
167	2007	0	49.5977892339	-109.9083710993	1189	4.91	161.8	-0.949972051524653	0.312334918512232	35.7518	3.086	-32.1446	1563.258648	0.43479	69.4276	12.69695	0.67353113070083	7.32531635712076	36.3347828882372	0	0	0	0	0	0	0	0	0	0	0	0	0	2802.89892345115
167	2008	0	49.5977892339	-109.9083710993	1189	4.91	161.8	-0.949972051524653	0.312334918512232	32.9368	3.3243	-36.8978	1298.696815	0.4211	64.5936	13.374	0.646335986045727	7.22855039847067	36.2756218343411	0	0	0	0	0	0	0	0	0	0	0	0	0	2802.89892345115
167	2009	0	49.5977892339	-109.9083710993	1189	4.91	161.8	-0.949972051524653	0.312334918512232	29.3227	2.4478	-33.1275	1264.681072	0.32223	61.9864333333333	12.02765	0.619140841390625	7.13178443982059	36.2164607804449	0	0	0	0	0	0	0	0	0	0	0	0	0	2802.89892345115
167	2010	0	49.5977892339	-109.9083710993	1189	4.91	161.8	-0.949972051524653	0.312334918512232	31.3196	1.956	-30.5939	1279.746764	0.45115	65.0817666666667	11.96725	0.591945696735522	7.03501848117051	36.1572997265488	0	0	0	5	6	0	0	5	6	0	0	0	0	2802.89892345115
167	2011	0	49.5977892339	-109.9083710993	1189	4.91	161.8	-0.949972051524653	0.312334918512232	32.2682	4.2426	-33.0397	1336.566301	0.40212	72.6019333333333	12.55715	0.564750552080419	6.93825252252043	36.0981386726526	0	0	0	5	8	0	0	2	5	0	0	3	3	2802.89892345115
167	2012	0	49.5977892339	-109.9083710993	1189	4.91	161.8	-0.949972051524653	0.312334918512232	32.5872	3.4969	-33.8494	1640.153137	0.41764	63.5153	12.0634	0.537555407425323	6.84148656387035	36.0389776187564	0	0	0	2	7	0	0	1	4	0	0	1	3	2802.89892345115
167	2013	0	49.5977892339	-109.9083710993	1189	4.91	161.8	-0.949972051524653	0.312334918512232	31.0744	3.5263	-33.9875	1444.217919	0.68218	65.7836	11.84725	0.51036026277022	6.74472060522027	35.9798165648603	0	0	0	1	12	0	0	0	2	0	0	1	10	2802.89892345115
167	2014	0	49.5977892339	-109.9083710993	1189	4.91	161.8	-0.949972051524653	0.312334918512232	31.7539	1.5032	-32.6722	1391.582019	0.37618	64.8873666666667	12.4441	0.483165118115117	6.64795464657018	35.9206555109641	0	0	0	0	8	0	0	0	4	0	0	0	4	2802.89892345115
167	2015	0	49.5977892339	-109.9083710993	1189	4.91	161.8	-0.949972051524653	0.312334918512232	34.5641	0.9648	-28.3146	1577.728988	0.49128	58.6107333333333	12.91955	0.455969973460014	6.5511886879201	35.861494457068	0	0	0	0	13	0	0	0	4	0	0	0	9	2802.89892345115
167	2016	1	49.5977892339	-109.9083710993	1189	4.91	161.8	-0.949972051524653	0.312334918512232	28.1357	5.6385	-27.4923	1370.246533	0.81981	63.1474	12.56015	0.428774828804912	6.45442272927002	35.8023334031718	0	0	0	0	8	0	0	0	8	0	0	0	0	2802.89892345115
167	2017	0	49.5977892339	-109.9083710993	1189	4.91	161.8	-0.949972051524653	0.312334918512232	32.5306	5.0574	-29.1841	1605.601439	0.55043	65.5479333333333	12.9667	0.401579684149809	6.35765677061994	35.7431723492757	0	1	0	0	24	1	0	0	5	0	0	0	19	2802.89892345115
167	2018	0	49.5977892339	-109.9083710993	1189	4.91	161.8	-0.949972051524653	0.312334918512232	37.4285	0.0687	-30.7704	1652.139178	0.52798	66.6343	13.21825	0.374384539494706	6.26089081196986	35.6840112953795	0	0	0	0	10	0	0	0	3	0	0	0	7	2802.89892345115
168	2006	0	49.5977892339	-109.9014610993	1223	5.86	196	-0.961261695938319	-0.275637355816999	33.9022	3.9158	-33.8731	1601.358399	0.34246	68.0567333333333	12.7648	4.39900789266062	3.85004870987996	15.9981040802622	301.347410743911	0	0	0	0	0	0	0	0	0	0	0	0	3033.90895841951
168	2007	0	49.5977892339	-109.9014610993	1223	5.86	196	-0.961261695938319	-0.275637355816999	35.499	3.0395	-32.0718	1532.858271	0.43089	69.4584666666667	12.5907	3.59875033802268	3.08003896790387	12.7984832642096	262.119308452762	0	0	0	0	0	0	0	0	0	0	0	0	3033.90895841951
168	2008	0	49.5977892339	-109.9014610993	1223	5.86	196	-0.961261695938319	-0.275637355816999	32.7328	3.2096	-36.728	1268.529391	0.43096	64.6663333333333	13.25635	2.79849278338497	2.31002922592779	9.59886244815698	222.891206161614	0	0	0	0	0	0	0	0	0	0	0	0	3033.90895841951
168	2009	0	49.5977892339	-109.9014610993	1223	5.86	196	-0.961261695938319	-0.275637355816999	29.0226	2.3088	-33.0002	1235.969602	0.31662	62.1263	11.9254	1.99823522874703	1.54001948395171	6.39924163210435	183.663103870465	0	0	0	0	0	0	0	0	0	0	0	0	3033.90895841951
168	2010	0	49.5977892339	-109.9014610993	1223	5.86	196	-0.961261695938319	-0.275637355816999	31.0542	1.8278	-30.3311	1250.940085	0.44601	65.1311333333333	11.84305	1.19797767410932	0.770009741975628	3.19962081605172	144.435001579332	0	0	1	6	0	0	1	6	0	0	0	0	3033.90895841951
168	2011	0	49.5977892339	-109.9014610993	1223	5.86	196	-0.961261695938319	-0.275637355816999	31.9528	4.1055	-32.8292	1305.573292	0.40128	72.7022	12.4613	0.397720119471614	0	0	105.206899288183	0	0	0	5	0	0	0	2	0	0	0	3	3033.90895841951
168	2012	0	49.5977892339	-109.9014610993	1223	5.86	196	-0.961261695938319	-0.275637355816999	32.3546	3.4221	-33.7337	1607.083651	0.41361	63.5459	11.976	0	0	0	65.9787969970348	0	1	0	3	0	1	0	2	0	0	0	1	3033.90895841951
168	2013	0	49.5977892339	-109.9014610993	1223	5.86	196	-0.961261695938319	-0.275637355816999	30.9051	3.3011	-33.7731	1412.572204	0.66673	65.8485333333333	11.74945	0	0	0	26.7506947058864	0	1	0	5	0	0	0	2	0	1	0	3	3033.90895841951
168	2014	0	49.5977892339	-109.9014610993	1223	5.86	196	-0.961261695938319	-0.275637355816999	31.4937	1.3673	-32.6692	1360.969945	0.3796	64.8289	12.4539	0	0	0	0	0	0	0	4	0	0	0	0	0	0	0	4	3033.90895841951
168	2015	0	49.5977892339	-109.9014610993	1223	5.86	196	-0.961261695938319	-0.275637355816999	34.3593	0.9479	-28.3193	1548.555614	0.49388	58.4244	12.7993	0	0	0	0	0	0	0	3	0	0	0	3	0	0	0	0	3033.90895841951
168	2016	0	49.5977892339	-109.9014610993	1223	5.86	196	-0.961261695938319	-0.275637355816999	27.9194	5.5741	-27.9494	1351.695087	0.82727	63.1226333333333	12.4517	0	0	0	0	0	0	0	4	0	0	0	4	0	0	0	0	3033.90895841951
168	2017	0	49.5977892339	-109.9014610993	1223	5.86	196	-0.961261695938319	-0.275637355816999	32.596	4.9	-29.6725	1592.619607	0.52409	65.8924333333333	13.54205	0	0	0	0	0	1	0	10	0	1	0	3	0	0	0	7	3033.90895841951
168	2018	0	49.5977892339	-109.9014610993	1223	5.86	196	-0.961261695938319	-0.275637355816999	37.2009	0.1732	-30.2433	1634.818653	0.5009	66.6596666666667	13.60345	0	0	0	0	0	0	0	6	0	0	0	2	0	0	0	4	3033.90895841951
169	2006	0	49.5977892339	-109.8945510993	1217	7.32	139.5	-0.760405965600031	0.649448048330184	33.8431	3.9517	-33.8583	1598.911446	0.3427	68.0745	12.74685	3.09174754197795	2.38619599685205	10.9902734043162	1355.82764070685	0	0	0	0	0	0	0	0	0	0	0	0	3324.44855589795
169	2007	0	49.5977892339	-109.8945510993	1217	7.32	139.5	-0.760405965600031	0.649448048330184	35.4385	3.0898	-32.0703	1530.739452	0.43115	69.4895666666667	12.5713	2.69320418070845	1.90895679748166	8.79221872345261	1173.20699213911	0	0	0	0	0	0	0	0	0	0	0	0	3324.44855589795
169	2008	0	49.5977892339	-109.8945510993	1217	7.32	139.5	-0.760405965600031	0.649448048330184	32.6949	3.2527	-36.7246	1267.090677	0.43188	64.6823666666667	13.2339	2.29466081943906	1.43171759811128	6.59416404258991	990.586343571427	0	0	0	0	0	0	0	0	0	0	0	0	3324.44855589795
169	2009	0	49.5977892339	-109.8945510993	1217	7.32	139.5	-0.760405965600031	0.649448048330184	28.9613	2.3461	-33.0256	1234.404825	0.31729	62.1511	11.9059	1.89611745816967	0.954478398740775	4.3961093617263	807.965695003746	0	0	0	3	0	0	0	3	0	0	0	0	3324.44855589795
169	2010	0	49.5977892339	-109.8945510993	1217	7.32	139.5	-0.760405965600031	0.649448048330184	30.9653	1.8385	-30.3334	1249.948962	0.44627	65.1344	11.8191	1.49757409690017	0.477239199370388	2.19805468086361	625.345046436007	0	0	0	8	0	0	0	3	0	0	0	5	3324.44855589795
169	2011	0	49.5977892339	-109.8945510993	1217	7.32	139.5	-0.760405965600031	0.649448048330184	31.9002	4.1339	-32.856	1304.178587	0.40172	72.7152666666667	12.4429	1.09903073563078	0	0	442.724397868325	0	0	0	6	0	0	0	2	0	0	0	4	3324.44855589795
169	2012	0	49.5977892339	-109.8945510993	1217	7.32	139.5	-0.760405965600031	0.649448048330184	32.2824	3.448	-33.745	1604.577701	0.41375	63.5541333333333	11.9577	0.700487374361273	0	0	260.103749300586	0	0	1	8	0	0	1	6	0	0	0	2	3324.44855589795
169	2013	0	49.5977892339	-109.8945510993	1217	7.32	139.5	-0.760405965600031	0.649448048330184	30.8586	3.3174	-33.7909	1411.481606	0.66493	65.8554666666667	11.7314	0.301944013091884	0	0	77.4831007329049	0	0	2	31	0	0	1	1	0	0	1	30	3324.44855589795
169	2014	0	49.5977892339	-109.8945510993	1217	7.32	139.5	-0.760405965600031	0.649448048330184	31.4234	1.3871	-32.7111	1359.986577	0.3802	64.8163333333333	12.43	0	0	0	0	0	0	1	20	0	0	0	1	0	0	1	19	3324.44855589795
169	2015	0	49.5977892339	-109.8945510993	1217	7.32	139.5	-0.760405965600031	0.649448048330184	34.2895	0.9949	-28.3623	1547.871802	0.49438	58.4042666666667	12.7758	0	0	0	0	0	0	0	0	0	0	0	0	0	0	0	0	3324.44855589795
169	2016	0	49.5977892339	-109.8945510993	1217	7.32	139.5	-0.760405965600031	0.649448048330184	27.9047	5.603	-27.8406	1350.72321	0.82694	63.0686	12.4254	0	0	0	0	0	0	0	1	0	0	0	1	0	0	0	0	3324.44855589795
169	2017	0	49.5977892339	-109.8945510993	1217	7.32	139.5	-0.760405965600031	0.649448048330184	32.4819	4.9164	-29.5534	1587.523601	0.52843	65.8161	13.4219	0	0	0	0	0	0	1	1	0	0	1	1	0	0	0	0	3324.44855589795
169	2018	0	49.5977892339	-109.8945510993	1217	7.32	139.5	-0.760405965600031	0.649448048330184	37.1243	0.16	-30.324	1630.53872	0.50524	66.6198666666667	13.4987	0	0	0	0	0	0	0	6	0	0	0	3	0	0	0	3	3324.44855589795
170	2006	0	49.5977892339	-109.8876410993	1231	4.25	200.1	-0.939094252094709	-0.343659694585616	33.7813	3.8986	-33.8238	1588.213709	0.3409	68.08	12.688	4.76976202485343	7.51733763580887	41.7901776880572	1453.199177859	0	0	0	0	0	0	0	0	0	0	0	0	3660.36989008907
170	2007	0	49.5977892339	-109.8876410993	1231	4.25	200.1	-0.939094252094709	-0.343659694585616	35.3688	3.0077	-31.9052	1519.531669	0.4301	69.5186	12.5115	5.64459209160145	6.5659461513394	38.1389809539032	1706.29363748914	0	0	0	0	0	0	0	0	0	0	0	0	3660.36989008907
170	2008	0	49.5977892339	-109.8876410993	1231	4.25	200.1	-0.939094252094709	-0.343659694585616	32.65	3.2169	-36.6383	1258.364207	0.43703	64.7253	13.1674	6.51942215834947	5.61455466686994	34.4877842197484	1959.38809711928	0	0	0	0	0	0	0	0	0	0	0	0	3660.36989008907
170	2009	0	49.5977892339	-109.8876410993	1231	4.25	200.1	-0.939094252094709	-0.343659694585616	28.876	2.2952	-32.9745	1225.643546	0.31527	62.2296	11.8479	7.39425222509772	4.66316318240047	30.8365874855945	2212.48255674943	0	0	2	1	0	0	2	1	0	0	0	0	3660.36989008907
170	2010	0	49.5977892339	-109.8876410993	1231	4.25	200.1	-0.939094252094709	-0.343659694585616	30.8908	1.7811	-30.2012	1240.932146	0.44459	65.16	11.74875	8.26908229184573	3.711771697931	27.1853907514405	2465.57701637957	0	0	6	3	0	0	2	2	0	0	4	1	3660.36989008907
170	2011	0	49.5977892339	-109.8876410993	1231	4.25	200.1	-0.939094252094709	-0.343659694585616	31.7962	4.0796	-32.7622	1293.766569	0.40143	72.7686	12.38865	9.14391235859375	2.76038021346153	23.5341940172857	2718.67147600971	0	0	5	8	0	0	1	2	0	0	4	6	3660.36989008907
170	2012	0	49.5977892339	-109.8876410993	1231	4.25	200.1	-0.939094252094709	-0.343659694585616	32.2275	3.417	-33.691	1593.595086	0.41167	63.5726333333333	11.90765	10.018742425342	1.80898872899206	19.8829972831318	2971.76593563985	0	0	2	10	0	0	2	9	0	0	0	1	3660.36989008907
170	2013	0	49.5977892339	-109.8876410993	1231	4.25	200.1	-0.939094252094709	-0.343659694585616	30.8021	3.2602	-33.6898	1401.81828	0.66325	65.8896	11.6765	10.89357249209	0.857597244522594	16.2318005489778	3224.86039526999	0	0	10	53	0	0	0	6	0	0	10	47	3660.36989008907
170	2014	0	49.5977892339	-109.8876410993	1231	4.25	200.1	-0.939094252094709	-0.343659694585616	31.3645	1.329	-32.726	1350.198194	0.38021	64.7829666666667	12.3542	11.768402558838	0	12.580603814823	3477.95485490013	0	0	1	37	0	0	1	3	0	0	0	34	3660.36989008907
170	2015	0	49.5977892339	-109.8876410993	1231	4.25	200.1	-0.939094252094709	-0.343659694585616	34.2368	1.0212	-28.3443	1540.581955	0.49582	58.3461666666667	12.70545	12.6432326255863	0	8.92940708066908	3731.04931453028	0	0	0	2	0	0	0	2	0	0	0	0	3660.36989008907
170	2016	0	49.5977892339	-109.8876410993	1231	4.25	200.1	-0.939094252094709	-0.343659694585616	27.8468	5.5822	-28.0115	1346.247322	0.83048	63.0292666666667	12.3604	13.5180626923343	0	5.27821034651424	3984.14377416042	0	0	1	11	0	0	1	2	0	0	0	9	3660.36989008907
170	2017	0	49.5977892339	-109.8876410993	1231	4.25	200.1	-0.939094252094709	-0.343659694585616	32.5573	4.8487	-29.7394	1585.503754	0.51933	65.9566666666667	13.66795	14.3928927590823	0	1.62701361236032	4237.23823379056	0	0	0	6	0	0	0	3	0	0	0	3	3660.36989008907
170	2018	0	49.5977892339	-109.8876410993	1231	4.25	200.1	-0.939094252094709	-0.343659694585616	37.0713	0.2014	-30.1111	1626.213704	0.49526	66.6361666666667	13.66805	15.2677228258306	0	0	4490.33269342064	0	0	0	15	0	0	0	4	0	0	0	11	3660.36989008907
171	2006	0	49.5977892339	-109.8807310993	1242	6.39	258	-0.20791169081776	-0.978147600733806	33.6714	3.8582	-33.7924	1575.192293	0.34001	68.0871666666667	12.63695	0.674598096679915	6.14960488765843	27.3559010908971	195.903536950413	0	0	0	0	0	0	0	0	0	0	0	0	4030.34162684709
171	2007	0	49.5977892339	-109.8807310993	1242	6.39	258	-0.20791169081776	-0.978147600733806	35.2748	3.0106	-31.871	1507.577777	0.42879	69.5467	12.4595	0.809517716015876	5.92284421230204	26.702880135784	235.084244340498	0	0	0	0	0	0	0	0	0	0	0	0	4030.34162684709
171	2008	0	49.5977892339	-109.8807310993	1242	6.39	258	-0.20791169081776	-0.978147600733806	32.5624	3.1921	-36.5655	1246.959252	0.44176	64.7634	13.10945	0.944437335351836	5.69608353694571	26.0498591806709	274.264951730584	0	0	0	0	0	0	0	0	0	0	0	0	4030.34162684709
171	2009	0	49.5977892339	-109.8807310993	1242	6.39	258	-0.20791169081776	-0.978147600733806	28.7562	2.2569	-32.9348	1214.708209	0.31468	62.2979	11.7974	1.0793569546878	5.46932286158932	25.3968382255578	313.445659120654	0	2	1	0	0	2	1	0	0	0	0	0	4030.34162684709
171	2010	0	49.5977892339	-109.8807310993	1242	6.39	258	-0.20791169081776	-0.978147600733806	30.7618	1.7349	-30.0888	1230.100959	0.44332	65.1818333333333	11.68755	1.21427657402376	5.24256218623299	24.7438172704447	352.62636651074	0	6	1	7	0	2	0	7	0	4	1	0	4030.34162684709
171	2011	0	49.5977892339	-109.8807310993	1242	6.39	258	-0.20791169081776	-0.978147600733806	31.6686	4.0377	-32.6853	1281.808305	0.4016	72.8142333333333	12.34135	1.34919619335977	5.0158015108766	24.0907963153315	391.807073900825	0	5	0	15	0	1	0	5	0	4	0	10	4030.34162684709
171	2012	0	49.5977892339	-109.8807310993	1242	6.39	258	-0.20791169081776	-0.978147600733806	32.117	3.3939	-33.6468	1580.398396	0.40996	63.5890666666667	11.864	1.48411581269573	4.78904083552021	23.4377753602184	430.987781290896	0	2	4	13	0	2	4	6	0	0	0	7	4030.34162684709
171	2013	0	49.5977892339	-109.8807310993	1242	6.39	258	-0.20791169081776	-0.978147600733806	30.702	3.2149	-33.6079	1390.435639	0.66204	65.9186666666667	11.6287	1.61903543203169	4.56228016016388	22.7847544051053	470.168488680982	0	10	22	48	0	0	2	7	0	10	20	41	4030.34162684709
171	2014	0	49.5977892339	-109.8807310993	1242	6.39	258	-0.20791169081776	-0.978147600733806	31.2604	1.2825	-32.7426	1338.72189	0.38044	64.754	12.2871	1.75395505136765	4.33551948480749	22.1317334499922	509.349196071053	0	1	22	26	0	1	0	4	0	0	22	22	4030.34162684709
171	2015	0	49.5977892339	-109.8807310993	1242	6.39	258	-0.20791169081776	-0.978147600733806	34.1287	1.0491	-28.334	1530.494263	0.49747	58.2954	12.64325	1.88887467070361	4.10875880945116	21.4787124948791	548.529903461138	0	0	0	3	0	0	0	2	0	0	0	1	4030.34162684709
171	2016	0	49.5977892339	-109.8807310993	1242	6.39	258	-0.20791169081776	-0.978147600733806	27.7602	5.5672	-28.1362	1339.050326	0.83342	62.9876	12.3026	2.02379429003958	3.88199813409477	20.825691539766	587.710610851223	0	1	0	4	0	1	0	2	0	0	0	2	4030.34162684709
171	2017	0	49.5977892339	-109.8807310993	1242	6.39	258	-0.20791169081776	-0.978147600733806	32.5605	4.7958	-29.8774	1579.705468	0.48036	66.0649333333333	13.86245	2.15871390937554	3.65523745873838	20.1726705846529	626.891318241294	0	0	0	8	0	0	0	5	0	0	0	3	4030.34162684709
171	2018	0	49.5977892339	-109.8807310993	1242	6.39	258	-0.20791169081776	-0.978147600733806	36.9597	0.2308	-29.9507	1618.456475	0.48823	66.6543666666667	13.806	2.29363352871155	3.42847678338205	19.5196496295398	666.07202563138	0	0	2	20	0	0	2	1	0	0	0	19	4030.34162684709
172	2006	0	49.5977892339	-109.8738210993	1283	4.66	202.6	-0.923210217112981	-0.384295322659803	33.3026	3.6847	-33.7244	1530.60956	0.33706	68.0771666666667	12.5562	1.94157903894575	3.19416959401997	12.913288654654	194.000993076814	0	0	0	0	0	0	0	0	0	0	0	0	4425.83295730885
172	2007	0	49.5977892339	-109.8738210993	1283	4.66	202.6	-0.923210217112981	-0.384295322659803	34.8874	2.9204	-31.7894	1465.627564	0.42478	69.5611666666667	12.37925	1.59120260632983	2.55533567521616	10.3306309237232	163.349798777519	0	0	0	0	0	0	0	0	0	0	0	0	4425.83295730885
172	2008	0	49.5977892339	-109.8738210993	1283	4.66	202.6	-0.923210217112981	-0.384295322659803	32.229	3.0458	-36.3645	1205.70646	0.45257	64.8225666666667	13.021	1.24082617371391	1.91650175641212	7.74797319279241	132.698604478217	0	0	0	0	0	0	0	0	0	0	0	0	4425.83295730885
172	2009	0	49.5977892339	-109.8738210993	1283	4.66	202.6	-0.923210217112981	-0.384295322659803	28.3475	2.087	-32.78	1175.164733	0.31399	62.4106333333333	11.7202	0.890449741097996	1.27766783760808	5.16531546186161	102.047410178922	0	0	2	1	0	0	2	1	0	0	0	0	4425.83295730885
172	2010	0	49.5977892339	-109.8738210993	1283	4.66	202.6	-0.923210217112981	-0.384295322659803	30.3854	1.5823	-29.7859	1191.001302	0.43974	65.2242666666667	11.59435	0.540073308482079	0.638833918804039	2.5826577309299	71.3962158796203	0	0	12	3	0	0	8	2	0	0	4	1	4425.83295730885
172	2011	0	49.5977892339	-109.8738210993	1283	4.66	202.6	-0.923210217112981	-0.384295322659803	31.2529	3.8693	-32.4377	1240.189785	0.40045	72.8968	12.26935	0.189696875866161	0	0	40.7450215803256	0	0	19	1	0	0	6	0	0	0	13	1	4425.83295730885
172	2012	0	49.5977892339	-109.8738210993	1283	4.66	202.6	-0.923210217112981	-0.384295322659803	31.756	3.2651	-33.4855	1535.816339	0.40421	63.6157333333333	11.79865	0	0	0	10.0938272810236	0	0	9	13	0	0	3	12	0	0	6	1	4425.83295730885
172	2013	0	49.5977892339	-109.8738210993	1283	4.66	202.6	-0.923210217112981	-0.384295322659803	30.3464	3.056	-33.3744	1349.011939	0.66309	65.9741333333333	11.5546	0	0	0	0	0	1	15	72	0	1	4	3	0	0	11	69	4425.83295730885
172	2014	0	49.5977892339	-109.8738210993	1283	4.66	202.6	-0.923210217112981	-0.384295322659803	30.8794	1.1149	-32.6789	1297.192269	0.37963	64.7101	12.1765	0	0	0	0	0	3	15	32	0	0	2	7	0	3	13	25	4425.83295730885
172	2015	0	49.5977892339	-109.8738210993	1283	4.66	202.6	-0.923210217112981	-0.384295322659803	33.7665	1.0075	-28.2167	1489.495206	0.50027	58.2086666666667	12.5397	0	0	0	0	0	0	1	10	0	0	0	6	0	0	1	4	4425.83295730885
172	2016	0	49.5977892339	-109.8738210993	1283	4.66	202.6	-0.923210217112981	-0.384295322659803	27.4229	5.4614	-28.5808	1308.159914	0.84234	62.9922	12.21555	0	0	0	0	0	0	2	6	0	0	2	2	0	0	0	4	4425.83295730885
172	2017	0	49.5977892339	-109.8738210993	1283	4.66	202.6	-0.923210217112981	-0.384295322659803	32.5375	4.6416	-30.3937	1561.968067	0.50609	66.5113666666667	14.66735	0	0	0	0	0	0	2	7	0	0	1	5	0	0	1	2	4425.83295730885
172	2018	0	49.5977892339	-109.8738210993	1283	4.66	202.6	-0.923210217112981	-0.384295322659803	36.6024	0.3247	-30.0273	1592.792787	0.45832	66.8467333333333	14.47115	0	0	0	0	0	0	11	20	0	0	1	8	0	0	10	12	4425.83295730885
173	2006	0	49.5977892339	-109.8669110993	1249	8.43	117.6	-0.463296035119862	0.886203579231215	33.4459	3.8398	-33.7454	1554.65889	0.33853	68.1092666666667	12.56115	15.1624045181088	6.25182077064665	35.0412234075393	8702.53782018495	0	0	0	0	0	0	0	0	0	0	0	0	4840.59298286581
173	2007	0	49.5977892339	-109.8669110993	1249	8.43	117.6	-0.463296035119862	0.886203579231215	35.0316	3.0517	-31.8229	1488.460649	0.42758	69.6038666666667	12.3813	13.9247070572937	5.00145661651732	28.0329787260307	8363.00150127453	0	0	0	0	0	0	0	0	0	0	0	0	4840.59298286581
173	2008	0	49.5977892339	-109.8669110993	1249	8.43	117.6	-0.463296035119862	0.886203579231215	32.3827	3.1948	-36.4876	1229.084875	0.44697	64.8224	13.0219	12.6870095964791	3.75109246238799	21.0247340445221	8023.4651823641	0	0	0	0	0	0	0	0	0	0	0	0	4840.59298286581
173	2009	0	49.5977892339	-109.8669110993	1249	8.43	117.6	-0.463296035119862	0.886203579231215	28.496	2.2433	-32.9123	1197.333985	0.31344	62.3993	11.72085	11.4493121356641	2.50072830825866	14.0164893630135	7683.9288634538	0	0	0	3	0	0	0	3	0	0	0	0	4840.59298286581
173	2010	0	49.5977892339	-109.8669110993	1249	8.43	117.6	-0.463296035119862	0.886203579231215	30.4827	1.6919	-29.9642	1213.618603	0.4423	65.2118666666667	11.5949	10.211614674849	1.25036415412887	7.00824468150677	7344.39254454337	0	6	1	9	0	6	1	4	0	0	0	5	4840.59298286581
173	2011	0	49.5977892339	-109.8669110993	1249	8.43	117.6	-0.463296035119862	0.886203579231215	31.4211	4.0152	-32.618	1263.7891	0.40177	72.8781	12.26975	8.97391721403392	0	0	7004.85622563295	0	13	1	7	0	4	0	3	0	9	1	4	4840.59298286581
173	2012	0	49.5977892339	-109.8669110993	1249	8.43	117.6	-0.463296035119862	0.886203579231215	31.8723	3.3884	-33.6143	1559.839882	0.4083	63.6146	11.79735	7.73621975321885	0	0	6665.31990672252	0	6	7	10	0	1	6	9	0	5	1	1	4840.59298286581
173	2013	0	49.5977892339	-109.8669110993	1249	8.43	117.6	-0.463296035119862	0.886203579231215	30.5007	3.1811	-33.5283	1372.93606	0.65848	65.9586666666667	11.55705	6.49852229240423	0	0	6325.7835878121	0	4	47	44	0	3	2	5	0	1	45	39	4840.59298286581
173	2014	0	49.5977892339	-109.8669110993	1249	8.43	117.6	-0.463296035119862	0.886203579231215	31.0005	1.2441	-32.8018	1321.257752	0.38098	64.7105	12.1854	5.26082483158916	0	0	5986.24726890167	0	7	10	38	0	1	5	7	0	6	5	31	4840.59298286581
173	2015	0	49.5977892339	-109.8669110993	1249	8.43	117.6	-0.463296035119862	0.886203579231215	33.8907	1.1201	-28.3602	1514.418087	0.49949	58.2212	12.54955	4.02312737077409	0	0	5646.71094999136	0	1	7	13	0	0	4	5	0	1	3	8	4840.59298286581
173	2016	0	49.5977892339	-109.8669110993	1249	8.43	117.6	-0.463296035119862	0.886203579231215	27.616	5.5764	-28.1792	1327.427798	0.83646	62.8878666666667	12.21145	2.78542990995902	0	0	5307.17463108094	0	1	6	8	0	1	2	4	0	0	4	4	4840.59298286581
173	2017	0	49.5977892339	-109.8669110993	1249	8.43	117.6	-0.463296035119862	0.886203579231215	32.3758	4.7502	-29.9242	1563.845603	0.47596	66.1019	13.9412	1.54773244914441	0	0	4967.63831217051	0	1	6	6	0	0	4	3	0	1	2	3	4840.59298286581
173	2018	0	49.5977892339	-109.8669110993	1249	8.43	117.6	-0.463296035119862	0.886203579231215	36.7111	0.2432	-29.8689	1601.41348	0.48443	66.6335333333333	13.86305	0.310034988329335	0	0	4628.10199326009	0	0	12	22	0	0	3	7	0	0	9	15	4840.59298286581
174	2006	0	49.5977892339	-109.8600010993	1292	4.39	268.5	-0.0261769483078735	-0.999657324975557	33.1392	3.657	-33.6765	1514.396311	0.33623	68.0974666666667	12.48585	16.5040779174105	6.10377199140839	27.8518416977295	3038.76605174877	0	0	0	0	0	0	0	0	0	0	0	0	5270.0744111621
174	2007	0	49.5977892339	-109.8600010993	1292	4.39	268.5	-0.0261769483078735	-0.999657324975557	34.7562	2.9479	-31.7337	1450.961878	0.42358	69.6132333333333	12.30685	13.4911540696248	4.88301759312662	22.2814733581836	2496.42164867371	0	0	0	0	0	0	0	0	0	0	0	0	5270.0744111621
174	2008	0	49.5977892339	-109.8600010993	1292	4.39	268.5	-0.0261769483078735	-0.999657324975557	32.1033	3.0404	-36.2824	1192.178063	0.45829	64.8784	12.93995	10.4782302218391	3.66226319484485	16.7111050186377	1954.07724559866	0	0	0	0	0	0	0	0	0	0	0	0	5270.0744111621
174	2009	1	49.5977892339	-109.8600010993	1292	4.39	268.5	-0.0261769483078735	-0.999657324975557	28.181	2.0633	-32.7503	1162.062197	0.31483	62.5058333333333	11.6493	7.4653063740534	2.44150879656308	11.1407366790918	1411.7328425236	0	0	0	0	0	0	0	0	0	0	0	0	5270.0744111621
174	2010	7	49.5977892339	-109.8600010993	1292	4.39	268.5	-0.0261769483078735	-0.999657324975557	30.1871	1.5384	-29.6514	1178.313789	0.43865	65.2533333333333	11.50865	4.45238252626677	1.22075439828177	5.57036833954589	869.38843944855	1	0	6	1	1	0	6	1	0	0	0	0	5270.0744111621
174	2011	1	49.5977892339	-109.8600010993	1292	4.39	268.5	-0.0261769483078735	-0.999657324975557	31.0826	3.8387	-32.3577	1226.034067	0.40116	72.9569	12.2031	1.43945867848106	0	0	327.044036373496	7	0	6	2	0	0	4	1	7	0	2	1	5270.0744111621
174	2012	0	49.5977892339	-109.8600010993	1292	4.39	268.5	-0.0261769483078735	-0.999657324975557	31.5858	3.2536	-33.4451	1519.683541	0.40237	63.6402333333333	11.73705	0	0	0	0	1	2	6	8	0	2	2	6	1	0	4	2	5270.0744111621
174	2013	0	49.5977892339	-109.8600010993	1292	4.39	268.5	-0.0261769483078735	-0.999657324975557	30.2028	3.0174	-33.2918	1335.653985	0.6607	66.0123333333333	11.48825	0	0	0	0	0	14	8	39	0	0	4	5	0	14	4	34	5270.0744111621
174	2014	0	49.5977892339	-109.8600010993	1292	4.39	268.5	-0.0261769483078735	-0.999657324975557	30.7265	1.0722	-32.7231	1283.765305	0.38004	64.6705333333333	12.07955	0	0	0	0	0	3	13	15	0	3	3	2	0	0	10	13	5270.0744111621
174	2015	0	49.5977892339	-109.8600010993	1292	4.39	268.5	-0.0261769483078735	-0.999657324975557	33.6007	1.0693	-28.2301	1477.635678	0.5026	58.1402	12.451	0	0	0	0	0	5	3	3	0	2	1	3	0	3	2	0	5270.0744111621
174	2016	0	49.5977892339	-109.8600010993	1292	4.39	268.5	-0.0261769483078735	-0.999657324975557	27.3108	5.4577	-28.613	1299.134884	0.84562	62.8953	12.1307	0	0	0	0	0	3	1	8	0	1	1	5	0	2	0	3	5270.0744111621
174	2017	0	49.5977892339	-109.8600010993	1292	4.39	268.5	-0.0261769483078735	-0.999657324975557	32.4375	4.5968	-30.4331	1549.034599	0.50344	66.5501666666667	14.7488	0	0	0	0	0	0	2	16	0	0	1	7	0	0	1	9	5270.0744111621
174	2018	0	49.5977892339	-109.8600010993	1292	4.39	268.5	-0.0261769483078735	-0.999657324975557	36.424	0.3177	-30.0958	1579.038142	0.4561	66.8513333333333	14.5272	0	0	0	0	0	3	6	24	0	3	3	2	0	0	3	22	5270.0744111621
175	2006	0	49.5977892339	-109.8530910993	1324	5.01	259.6	-0.18051914525056	-0.983571470813386	32.8659	3.5243	-33.6196	1481.052773	0.33439	68.0918666666667	12.45335	0	3.89538524864406	15.2796136650986	0	0	0	0	0	0	0	0	0	0	0	0	0	5710.95705508706
175	2007	0	49.5977892339	-109.8530910993	1324	5.01	259.6	-0.18051914525056	-0.983571470813386	34.4827	2.8609	-31.6726	1419.758335	0.42068	69.6161333333333	12.2752	0	3.11630819891525	12.2236909320791	0	0	0	0	0	0	0	0	0	0	0	0	0	5710.95705508706
175	2008	0	49.5977892339	-109.8530910993	1324	5.01	259.6	-0.18051914525056	-0.983571470813386	31.8503	2.9252	-36.1233	1161.784105	0.46622	64.9074333333333	12.90515	0	2.33723114918621	9.16776819905863	0	0	0	0	0	0	0	0	0	0	0	0	0	5710.95705508706
175	2009	0	49.5977892339	-109.8530910993	1324	5.01	259.6	-0.18051914525056	-0.983571470813386	27.8989	1.9276	-32.6306	1132.754175	0.31811	62.5619	11.61925	0	1.5581540994574	6.11184546603818	0	0	0	0	0	0	0	0	0	0	0	0	0	5710.95705508706
175	2010	0	49.5977892339	-109.8530910993	1324	5.01	259.6	-0.18051914525056	-0.983571470813386	29.9252	1.4197	-29.4321	1149.449421	0.43668	65.2757666666667	11.47205	0	0.779077049728585	3.05592273301863	0	0	1	0	8	0	1	0	8	0	0	0	0	5710.95705508706
175	2011	0	49.5977892339	-109.8530910993	1324	5.01	259.6	-0.18051914525056	-0.983571470813386	30.7898	3.7029	-32.1759	1195.167368	0.4001	73.0028	12.175	0	0	0	0	0	7	0	8	0	0	0	4	0	7	0	4	5710.95705508706
175	2012	0	49.5977892339	-109.8530910993	1324	5.01	259.6	-0.18051914525056	-0.983571470813386	31.3258	3.1411	-33.3036	1486.713526	0.39739	63.6585	11.7107	0	0	0	0	0	1	2	12	0	0	2	7	0	1	0	5	5710.95705508706
175	2013	0	49.5977892339	-109.8530910993	1324	5.01	259.6	-0.18051914525056	-0.983571470813386	29.9384	2.8871	-33.1358	1304.790469	0.66381	66.0449666666667	11.45815	0	0	0	0	0	0	15	40	0	0	1	5	0	0	14	35	5710.95705508706
175	2014	0	49.5977892339	-109.8530910993	1324	5.01	259.6	-0.18051914525056	-0.983571470813386	30.4618	0.9436	-32.6355	1252.988764	0.37912	64.6535666666667	12.02805	0	0	0	0	0	0	3	18	0	0	3	6	0	0	0	12	5710.95705508706
175	2015	0	49.5977892339	-109.8530910993	1324	5.01	259.6	-0.18051914525056	-0.983571470813386	33.3373	1.0059	-28.1222	1446.277081	0.49995	58.0971666666667	12.3997	0	0	0	0	0	0	5	5	0	0	2	3	0	0	3	2	5710.95705508706
175	2016	0	49.5977892339	-109.8530910993	1324	5.01	259.6	-0.18051914525056	-0.983571470813386	27.0472	5.359	-28.7477	1273.546684	0.85256	63.2551666666667	12.09	0	0	0	0	0	0	4	5	0	0	2	3	0	0	2	2	5710.95705508706
175	2017	0	49.5977892339	-109.8530910993	1324	5.01	259.6	-0.18051914525056	-0.983571470813386	32.3144	4.4834	-30.61	1527.520447	0.49023	66.7619333333333	15.16535	0	0	0	0	0	0	0	8	0	0	0	5	0	0	0	3	5710.95705508706
175	2018	0	49.5977892339	-109.8530910993	1324	5.01	259.6	-0.18051914525056	-0.983571470813386	36.1555	0.3051	-30.3937	1554.112071	0.4416	66.992	14.8743	0	0	0	0	0	0	4	15	0	0	4	3	0	0	0	12	5710.95705508706
176	2006	0	49.5977892339	-109.8461810993	1333	5.38	59.2	0.512042864870572	0.858959896930664	32.5216	3.49	-33.5913	1451.737609	0.33588	68.0987666666667	12.42635	0	3.36057669419893	11.5948121127149	0	0	0	0	0	0	0	0	0	0	0	0	0	6160.79381980679
176	2007	0	49.5977892339	-109.8461810993	1333	5.38	59.2	0.512042864870572	0.858959896930664	34.1414	2.8512	-31.6388	1392.417224	0.41719	69.6344666666667	12.2477	0	2.6884613553591	9.27584969017153	0	0	0	0	0	0	0	0	0	0	0	0	0	6160.79381980679
176	2008	0	49.5977892339	-109.8461810993	1333	5.38	59.2	0.512042864870572	0.858959896930664	31.5414	2.9008	-36.0663	1135.499146	0.47078	64.9307666666667	12.87435	0	2.01634601651926	6.9568872676291	0	0	0	0	0	0	0	0	0	0	0	0	0	6160.79381980679
176	2009	0	49.5977892339	-109.8461810993	1333	5.38	59.2	0.512042864870572	0.858959896930664	27.5819	1.8932	-32.5988	1106.677414	0.32211	62.6022333333333	11.59245	0	1.34423067767943	4.63792484508576	0	0	0	0	0	0	0	0	0	0	0	0	0	6160.79381980679
176	2010	0	49.5977892339	-109.8461810993	1333	5.38	59.2	0.512042864870572	0.858959896930664	29.54	1.3828	-29.3468	1125.058329	0.43658	65.2892666666667	11.43965	0	0.672115338839603	2.31896242254243	0	0	0	1	1	0	0	1	1	0	0	0	0	6160.79381980679
176	2011	0	49.5977892339	-109.8461810993	1333	5.38	59.2	0.512042864870572	0.858959896930664	30.5038	3.6668	-32.1151	1170.020787	0.40144	73.0304666666667	12.15	0	0	0	0	0	0	7	0	0	0	0	0	0	0	7	0	6160.79381980679
176	2012	0	49.5977892339	-109.8461810993	1333	5.38	59.2	0.512042864870572	0.858959896930664	30.9543	3.1145	-33.2629	1457.616976	0.39611	63.6706	11.6872	0	0	0	0	0	0	2	3	0	0	1	3	0	0	1	0	6160.79381980679
176	2013	0	49.5977892339	-109.8461810993	1333	5.38	59.2	0.512042864870572	0.858959896930664	29.6192	2.8491	-33.0818	1279.373625	0.66506	66.0635666666667	11.4327	0	0	0	0	0	0	0	19	0	0	0	2	0	0	0	17	6160.79381980679
176	2014	0	49.5977892339	-109.8461810993	1333	5.38	59.2	0.512042864870572	0.858959896930664	30.1219	0.9048	-32.6306	1227.728535	0.38016	64.6391666666667	11.9884	0	0	0	0	0	0	0	9	0	0	0	5	0	0	0	4	6160.79381980679
176	2015	0	49.5977892339	-109.8461810993	1333	5.38	59.2	0.512042864870572	0.858959896930664	32.9733	1.0116	-28.1052	1418.077223	0.50248	58.0693333333333	12.36265	0	0	0	0	0	0	0	7	0	0	0	3	0	0	0	4	6160.79381980679
176	2016	0	49.5977892339	-109.8461810993	1333	5.38	59.2	0.512042864870572	0.858959896930664	26.792	5.3372	-28.728	1249.771201	0.85606	63.2196333333333	12.05565	0	0	0	0	0	0	0	4	0	0	0	2	0	0	0	2	6160.79381980679
176	2017	0	49.5977892339	-109.8461810993	1333	5.38	59.2	0.512042864870572	0.858959896930664	31.9925	4.4417	-30.5911	1498.310331	0.48947	66.7614666666667	15.169	0	0	0	0	0	0	0	1	0	0	0	1	0	0	0	0	6160.79381980679
176	2018	0	49.5977892339	-109.8461810993	1333	5.38	59.2	0.512042864870572	0.858959896930664	35.7718	0.2726	-30.3728	1525.917118	0.44309	66.9854333333333	14.87455	0	0	0	0	0	0	0	10	0	0	0	7	0	0	0	3	6160.79381980679
177	2006	0	49.5977892339	-109.8392710993	1318	8.24	192	-0.978147600733806	-0.207911690817759	33.0708	3.5573	-33.5934	1498.51341	0.33035	68.1188	12.3861	0	2.47031599679406	9.10767918669717	0	0	0	0	0	0	0	0	0	0	0	0	0	6617.7591244641
177	2007	0	49.5977892339	-109.8392710993	1318	8.24	192	-0.978147600733806	-0.207911690817759	34.6833	2.9348	-31.6292	1436.203847	0.42021	69.6756	12.205	0	1.97625279743522	7.28614334935764	0	0	0	0	0	0	0	0	0	0	0	0	0	6617.7591244641
177	2008	0	49.5977892339	-109.8392710993	1318	8.24	192	-0.978147600733806	-0.207911690817759	32.0668	2.975	-36.115	1179.040608	0.46584	64.9599333333333	12.8265	0	1.48218959807639	5.46460751201812	0	0	0	0	0	0	0	0	0	0	0	0	0	6617.7591244641
177	2009	0	49.5977892339	-109.8392710993	1318	8.24	192	-0.978147600733806	-0.207911690817759	28.0266	1.9672	-32.6583	1150.056449	0.31263	62.6464333333333	11.54995	0	0.988126398717554	3.64307167467859	0	0	0	0	0	0	0	0	0	0	0	0	0	6617.7591244641
177	2010	0	49.5977892339	-109.8392710993	1318	8.24	192	-0.978147600733806	-0.207911690817759	30.1203	1.4331	-29.3843	1165.627731	0.43574	65.3002333333333	11.38875	0	0.49406319935872	1.82153583733907	0	0	0	0	2	0	0	0	2	0	0	0	0	6617.7591244641
177	2011	0	49.5977892339	-109.8392710993	1318	8.24	192	-0.978147600733806	-0.207911690817759	30.8915	3.7379	-32.1698	1210.392897	0.39901	73.0499	12.11045	0	0	0	0	0	0	0	9	0	0	0	0	0	0	0	9	6617.7591244641
177	2012	0	49.5977892339	-109.8392710993	1318	8.24	192	-0.978147600733806	-0.207911690817759	31.5458	3.1863	-33.3352	1504.605526	0.39741	63.6779666666667	11.6513	0	0	0	0	0	1	0	1	0	1	0	0	0	0	0	1	6617.7591244641
177	2013	0	49.5977892339	-109.8392710993	1318	8.24	192	-0.978147600733806	-0.207911690817759	30.143	2.9127	-33.1193	1321.116579	0.6567	66.0736	11.39465	0	0	0	0	0	0	0	1	0	0	0	1	0	0	0	0	6617.7591244641
177	2014	0	49.5977892339	-109.8392710993	1318	8.24	192	-0.978147600733806	-0.207911690817759	30.622	0.9596	-32.7344	1269.129219	0.37808	64.6165666666667	11.9368	0	0	0	0	0	0	0	0	0	0	0	0	0	0	0	0	6617.7591244641
177	2015	0	49.5977892339	-109.8392710993	1318	8.24	192	-0.978147600733806	-0.207911690817759	33.5564	1.1127	-28.1933	1468.423395	0.50409	58.0405	12.3199	0	0	0	0	0	0	0	0	0	0	0	0	0	0	0	0	6617.7591244641
177	2016	0	49.5977892339	-109.8392710993	1318	8.24	192	-0.978147600733806	-0.207911690817759	27.2303	5.4041	-28.6666	1293.797839	0.85272	63.1213666666667	12.00835	0	0	0	0	0	0	0	1	0	0	0	1	0	0	0	0	6617.7591244641
177	2017	0	49.5977892339	-109.8392710993	1318	8.24	192	-0.978147600733806	-0.207911690817759	32.4082	4.4847	-30.5067	1537.956522	0.456	66.6454666666667	14.9588	0	0	0	0	0	0	0	0	0	0	0	0	0	0	0	0	6617.7591244641
177	2018	0	49.5977892339	-109.8392710993	1318	8.24	192	-0.978147600733806	-0.207911690817759	36.3716	0.2747	-30.2259	1565.633545	0.44553	66.9126	14.67665	0	0	0	0	0	0	0	1	0	0	0	1	0	0	0	0	6617.7591244641
178	2006	0	49.5977892339	-109.8323610993	1300	6.54	243.7	-0.443071190824181	-0.89648643038344	33.1702	3.6377	-33.5996	1513.120902	0.33104	68.1402666666667	12.35015	0	1.36784450688106	7.6109687289304	0	0	0	0	0	0	0	0	0	0	0	0	0	7080.47300861177
178	2007	0	49.5977892339	-109.8323610993	1300	6.54	243.7	-0.443071190824181	-0.89648643038344	34.8174	3.029	-31.6286	1450.320517	0.42152	69.7174	12.1665	0	1.09427560550489	6.08877498314405	0	0	0	0	0	0	0	0	0	0	0	0	0	7080.47300861177
178	2008	0	49.5977892339	-109.8323610993	1300	6.54	243.7	-0.443071190824181	-0.89648643038344	32.1791	3.0606	-36.1745	1193.477979	0.46423	64.9867666666667	12.78335	0	0.820706704128611	4.56658123735815	0	0	0	0	0	0	0	0	0	0	0	0	0	7080.47300861177
178	2009	0	49.5977892339	-109.8323610993	1300	6.54	243.7	-0.443071190824181	-0.89648643038344	28.1332	2.0535	-32.729	1163.867941	0.31071	62.6857333333333	11.5115	0	0.547137802752331	3.0443874915718	0	0	0	0	0	0	0	0	0	0	0	0	0	7080.47300861177
178	2010	0	49.5977892339	-109.8323610993	1300	6.54	243.7	-0.443071190824181	-0.89648643038344	30.1831	1.4916	-29.4422	1179.328919	0.43678	65.3092666666667	11.34285	0	0.273568901376166	1.5221937457859	0	0	0	1	0	0	0	1	0	0	0	0	0	7080.47300861177
178	2011	0	49.5977892339	-109.8323610993	1300	6.54	243.7	-0.443071190824181	-0.89648643038344	31.0001	3.8199	-32.2431	1224.482051	0.4005	73.0656666666667	12.07465	0	0	0	0	0	0	2	0	0	0	0	0	0	0	2	0	7080.47300861177
178	2012	0	49.5977892339	-109.8323610993	1300	6.54	243.7	-0.443071190824181	-0.89648643038344	31.6301	3.2671	-33.4171	1518.966395	0.39992	63.6846666666667	11.6187	0	0	0	0	0	0	1	0	0	0	1	0	0	0	0	0	7080.47300861177
178	2013	0	49.5977892339	-109.8323610993	1300	6.54	243.7	-0.443071190824181	-0.89648643038344	30.2502	2.985	-33.1718	1335.874936	0.65233	66.0814	11.3605	0	0	0	0	0	0	0	0	0	0	0	0	0	0	0	0	7080.47300861177
178	2014	0	49.5977892339	-109.8323610993	1300	6.54	243.7	-0.443071190824181	-0.89648643038344	30.729	1.0255	-32.844	1283.76517	0.37908	64.5963	11.89055	0	0	0	0	0	0	0	0	0	0	0	0	0	0	0	0	7080.47300861177
[truncated: 7,804 more rows]
